# Supplementary material for: Functional characterization of CYP96T1-like cytochrome P450 from Lycoris aurea catalyzing para-para′ and para-ortho′ oxidative coupling in Amaryllidaceae alkaloids biosynthesis
Source: Front Plant Sci. 2024 Oct 2;15:1438102. doi: 10.3389/fpls.2024.1438102 (PMC11479993; doi:10.3389/fpls.2024.1438102)
Supplement: Supplementary file 2 [file Table1.xlsx]

## Sheet: Table S8-1-tissues-all-FPKM
mRNA_id	b1	b2	b3	L1	L2	L3	pe1	pe3	pe4	pi1	pi2	pi4	r1	r2	r3	sc1	sc3	sc4	seed1	seed2	seed4	stk1	stk2	stk3	stn1	stn2	stn4	NR_id	NR_annotation	Swissprot_id	Swissprot_annotation	KEGG_id	KO	KEGG_gene_name	KEGG_description	Pathway	Pathway_definition	KOG_id	KOG_defination	KOG_code	KOG_categories	KOG_class	eggNOG_abbreviation	eggNOG_id	eggNOG_description	GO_annotation	Pfam_IDs	Pfam_Description
unknown_sample_HQ_transcript_0	0	0	7.62395e-08	0	0	0	0	0	0	0	0	0	0	0	0	0	0	0	0	0	0	0	0	0	0	0	0	ASG92143.1	polyprotein [Cloning vector pLX-PPV]	--	--	--	--	--	--	--	--	--	--	--	--	--	--	--	--	--	--	--
unknown_sample_HQ_transcript_1	3.91707e-64	0	0	0	0	0	5.49582e-63	0	0	2.80634e-55	0	0	1.87734e-51	0	0	5.4194e-65	0	0	0	5.66742e-25	9.10533e-25	3.9016e-71	0	0	2.0683e-49	0	0	ABK27329.1	polyprotein [Reporter vector pCBTuMV-GFP]	--	--	--	--	--	--	--	--	--	--	--	--	--	--	--	--	--	--	--
unknown_sample_HQ_transcript_10	0	4.82916e-32	9.47774e-29	0	0	0	0	0	0	0	0.0041493	2.23308e-52	0	0	0	0	0	1.05534e-52	0	0	0	0	0	0	0	0	1.70295e-17	AIL23125.1	polymerase protein [synthetic construct]	--	--	--	--	--	--	--	--	--	--	--	--	--	--	--	--	--	--	--
unknown_sample_HQ_transcript_100	0.160565	0.0820572	0.561145	1.51593	1.03957	1.17511	4.11674	5.22893	1.86487	0.798433	0.808373	0.700499	2.09657	0.294202	0.174878	0.987776	2.29502	2.30746	1.34212	0.83178	0.895538	1.86763	1.28801	1.76753	1.32431	0.746326	1.46282	AVE15232.1	ribulose-1,5-bisphosphate carboxylase/oxygenase large subunit (chloroplast) [Allium obliquum]	Q9BA49|RBL_HYOLA	Ribulose bisphosphate carboxylase large chain OS=Hyophorbe lagenicaulis OX=115475 GN=rbcL PE=3 SV=1	egu:12079473	K01601	rbcL	ribulose-bisphosphate carboxylase large chain	ko00710|ko01200|ko00630	Carbon fixation in photosynthetic organisms|Carbon metabolism|Glyoxylate and dicarboxylate metabolism	--	--	--	--	--	G	COG1850	RuBisCO catalyzes two reactions the carboxylation of D- ribulose 1,5-bisphosphate, the primary event in carbon dioxide fixation, as well as the oxidative fragmentation of the pentose substrate	Molecular Function: magnesium ion binding (GO:0000287);|Molecular Function: monooxygenase activity (GO:0004497);|Cellular Component: chloroplast (GO:0009507);|Biological Process: photorespiration (GO:0009853);|Molecular Function: ribulose-bisphosphate carboxylase activity (GO:0016984);|Biological Process: reductive pentose-phosphate cycle (GO:0019253);	--	--
unknown_sample_HQ_transcript_1000	0.309356	0.010593	2.72147e-32	0.0606813	0.0279416	0.0211151	0.911647	0.0135597	0.226553	0.683857	0.237037	0.246354	3.73703	0.651611	1.13655	0.105644	0.0971329	0.137424	0.167478	0.0440435	6.00521	5.00209	5.02053	1.48482	1.17836	0.325834	1.22384	XP_009393194.1	PREDICTED: cellulose synthase-like protein D5 [Musa acuminata subsp. malaccensis]	Q9SRW9|CSLD5_ARATH	Cellulose synthase-like protein D5 OS=Arabidopsis thaliana OX=3702 GN=CSLD5 PE=2 SV=1	mus:103978945	K00770	E2.4.2.24	1,4-beta-D-xylan synthase	ko00520|ko00500	Amino sugar and nucleotide sugar metabolism|Starch and sucrose metabolism	--	--	--	--	--	M	COG1215	Glycosyl transferase, family 2	Cellular Component: Golgi membrane (GO:0000139);|Biological Process: cell plate assembly (GO:0000919);|Cellular Component: Golgi apparatus (GO:0005794);|Cellular Component: trans-Golgi network (GO:0005802);|Cellular Component: plasma membrane (GO:0005886);|Biological Process: response to osmotic stress (GO:0006970);|Biological Process: response to water deprivation (GO:0009414);|Biological Proces…	--	--
unknown_sample_HQ_transcript_10000	0.00124383	0.384893	0.209267	0.935182	0.653777	0.918892	5.25891	8.22909	3.12383	2.73198	5.74313	0.468042	4.66952	9.46837	7.15153	0.431414	1.5156	1.42884	4.67307	5.59105	3.08559	2.01739	1.85926	3.05102	1.86905	4.98072	3.97119	ONK77891.1	uncharacterized protein A4U43_C02F11940 [Asparagus officinalis]	O22799|Y2349_ARATH	Uncharacterized protein At2g33490 OS=Arabidopsis thaliana OX=3702 GN=At2g33490 PE=4 SV=2	--	--	--	--	--	--	--	--	--	--	--	S	ENOG410YD6T	Hydroxyproline-rich glycoprotein family protein	Cellular Component: plasma membrane (GO:0005886);	--	--
unknown_sample_HQ_transcript_10001	12.2478	4.97689	3.93914	8.01854	5.42048	4.81961	11.1306	4.21007	5.91446	8.22103	3.41486	6.9236	0.0690515	7.46855	10.3764	13.3268	5.58562	10.3988	14.5603	21.5919	4.0375	4.69216	1.91364	3.24833	7.03003	3.95092	8.51183	ONK66150.1	uncharacterized protein A4U43_C06F4650 [Asparagus officinalis]	Q9FNA9|PDAT1_ARATH	Phospholipid:diacylglycerol acyltransferase 1 OS=Arabidopsis thaliana OX=3702 GN=PDAT1 PE=2 SV=1	egu:105041806	K00679	E2.3.1.158	phospholipid:diacylglycerol acyltransferase	ko00561	Glycerolipid metabolism	KOG2369	Lecithin:cholesterol acyltransferase (LCAT)/Acyl-ceramide synthase	[I]	METABOLISM	Lipid transport and metabolism	S	ENOG410Y9CF	Acyl-transferase	Cellular Component: vacuole (GO:0005773);|Cellular Component: endoplasmic reticulum (GO:0005783);|Biological Process: glycerol metabolic process (GO:0006071);|Molecular Function: O-acyltransferase activity (GO:0008374);|Cellular Component: integral component of membrane (GO:0016021);|Biological Process: triglyceride biosynthetic process (GO:0019432);|Molecular Function: phospholipid:diacylglycero…	--	--
unknown_sample_HQ_transcript_10002	3.14661	3.12344	4.4072	1.87021	3.50788	3.18735	4.33836	3.0693	7.36714	7.15456	8.04046	6.62231	11.6744	13.6653	14.1059	7.96368	6.91829	6.06741	1.86747	1.82133	3.59126	5.35163	5.99534	6.30235	5.1663	11.9416	6.43863	XP_020249567.1	probable methyltransferase PMT26 [Asparagus officinalis]	Q8L7V3|PMTQ_ARATH	Probable methyltransferase PMT26 OS=Arabidopsis thaliana OX=3702 GN=At5g64030 PE=2 SV=1	--	--	--	--	--	--	--	--	--	--	--	S	ENOG410Y2C5	Methyltransferase	Cellular Component: Golgi membrane (GO:0000139);|Cellular Component: endosome (GO:0005768);|Cellular Component: Golgi apparatus (GO:0005794);|Cellular Component: trans-Golgi network (GO:0005802);|Molecular Function: S-adenosylmethionine-dependent methyltransferase activity (GO:0008757);|Cellular Component: integral component of membrane (GO:0016021);|Biological Process: cell wall pectin metabolic…	--	--
unknown_sample_HQ_transcript_10003	0.40157	1.9039	1.90701	0.747886	0.823653	0.450397	0.21727	0.262784	2.51798	9.74126e-10	0.79061	2.50153	4.4344	0.588494	4.05011	0.0846301	1.09151	0.608807	0.899693	3.26121	1.43485	0.0395203	4.00983	3.0567	0.667621	1.27279	2.89313	XP_020247109.1	DNA ligase 1 [Asparagus officinalis]	O94707|RXT3_SCHPO	Transcriptional regulatory protein rxt3 OS=Schizosaccharomyces pombe (strain 972 / ATCC 24843) OX=284812 GN=rxt3 PE=1 SV=1	--	--	--	--	--	--	KOG4843	Uncharacterized conserved protein	[S]	POORLY CHARACTERIZED	Function unknown	S	ENOG410XPVP	chromatin modification	Biological Process: chromatin remodeling (GO:0006338);|Biological Process: chromatin silencing (GO:0006342);|Biological Process: histone deacetylation (GO:0016575);|Cellular Component: Rpd3S complex (GO:0032221);|Cellular Component: Rpd3L-Expanded complex (GO:0070210);|Cellular Component: Clr6 histone deacetylase complex I'' (GO:1990483);	--	--
unknown_sample_HQ_transcript_10005	3.60102	14.4026	21.5664	6.50425	2.34297	4.47574	14.414	3.69329	1.1649	1.29902	3.7148	1.60497	3.61298	2.08449	1.17446	3.06473	1.9635	1.17566	9.75333	5.17002	6.41217	4.33784	6.3644	6.40272	2.20435	1.43591	2.05937	ONK73113.1	uncharacterized protein A4U43_C04F27390 [Asparagus officinalis]	Q8GX69|BGA16_ARATH	Beta-galactosidase 16 OS=Arabidopsis thaliana OX=3702 GN=BGAL16 PE=2 SV=2	--	--	--	--	--	--	KOG0496	Beta-galactosidase	[G]	METABOLISM	Carbohydrate transport and metabolism	G	COG1874	beta-galactosidase	Molecular Function: beta-galactosidase activity (GO:0004565);|Cellular Component: cell wall (GO:0005618);|Cellular Component: vacuole (GO:0005773);|Biological Process: carbohydrate metabolic process (GO:0005975);|Molecular Function: carbohydrate binding (GO:0030246);|Cellular Component: apoplast (GO:0048046);	--	--
unknown_sample_HQ_transcript_10006	1.30177e-07	0.00695891	0.00173966	9.69826e-09	6.77973e-07	5.03469e-08	9.20675e-08	0.00958289	2.05103e-09	3.36101e-10	0.00616254	2.16814e-08	5.40813	6.02375e-10	1.17823	2.37734e-08	0.00114385	1.6815e-08	1.15307e-07	48.8015	21.2101	2.70888e-07	0.0049524	2.65402e-05	1.10903e-08	3.15386e-07	1.69881e-06	XP_010932283.1	PREDICTED: uncharacterized protein LOC105052991 [Elaeis guineensis]	Q93ZT6|IF4G1_ARATH	Eukaryotic translation initiation factor isoform 4G-1 OS=Arabidopsis thaliana OX=3702 GN=EIF(ISO)4G1 PE=1 SV=1	--	--	--	--	--	--	KOG0403	Neoplastic transformation suppressor Pdcd4/MA-3, contains MA3 domain	[T]	CELLULAR PROCESSES AND SIGNALING	Signal transduction mechanisms	S	ENOG410XQZZ	programmed cell death 4 (Neoplastic transformation inhibitor)	Molecular Function: mRNA binding (GO:0003729);|Molecular Function: translation initiation factor activity (GO:0003743);|Cellular Component: nucleus (GO:0005634);|Cellular Component: cytoplasm (GO:0005737);|Cellular Component: cytosol (GO:0005829);|Biological Process: regulation of translation (GO:0006417);|Cellular Component: eukaryotic translation initiation factor 4F complex (GO:0016281);	--	--
unknown_sample_HQ_transcript_10007	1.08192e-18	0.00390952	0.00113123	13.0848	15.2603	22.8508	9.68497e-05	5.9668e-06	0.859418	3.99151e-14	0.192319	0.000633606	0.00247273	3.96326e-10	0.747794	2.30671e-07	55.9318	12.1702	2.31989e-13	0.0031128	9.69916e-06	9.28883e-07	41.947	23.0338	0.00255729	0.081171	1.54349e-13	ONK79034.1	uncharacterized protein A4U43_C01F2190 [Asparagus officinalis]	P38418|LOX2_ARATH	Lipoxygenase 2, chloroplastic OS=Arabidopsis thaliana OX=3702 GN=LOX2 PE=1 SV=1	egu:105050486	K00454	LOX2S	lipoxygenase	ko00591|ko00592	Linoleic acid metabolism|alpha-Linolenic acid metabolism	--	--	--	--	--	S	ENOG410YN4N	Plant lipoxygenase may be involved in a number of diverse aspects of plant physiology including growth and development, pest resistance, and senescence or responses to wounding (By similarity)	Cellular Component: cytoplasm (GO:0005737);|Cellular Component: chloroplast (GO:0009507);|Cellular Component: chloroplast thylakoid membrane (GO:0009535);|Cellular Component: chloroplast stroma (GO:0009570);|Biological Process: response to wounding (GO:0009611);|Biological Process: response to bacterium (GO:0009617);|Biological Process: response to fungus (GO:0009620);|Biological Process: jasmoni…	--	--
unknown_sample_HQ_transcript_10008	1.24321e-05	6.89193e-10	9.9273e-10	5.14363e-09	1.32244e-06	4.23632e-07	7.34474e-08	9.90591e-12	9.90798e-07	4.38676e-05	1.28798e-05	0.000169588	1.7814e-05	0.00733669	0.0227382	0.00012824	1.35916e-06	0.00075737	1.04191	1.2882	0.351534	0.000106693	1.37296e-09	0.152348	4.0472e-05	4.29574e-09	3.80436e-06	XP_020263622.1	probable metal-nicotianamine transporter YSL9 isoform X1 [Asparagus officinalis]	Q7XUJ2|YSL9_ORYSJ	Probable metal-nicotianamine transporter YSL9 OS=Oryza sativa subsp. japonica OX=39947 GN=YSL9 PE=2 SV=2	--	--	--	--	--	--	--	--	--	--	--	S	COG1297	oligo-peptide transporter	Cellular Component: plasma membrane (GO:0005886);|Biological Process: response to iron ion (GO:0010039);|Cellular Component: integral component of membrane (GO:0016021);|Biological Process: seed development (GO:0048316);|Molecular Function: iron-nicotianamine transmembrane transporter activity (GO:0051980);	--	--
unknown_sample_HQ_transcript_10009	5.94879	7.62586	9.76463	5.34905	4.99212	3.97615	5.50651	5.13584	6.18047	4.06359	5.48617	5.14562	9.82772	10.3121	8.77715	5.85135	7.76076	7.37299	19.4335	17.6867	11.61	9.89144	10.8567	8.69803	4.41234	3.95975	4.59941	ONK68903.1	uncharacterized protein A4U43_C05F17240 [Asparagus officinalis]	Q9LNC4|GTE4_ARATH	Transcription factor GTE4 OS=Arabidopsis thaliana OX=3702 GN=GTE4 PE=2 SV=1	pda:103703632	K11721	BRD3	bromodomain-containing protein 3	--	--	KOG1474	Transcription initiation factor TFIID, subunit BDF1 and related bromodomain proteins	[K]	INFORMATION STORAGE AND PROCESSING	Transcription	BK	COG5076	bromodomain	Cellular Component: nucleus (GO:0005634);|Biological Process: DNA mediated transformation (GO:0009294);|Biological Process: positive regulation of mitotic cell cycle (GO:0045931);|Biological Process: root development (GO:0048364);	--	--
unknown_sample_HQ_transcript_1001	0.14926	0.288673	0.458632	7.04583	6.30244	5.26641	0.818967	0.419139	4.52731	1.8949	1.14688	4.81566	25.7934	2.71809	2.04667	1.99318	1.56235	1.38628	1.61542	0.625689	1.62916	4.76293	3.20072	3.23276	2.20153	3.21252	3.31335	XP_020242539.1	LOW QUALITY PROTEIN: protein argonaute 1B-like [Asparagus officinalis]	Q7XSA2|AGO1B_ORYSJ	Protein argonaute 1B OS=Oryza sativa subsp. japonica OX=39947 GN=AGO1B PE=2 SV=3	mus:103978223	K11593	ELF2C, AGO	eukaryotic translation initiation factor 2C	--	--	KOG1041	Translation initiation factor 2C (eIF-2C) and related proteins	[J]	INFORMATION STORAGE AND PROCESSING	Translation, ribosomal structure and biogenesis	J	ENOG410XP07	eukaryotic translation initiation factor 2c	Molecular Function: nucleic acid binding (GO:0003676);|Biological Process: gene silencing by RNA (GO:0031047);	--	--
unknown_sample_HQ_transcript_10010	3.70539	6.47396	4.49554	6.69626	5.63838	5.17519	3.72051	3.9935	0.0841805	2.66621	3.11541	0.579928	0.44613	0.804209	1.83137	3.25948	3.18036	0.553019	5.22285	2.84633	1.3955	2.53004	4.56074	3.39155	2.68455	1.38811	0.840599	XP_010905591.1	PREDICTED: protein ULTRAPETALA 1 [Elaeis guineensis]	Q8GZA8|ULT1_ARATH	Protein ULTRAPETALA 1 OS=Arabidopsis thaliana OX=3702 GN=ULT1 PE=1 SV=1	--	--	--	--	--	--	--	--	--	--	--	K	ENOG410YE1G	ultrapetala	Molecular Function: DNA binding (GO:0003677);|Cellular Component: nucleus (GO:0005634);|Cellular Component: cytosol (GO:0005829);|Biological Process: multicellular organism development (GO:0007275);|Biological Process: negative regulation of flower development (GO:0009910);	--	--
unknown_sample_HQ_transcript_10011	2.53467e-25	0.0205245	0.0241558	0.0790114	0.0403304	9.17439e-29	0.0665455	6.08976e-21	0.0228975	6.75817e-29	2.2859e-28	0.0222077	9.85775e-25	0.0438473	5.70732e-18	0.025467	0.0258132	0.0237364	0.583932	0.210993	0.0672855	0.0589411	5.46191e-24	2.92704e-21	2.28918e-23	0.021944	3.20224e-27	XP_020245244.1	uncharacterized protein LOC109823380 [Asparagus officinalis]	P37707|B2_DAUCA	B2 protein OS=Daucus carota OX=4039 PE=2 SV=1	--	--	--	--	--	--	--	--	--	--	--	S	ENOG410YJ1S	Development and cell death domain	--	--	--
unknown_sample_HQ_transcript_10013	1.80823	2.06838	2.85578	5.77541	2.94133	1.42929	4.85	9.34518	2.97123	2.70989	6.68106	2.4657	3.3469	5.36817	1.68509	4.5379	10.869	7.39826	2.75459	3.04805	4.38384	2.51908	3.84336	4.89647	2.68188	5.35704	2.06376	ONK60766.1	uncharacterized protein A4U43_C08F22390 [Asparagus officinalis]	Q6Z4U4|BAK1_ORYSJ	LRR receptor kinase BAK1 OS=Oryza sativa subsp. japonica OX=39947 GN=BAK1 PE=1 SV=1	egu:105058366	K13418	SERK1	somatic embryogenesis receptor kinase 1	--	--	--	--	--	--	--	T	ENOG410ZNK7	Somatic embryogenesis receptor kinase	Molecular Function: protein kinase activity (GO:0004672);|Molecular Function: transmembrane receptor protein serine/threonine kinase activity (GO:0004675);|Molecular Function: signaling receptor binding (GO:0005102);|Molecular Function: ATP binding (GO:0005524);|Cellular Component: plasma membrane (GO:0005886);|Biological Process: protein phosphorylation (GO:0006468);|Biological Process: detectio…	--	--
unknown_sample_HQ_transcript_10014	9.62063e-07	8.95e-07	3.22004e-13	4.86773	3.81624	4.53607	5.77531e-16	3.03421e-12	3.69906	3.80199e-14	3.71893e-10	3.54994	8.79236	16.9374	4.19979	0.229714	1.05423e-11	7.02696	1.50142e-14	1.18487e-05	5.14948e-09	8.02288e-16	1.21093e-16	6.83266e-13	0.0621294	7.00707e-14	3.43964	XP_020246470.1	sphingoid long-chain bases kinase 1-like [Asparagus officinalis]	Q9LRB0|LCBK1_ARATH	Sphingoid long-chain bases kinase 1 OS=Arabidopsis thaliana OX=3702 GN=LCBK1 PE=1 SV=1	--	--	--	--	--	--	KOG1116	Sphingosine kinase, involved in sphingolipid metabolism	[IT]	METABOLISM|CELLULAR PROCESSES AND SIGNALING	Lipid transport and metabolism |Signal transduction mechanisms	I	COG1597	diacylglycerol kinase	Molecular Function: NAD+ kinase activity (GO:0003951);|Molecular Function: ATP binding (GO:0005524);|Molecular Function: D-erythro-sphingosine kinase activity (GO:0017050);|Biological Process: sphingolipid biosynthetic process (GO:0030148);	--	--
unknown_sample_HQ_transcript_10017	25.5741	27.6181	21.7274	16.2603	11.7059	13.2341	31.6985	15.1269	26.8032	40.918	23.6835	33.7267	22.5849	32.1513	15.4658	29.842	26.679	25.7181	13.3117	15.66	22.3009	32.3373	19.2058	21.8816	38.4475	28.6915	39.0224	XP_010937090.1	PREDICTED: cullin-3A-like isoform X2 [Elaeis guineensis]	Q9C9L0|CUL3B_ARATH	Cullin-3B OS=Arabidopsis thaliana OX=3702 GN=CUL3B PE=1 SV=1	egu:105056562	K03869	CUL3	cullin 3	ko04120|ko04341|ko04340	Ubiquitin mediated proteolysis|Hedgehog signaling pathway - fly|Hedgehog signaling pathway	KOG2166	Cullins	[D]	CELLULAR PROCESSES AND SIGNALING	Cell cycle control, cell division, chromosome partitioning	O	COG5647	cullin 1	Biological Process: ubiquitin-dependent protein catabolic process (GO:0006511);|Biological Process: protein ubiquitination (GO:0016567);|Cellular Component: cullin-RING ubiquitin ligase complex (GO:0031461);|Molecular Function: ubiquitin protein ligase binding (GO:0031625);	--	--
unknown_sample_HQ_transcript_10018	41.1879	69.1579	80.4849	6.46629	6.71234	5.16842	17.1576	16.3016	10.7805	37.6013	37.1551	18.6563	29.7791	19.4642	24.5782	28.6803	25.6095	14.2784	23.7747	18.7921	35.2053	43.2692	62.7739	37.4905	28.5591	23.5983	27.2044	ONK69390.1	uncharacterized protein A4U43_C05F22360 [Asparagus officinalis]	Q9C671|P4KG5_ARATH	Phosphatidylinositol 4-kinase gamma 5 OS=Arabidopsis thaliana OX=3702 GN=PI4KG5 PE=1 SV=1	--	--	--	--	--	--	KOG2381	Phosphatidylinositol 4-kinase	[T]	CELLULAR PROCESSES AND SIGNALING	Signal transduction mechanisms	S	ENOG410XP06	Phosphatidylinositol 4-kinase type	Molecular Function: 1-phosphatidylinositol 4-kinase activity (GO:0004430);|Molecular Function: ATP binding (GO:0005524);|Molecular Function: protein histidine kinase binding (GO:0043424);	--	--
unknown_sample_HQ_transcript_10019	0.563743	1.47463	1.19955	1.74345	0.964164	0.721074	0.368685	2.13677	1.86552	0.74348	3.82152	4.41092	5.81522	2.06297	1.53437	0.133036	1.61808	1.40962	0.476363	0.513963	4.30788	0.427691	4.55718	3.23502	0.528893	3.90402	3.68731	XP_008804605.1	golgin-84 isoform X1 [Phoenix dactylifera]	Q5JLY8|GOGA5_ORYSJ	Golgin-84 OS=Oryza sativa subsp. japonica OX=39947 GN=Os01g0744400 PE=2 SV=1	--	--	--	--	--	--	--	--	--	--	--	U	ENOG410YXNC	NA	Cellular Component: Golgi membrane (GO:0000139);|Biological Process: retrograde transport, vesicle recycling within Golgi (GO:0000301);|Biological Process: Golgi organization (GO:0007030);|Cellular Component: integral component of membrane (GO:0016021);|Cellular Component: Golgi cisterna (GO:0031985);	--	--
unknown_sample_HQ_transcript_1002	0.414489	0.389853	1.15863	0.725984	1.13809	0.661685	1.17504	0.63214	4.18941	1.16228	1.49986	6.90575	2.79863	3.14852	3.83347	0.977664	0.583619	3.32786	0.441559	0.298831	0.742216	2.55599	1.76472	1.40917	1.11818	2.3744	5.46438	XP_020267753.1	serine/arginine repetitive matrix protein 1-like isoform X2 [Asparagus officinalis]	O80386|CIP7_ARATH	COP1-interacting protein 7 OS=Arabidopsis thaliana OX=3702 GN=CIP7 PE=1 SV=1	--	--	--	--	--	--	--	--	--	--	--	S	ENOG410YE46	NA	Cellular Component: nucleus (GO:0005634);|Cellular Component: plasma membrane (GO:0005886);|Biological Process: response to light stimulus (GO:0009416);|Biological Process: anthocyanin-containing compound biosynthetic process (GO:0009718);|Biological Process: chlorophyll biosynthetic process (GO:0015995);|Biological Process: positive regulation of transcription, DNA-templated (GO:0045893);	--	--
unknown_sample_HQ_transcript_10022	1.28014	0.434811	0.869086	2.13701	2.44641	2.87441	2.23396	0.915472	10.6063	1.42731	0.511823	5.79533	7.10189	16.5144	2.5309	0.83886	0.248444	6.28587	1.76088	4.81143	5.7144	0.712039	1.11289	0.765311	0.922552	0.567578	9.78574	OVA17518.1	F-box domain [Macleaya cordata]	Q9CAG8|FBK28_ARATH	F-box/kelch-repeat protein At1g67480 OS=Arabidopsis thaliana OX=3702 GN=At1g67480 PE=2 SV=1	--	--	--	--	--	--	KOG1072	FOG: Kelch repeat	[R]	POORLY CHARACTERIZED	General function prediction only	S	ENOG4110X8D	Kelch repeat-containing F-box family protein	--	--	--
unknown_sample_HQ_transcript_10023	13.2117	11.4707	9.6082	4.94436	2.45977	2.95591	8.17324	4.91886	5.3737	7.08356	4.94268	4.78044	2.08011	3.95745	1.84165	9.4562	4.83657	5.06805	1.08786	2.53207	4.29054	12.6994	9.41594	7.67267	4.74769	2.77408	3.32131	ONK74181.1	uncharacterized protein A4U43_C03F3640 [Asparagus officinalis]	P27793|AROC_CAPSE	Chorismate synthase, chloroplastic OS=Capnoides sempervirens OX=3464 PE=1 SV=1	egu:105044276	K01736	aroC	chorismate synthase	ko01230|ko00400	Biosynthesis of amino acids|Phenylalanine, tyrosine and tryptophan biosynthesis	KOG4492	Chorismate synthase	[E]	METABOLISM	Amino acid transport and metabolism	E	COG0082	5-enolpyruvylshikimate-3-phosphate phospholyase	Molecular Function: chorismate synthase activity (GO:0004107);|Biological Process: aromatic amino acid family biosynthetic process (GO:0009073);|Biological Process: chorismate biosynthetic process (GO:0009423);|Cellular Component: chloroplast (GO:0009507);	--	--
unknown_sample_HQ_transcript_10024	0.935626	3.73818e-07	2.55745e-12	22.6361	17.7265	10.3374	0.0331813	8.598e-17	0.000495854	1.65304	7.06273e-13	5.0888e-06	2.06106	2.96046	1.78381	0.340451	2.40093e-10	0.002285	0.602136	6.18284e-06	1.11725	3.46229	3.90209e-09	2.25315e-08	1.17756	6.77608e-09	2.46972e-05	XP_020272973.1	DNA gyrase subunit B, chloroplastic/mitochondrial-like isoform X1 [Asparagus officinalis]	Q5NBJ3|GYRB_ORYSJ	DNA gyrase subunit B, chloroplastic/mitochondrial OS=Oryza sativa subsp. japonica OX=39947 GN=GYRB PE=2 SV=1	egu:105053232	K02470	gyrB	DNA gyrase subunit B	--	--	KOG0355	DNA topoisomerase type II	[B]	INFORMATION STORAGE AND PROCESSING	Chromatin structure and dynamics	L	COG0187	DNA gyrase negatively supercoils closed circular double- stranded DNA in an ATP-dependent manner and also catalyzes the interconversion of other topological isomers of double-stranded DNA rings, including catenanes and knotted rings (By similarity)	Molecular Function: DNA binding (GO:0003677);|Molecular Function: DNA topoisomerase type II (ATP-hydrolyzing) activity (GO:0003918);|Molecular Function: ATP binding (GO:0005524);|Cellular Component: chromosome (GO:0005694);|Cellular Component: mitochondrion (GO:0005739);|Biological Process: DNA topological change (GO:0006265);|Cellular Component: chloroplast (GO:0009507);|Molecular Function: meta…	--	--
unknown_sample_HQ_transcript_10027	3.87366	8.11841	6.73386	4.97566	4.6015	5.69517	9.41987	15.1351	13.4508	7.53905	17.4894	8.01093	13.6724	12.2524	6.58066	4.61433	11.1983	7.72539	22.5047	5.24916	18.2392	10.1766	18.1172	16.4387	9.64754	18.6568	13.5588	ONK61668.1	uncharacterized protein A4U43_C08F32340 [Asparagus officinalis]	Q9FF80|SUVH1_ARATH	Histone-lysine N-methyltransferase, H3 lysine-9 specific SUVH1 OS=Arabidopsis thaliana OX=3702 GN=SUVH1 PE=2 SV=1	egu:105045520	K11420	EHMT	euchromatic histone-lysine N-methyltransferase	ko00310	Lysine degradation	KOG1082	Histone H3 (Lys9) methyltransferase SUV39H1/Clr4, required for transcriptional silencing	[BK]	INFORMATION STORAGE AND PROCESSING|INFORMATION STORAGE AND PROCESSING	Chromatin structure and dynamics |Transcription	S	COG2940	Histone-lysine N-methyltransferase	Cellular Component: chromosome, centromeric region (GO:0000775);|Cellular Component: nucleus (GO:0005634);|Molecular Function: zinc ion binding (GO:0008270);|Molecular Function: histone-lysine N-methyltransferase activity (GO:0018024);|Biological Process: regulation of gene expression, epigenetic (GO:0040029);	--	--
unknown_sample_HQ_transcript_1003	0.345831	6.24139	5.99055	0.011194	0.157067	0.000236783	0.508461	2.51104	4.80895	0.844577	7.55356	5.50547	0.337779	1.27442	5.05702	0.524355	4.96113	5.14102	0.130549	0.186676	0.394768	0.163627	6.34258	3.47375	0.399055	7.33353	4.48026	XP_020250228.1	LOW QUALITY PROTEIN: exocyst complex component SEC5A-like [Asparagus officinalis]	Q8S3U9|SEC5A_ARATH	Exocyst complex component SEC5A OS=Arabidopsis thaliana OX=3702 GN=SEC5A PE=1 SV=1	egu:105052007	K17637	EXOC2, SEC5	exocyst complex component 2	ko04014	Ras signaling pathway	KOG2347	Sec5 subunit of exocyst complex	[U]	CELLULAR PROCESSES AND SIGNALING	Intracellular trafficking, secretion, and vesicular transport	S	ENOG410XSY3	exocytosis	Cellular Component: exocyst (GO:0000145);|Biological Process: exocyst assembly (GO:0001927);|Cellular Component: cytosol (GO:0005829);|Cellular Component: plasma membrane (GO:0005886);|Biological Process: Golgi to plasma membrane transport (GO:0006893);|Cellular Component: plasmodesma (GO:0009506);|Biological Process: acceptance of pollen (GO:0060321);|Cellular Component: extracellular exosome (G…	--	--
unknown_sample_HQ_transcript_10030	14.1242	12.3525	16.7508	4.77785	6.26133	6.35288	20.4965	16.5792	12.3675	13.8403	13.9041	12.2064	11.2695	15.1995	11.7448	11.6713	15.5058	12.1709	30.7549	18.85	23.8972	29.4797	29.0809	26.9775	14.0785	12.7903	10.8041	XP_020249682.1	LOW QUALITY PROTEIN: histone-lysine N-methyltransferase, H3 lysine-9 specific SUVH1-like [Asparagus officinalis]	Q9C5P4|SUVH3_ARATH	Histone-lysine N-methyltransferase, H3 lysine-9 specific SUVH3 OS=Arabidopsis thaliana OX=3702 GN=SUVH3 PE=2 SV=2	pda:103722129	K11420	EHMT	euchromatic histone-lysine N-methyltransferase	ko00310	Lysine degradation	KOG1082	Histone H3 (Lys9) methyltransferase SUV39H1/Clr4, required for transcriptional silencing	[BK]	INFORMATION STORAGE AND PROCESSING|INFORMATION STORAGE AND PROCESSING	Chromatin structure and dynamics |Transcription	S	COG2940	Histone-lysine N-methyltransferase	Cellular Component: chromosome, centromeric region (GO:0000775);|Molecular Function: DNA binding (GO:0003677);|Cellular Component: nucleus (GO:0005634);|Cellular Component: chromosome (GO:0005694);|Molecular Function: zinc ion binding (GO:0008270);|Molecular Function: histone-lysine N-methyltransferase activity (GO:0018024);|Biological Process: regulation of gene expression, epigenetic (GO:004002…	--	--
unknown_sample_HQ_transcript_10031	11.1137	0.72739	5.60078	17.4802	18.8343	45.9939	6.51674	0.0453084	0.0381982	6.99806	2.52247	2.01292e-08	9.25933e-06	1.08512e-06	0.0382908	64.1562	188.534	1.12298	0.96247	8.6451	2.56479e-06	0.421586	3.2714	4.69077	5.26915	1.42355	0.0203148	AMN16537.1	sucrose synthase [Ornithogalum longebracteatum]	Q10LP5|SUS4_ORYSJ	Sucrose synthase 4 OS=Oryza sativa subsp. japonica OX=39947 GN=SUS4 PE=2 SV=1	pda:103707262	K00695	E2.4.1.13	sucrose synthase	ko00500	Starch and sucrose metabolism	KOG0853	Glycosyltransferase	[M]	CELLULAR PROCESSES AND SIGNALING	Cell wall/membrane/envelope biogenesis	M	COG0438	Glycosyl transferase (Group 1	Biological Process: sucrose metabolic process (GO:0005985);|Molecular Function: sucrose synthase activity (GO:0016157);	--	--
unknown_sample_HQ_transcript_10032	5.69346e-05	0.00449069	0.0222436	0.00726599	5.96539e-05	1.59333e-05	1.53553e-09	0.000480385	0.000110159	0.00015386	2.53657e-08	3.3986e-09	1.97455e-06	0.00166991	2.28062e-06	7.83295e-07	1.83792e-05	3.16197e-07	0.00283044	1.69322e-05	0.252375	0.000134897	0.000456058	2.99412e-05	7.04707e-07	2.08785e-08	2.42307e-07	XP_020276593.1	ubiquitin carboxyl-terminal hydrolase 12-like [Asparagus officinalis]	Q9FPT1|UBP12_ARATH	Ubiquitin carboxyl-terminal hydrolase 12 OS=Arabidopsis thaliana OX=3702 GN=UBP12 PE=1 SV=2	pda:103707271	K11838	USP7, UBP15	ubiquitin carboxyl-terminal hydrolase 7	ko04068	FoxO signaling pathway	KOG1863	Ubiquitin carboxyl-terminal hydrolase	[O]	CELLULAR PROCESSES AND SIGNALING	Posttranslational modification, protein turnover, chaperones	O	COG5077	ubiquitin carboxyl-terminal hydrolase	Molecular Function: cysteine-type endopeptidase activity (GO:0004197);|Molecular Function: thiol-dependent ubiquitin-specific protease activity (GO:0004843);|Cellular Component: nucleus (GO:0005634);|Cellular Component: cytoplasm (GO:0005737);|Cellular Component: cytosol (GO:0005829);|Biological Process: ubiquitin-dependent protein catabolic process (GO:0006511);|Biological Process: jasmonic acid…	--	--
unknown_sample_HQ_transcript_10033	4.06879	1.48945	3.34242	1.42725	1.62841	1.7449	5.07263	3.19755	6.16227	3.1196	1.70556	5.35294	0.55263	8.51526	6.00487	3.41053	1.79472	4.05732	4.13112	5.35288	0.0516966	6.28903	3.39685	4.58948	3.36901	3.52517	4.89939	ONK58012.1	uncharacterized protein A4U43_C09F6930 [Asparagus officinalis]	Q9XI07|SWI3C_ARATH	SWI/SNF complex subunit SWI3C OS=Arabidopsis thaliana OX=3702 GN=SWI3C PE=1 SV=1	egu:105038426	K11649	SMARCC	SWI/SNF related-matrix-associated actin-dependent regulator of chromatin subfamily C	--	--	KOG1279	Chromatin remodeling factor subunit and related transcription factors	[B]	INFORMATION STORAGE AND PROCESSING	Chromatin structure and dynamics	BK	COG5259	SWI SNF related, matrix associated, actin dependent regulator of chromatin, subfamily c, member	Molecular Function: DNA binding (GO:0003677);|Biological Process: chromatin remodeling (GO:0006338);|Biological Process: multicellular organism development (GO:0007275);|Cellular Component: SWI/SNF complex (GO:0016514);	--	--
unknown_sample_HQ_transcript_10035	2.14458e-21	5.18278e-24	9.53484e-21	2.94386e-26	6.2471e-22	1.2238e-21	2.6186e-22	3.13484e-20	4.80101e-25	8.72812e-21	1.53147e-22	4.37997e-23	1.65045e-21	3.52632e-25	1.14156e-20	1.00468e-21	8.84605e-24	1.07772e-23	2.14623e-23	1.07203e-13	6.58585e-21	7.03643e-15	7.18302e-21	2.83058e-20	1.38068e-20	2.01216e-23	6.34474e-20	XP_008813087.1	importin-5 [Phoenix dactylifera]	O74476|IMB3_SCHPO	Importin subunit beta-3 OS=Schizosaccharomyces pombe (strain 972 / ATCC 24843) OX=284812 GN=sal3 PE=3 SV=1	pda:103723818	K20222	IPO5, KPNB3, RANBP5	importin-5	--	--	KOG2171	Karyopherin (importin) beta 3	[YU]	CELLULAR PROCESSES AND SIGNALING|CELLULAR PROCESSES AND SIGNALING	Nuclear structure |Intracellular trafficking, secretion, and vesicular transport	U	ENOG410XQAJ	Importin	Molecular Function: GTP binding (GO:0005525);|Cellular Component: nucleus (GO:0005634);|Cellular Component: nuclear envelope (GO:0005635);|Cellular Component: nuclear pore (GO:0005643);|Cellular Component: cytoplasm (GO:0005737);|Cellular Component: cytosol (GO:0005829);|Biological Process: protein import into nucleus (GO:0006606);|Biological Process: NLS-bearing protein import into nucleus (GO:0…	--	--
unknown_sample_HQ_transcript_10036	0.034586	0.209464	0.0136762	1.57315	1.74101	1.23737	0.426355	0.484974	0.320462	0.368262	1.62546	0.76143	0.257443	7.87086e-05	0.00997331	0.605553	1.89394	2.33374	2.87044e-06	0.0023962	0.0699067	3.20201	1.29714	2.68207	3.99321	2.53485	1.2047	XP_020274314.1	uncharacterized protein LOC109848976 isoform X1 [Asparagus officinalis]	--	--	--	--	--	--	--	--	--	--	--	--	--	S	ENOG41126D0	Plus-3 domain	--	--	--
unknown_sample_HQ_transcript_10038	0.202599	0.00432339	0.205368	21.0719	17.966	15.2047	0.735067	0.128347	0.243867	0.976635	0.995881	0.293447	0.653809	5.59968e-10	0.319068	0.686568	0.194382	0.54064	1.10296	0.433172	0.029274	0.960932	0.506184	0.0936298	0.688483	0.216526	0.72183	XP_020260518.1	fructose-1,6-bisphosphatase, cytosolic [Asparagus officinalis]	Q42649|F16P2_BETVU	Fructose-1,6-bisphosphatase, cytosolic OS=Beta vulgaris OX=161934 PE=2 SV=2	jcu:105629115	K03841	FBP, fbp	fructose-1,6-bisphosphatase I	ko00710|ko00680|ko01200|ko04152|ko00030|ko00051|ko00010	Carbon fixation in photosynthetic organisms|Methane metabolism|Carbon metabolism|AMPK signaling pathway|Pentose phosphate pathway|Fructose and mannose metabolism|Glycolysis / Gluconeogenesis	KOG1458	Fructose-1,6-bisphosphatase	[G]	METABOLISM	Carbohydrate transport and metabolism	G	COG0158	D-fructose-1,6-bisphosphate 1-phosphohydrolase class 1	Cellular Component: cytoplasm (GO:0005737);|Biological Process: carbohydrate metabolic process (GO:0005975);|Molecular Function: fructose 1,6-bisphosphate 1-phosphatase activity (GO:0042132);|Molecular Function: metal ion binding (GO:0046872);	--	--
unknown_sample_HQ_transcript_10039	0.383508	1.01402	0.40763	2.36457e-12	2.13145e-12	1.88683e-11	0.3489	0.0154069	0.299331	1.23435	0.673991	0.396001	0.763786	1.06793e-19	1.13707e-21	0.984966	0.975767	1.24855	0.151848	5.32698e-15	0.0959397	0.534715	0.210114	0.250965	0.135986	0.410888	0.678798	ONK57378.1	uncharacterized protein A4U43_C10F19470 [Asparagus officinalis]	Q96524|CRY2_ARATH	Cryptochrome-2 OS=Arabidopsis thaliana OX=3702 GN=CRY2 PE=1 SV=2	--	--	--	--	--	--	KOG0133	Deoxyribodipyrimidine photolyase/cryptochrome	[LT]	INFORMATION STORAGE AND PROCESSING|CELLULAR PROCESSES AND SIGNALING	Replication, recombination and repair |Signal transduction mechanisms	L	COG0415	deoxyribo-dipyrimidine photolyase	Molecular Function: ATP binding (GO:0005524);|Cellular Component: nucleus (GO:0005634);|Cellular Component: cytoplasm (GO:0005737);|Cellular Component: vacuole (GO:0005773);|Biological Process: chromatin organization (GO:0006325);|Biological Process: chromatin remodeling (GO:0006338);|Biological Process: circadian rhythm (GO:0007623);|Biological Process: response to water deprivation (GO:0009414)…	--	--
unknown_sample_HQ_transcript_1004	9.92416	7.02654	6.18452	9.29938	10.7899	6.29017	10.1408	4.28201	6.17916	8.68429	5.91313	5.01528	11.2556	13.7607	7.68838	8.78707	6.56348	9.32532	10.7587	12.289	12.4152	16.0139	9.59906	8.06471	9.74688	4.41483	6.65611	ONK61536.1	uncharacterized protein A4U43_C08F30980 [Asparagus officinalis]	O82265|SCC3_ARATH	Sister-chromatid cohesion protein 3 OS=Arabidopsis thaliana OX=3702 GN=SCC3 PE=1 SV=2	pda:103723506	K06671	STAG1_2, SCC3, IRR1	cohesin complex subunit SA-1/2	ko04113|ko04111|ko04110	Meiosis - yeast|Cell cycle - yeast|Cell cycle	KOG2011	Sister chromatid cohesion complex Cohesin, subunit STAG/IRR1/SCC3	[D]	CELLULAR PROCESSES AND SIGNALING	Cell cycle control, cell division, chromosome partitioning	D	COG5537	Stromal antigen	Cellular Component: nucleus (GO:0005634);|Cellular Component: chromosome (GO:0005694);|Biological Process: cell division (GO:0051301);|Biological Process: attachment of spindle microtubules to kinetochore involved in homologous chromosome segregation (GO:0051455);|Biological Process: meiotic sister chromatid cohesion, centromeric (GO:0051754);	--	--
unknown_sample_HQ_transcript_10040	792.035	835.25	685.366	6.11531	7.36211	8.97889	157.917	19.6337	12.7412	15.0088	13.2647	8.06668	28.1937	35.499	28.5918	187.57	15.3565	22.632	42.0692	100.124	13.927	41.4584	31.9286	24.0183	30.0497	16.3394	11.5556	ONK65372.1	uncharacterized protein A4U43_C07F36430 [Asparagus officinalis]	Q9ZQ47|GRDP1_ARATH	Glycine-rich domain-containing protein 1 OS=Arabidopsis thaliana OX=3702 GN=GRDP1 PE=2 SV=1	--	--	--	--	--	--	--	--	--	--	--	S	ENOG4111FEQ	Protein of unknown function (DUF1399)	Cellular Component: plasma membrane (GO:0005886);|Biological Process: abscisic acid-activated signaling pathway (GO:0009738);|Biological Process: regulation of abscisic acid-activated signaling pathway (GO:0009787);|Biological Process: cellular response to osmotic stress (GO:0071470);	--	--
unknown_sample_HQ_transcript_10041	4.65488	5.8451	4.982	2.46156	3.10382	0.836502	2.9202	1.52358	0.54405	2.36787	3.15064	1.65962	3.67828	1.91237	2.21418	2.97323	3.72105	2.8971	7.35415	5.94159	0.840659	3.47548	6.27106	3.21448	2.06912	1.59547	1.44531	XP_020259235.1	LOW QUALITY PROTEIN: tau-tubulin kinase 1-like [Asparagus officinalis]	Q93ZJ9|MLN51_ARATH	Protein MLN51 homolog OS=Arabidopsis thaliana OX=3702 GN=MLN51 PE=1 SV=1	--	--	--	--	--	--	--	--	--	--	--	S	ENOG410Y9ET	glycine-rich protein	Biological Process: nuclear-transcribed mRNA catabolic process, nonsense-mediated decay (GO:0000184);|Molecular Function: mRNA binding (GO:0003729);|Cellular Component: nucleus (GO:0005634);|Cellular Component: cytoplasm (GO:0005737);|Biological Process: mRNA processing (GO:0006397);|Biological Process: regulation of translation (GO:0006417);|Biological Process: RNA splicing (GO:0008380);|Biologi…	--	--
unknown_sample_HQ_transcript_10042	0.0384468	0.0422266	0.0154465	59.2653	50.4004	47.5502	0.000726027	0.00116258	0.00109357	3.47045e-05	0.00197111	0.0754949	0.22788	0.00127836	0.00106468	0.0875522	0.265011	0.00247702	0.000789003	0.111061	0.0346367	0.0125957	0.00150482	0.000435758	0.000358903	0.000159505	8.5421e-05	XP_020256055.1	YTH domain-containing family protein 2-like [Asparagus officinalis]	A0A1P8AS03|ECT4_ARATH	YTH domain-containing protein ECT4 OS=Arabidopsis thaliana OX=3702 GN=ECT4 PE=2 SV=1	--	--	--	--	--	--	KOG1901	Uncharacterized high-glucose-regulated protein	[R]	POORLY CHARACTERIZED	General function prediction only	S	ENOG410YABQ	YTH domain family	Molecular Function: RNA binding (GO:0003723);|Cellular Component: cytoplasm (GO:0005737);	--	--
unknown_sample_HQ_transcript_10043	9.47133	9.38246	8.57232	3.34387	3.06034	2.87337	7.68619	4.36638	4.04189	6.87978	8.59173	7.62766	12.7908	16.1285	14.2967	9.85791	10.4972	11.0282	16.1313	11.6564	12.2591	15.2288	12.7513	13.6586	6.4679	9.99329	11.4918	XP_020261442.1	AT-rich interactive domain-containing protein 2 [Asparagus officinalis]	Q9LDD4|ARID2_ARATH	AT-rich interactive domain-containing protein 2 OS=Arabidopsis thaliana OX=3702 GN=ARID2 PE=1 SV=1	--	--	--	--	--	--	--	--	--	--	--	S	ENOG410YHCT	NA	Molecular Function: DNA binding (GO:0003677);|Cellular Component: nucleus (GO:0005634);|Cellular Component: vacuole (GO:0005773);	--	--
unknown_sample_HQ_transcript_10044	0.636339	7.49537e-24	1.19365e-19	100.603	130.946	121.146	3.00522	1.50078e-19	16.6665	3.1154	7.35469e-22	9.10591	0.00487562	1.51311e-05	2.93628e-13	30.7123	0.412071	30.2467	0.121583	0.112691	1.67114	17.0799	0.190569	0.240232	2.30819	0.0456557	8.90778	XP_010918444.1	PREDICTED: protochlorophyllide reductase [Elaeis guineensis]	Q01289|POR_PEA	Protochlorophyllide reductase, chloroplastic OS=Pisum sativum OX=3888 GN=3PCR PE=1 SV=1	--	--	--	--	--	--	KOG1208	Dehydrogenases with different specificities (related to short-chain alcohol dehydrogenases)	[Q]	METABOLISM	Secondary metabolites biosynthesis, transport and catabolism	S	COG1028	Dehydrogenase reductase	Cellular Component: chloroplast (GO:0009507);|Biological Process: photosynthesis (GO:0015979);|Biological Process: chlorophyll biosynthetic process (GO:0015995);|Molecular Function: protochlorophyllide reductase activity (GO:0016630);	--	--
unknown_sample_HQ_transcript_10048	2.18763	0.210245	1.75739e-12	4.37654	3.00858	3.53831	3.31093	4.02348e-11	10.4328	3.71645	2.36793e-12	10.5103	0.826418	3.4976	3.4082	2.73681	1.24796e-13	9.03947	1.48584	8.34e-06	4.06758	7.16759	0.401003	0.126342	5.18216	0.0614295	9.46034	XP_020253484.1	putative bifunctional dihydrofolate reductase-thymidylate synthase [Asparagus officinalis]	O81395|DRTS_MAIZE	Bifunctional dihydrofolate reductase-thymidylate synthase OS=Zea mays OX=4577 GN=DRTS PE=2 SV=1	egu:105048636	K13998	DHFR-TS	dihydrofolate reductase / thymidylate synthase	ko00240|ko00670|ko00790	Pyrimidine metabolism|One carbon pool by folate|Folate biosynthesis	KOG0673	Thymidylate synthase	[F]	METABOLISM	Nucleotide transport and metabolism	H	COG0262	dihydrofolate reductase activity	Molecular Function: dihydrofolate reductase activity (GO:0004146);|Molecular Function: thymidylate synthase activity (GO:0004799);|Biological Process: dTMP biosynthetic process (GO:0006231);|Biological Process: one-carbon metabolic process (GO:0006730);|Biological Process: tetrahydrofolate biosynthetic process (GO:0046654);	--	--
unknown_sample_HQ_transcript_10049	23.7154	7.56436	7.51625	0.228264	0.621503	1.11948	194.695	72.6018	13.596	135.385	133.159	12.596	4.7689	1.32675	0.436173	2.90656	0.579962	1.31907	8.60021	1.27381	9.56237	25.6999	16.7947	19.9166	126.648	4.2133	6.26763	XP_008788803.1	pyrophosphate-energized vacuolar membrane proton pump [Phoenix dactylifera]	P21616|AVP_VIGRR	Pyrophosphate-energized vacuolar membrane proton pump OS=Vigna radiata var. radiata OX=3916 PE=1 SV=4	--	--	--	--	--	--	--	--	--	--	--	C	COG3808	pump that utilizes the energy of pyrophosphate hydrolysis as the driving force for	Molecular Function: inorganic diphosphatase activity (GO:0004427);|Cellular Component: vacuolar membrane (GO:0005774);|Molecular Function: hydrogen-translocating pyrophosphatase activity (GO:0009678);|Cellular Component: integral component of membrane (GO:0016021);|Molecular Function: metal ion binding (GO:0046872);|Biological Process: proton transmembrane transport (GO:1902600);	--	--
unknown_sample_HQ_transcript_1005	3.29256	21.5642	27.8501	0.16539	0.381855	0.478152	0.539887	0.724108	1.00309	2.92685	2.68799	2.47654	2.08048	6.08637	1.71041	2.3096	1.91829	7.33999	18.4569	5.54597	36.3556	6.18649	8.18498	16.9596	3.37027	2.15513	1.32651	XP_020265891.1	calcium-transporting ATPase 8, plasma membrane-type-like [Asparagus officinalis]	Q7X8B5|ACA5_ORYSJ	Calcium-transporting ATPase 5, plasma membrane-type OS=Oryza sativa subsp. japonica OX=39947 GN=ACA5 PE=1 SV=2	egu:105039309	K01537	E3.6.3.8	Ca2+-transporting ATPase	--	--	KOG0204	Calcium transporting ATPase	[P]	METABOLISM	Inorganic ion transport and metabolism	P	ENOG410XNNC	ATPase, Ca transporting, plasma membrane	Molecular Function: calcium-transporting ATPase activity (GO:0005388);|Molecular Function: calmodulin binding (GO:0005516);|Molecular Function: ATP binding (GO:0005524);|Cellular Component: plasma membrane (GO:0005886);|Cellular Component: integral component of plasma membrane (GO:0005887);|Biological Process: response to cold (GO:0009409);|Biological Process: response to water deprivation (GO:00…	--	--
unknown_sample_HQ_transcript_10050	18.3046	11.3564	11.8637	1.10938	1.62457	1.37513	13.7523	5.91073	12.0573	9.64289	6.20157	11.8169	18.297	15.7983	6.52844	13.0656	7.22834	8.97752	26.0107	17.3071	21.8754	12.3504	8.32867	8.24469	10.3618	6.45168	12.2562	XP_020255881.1	mRNA-capping enzyme isoform X1 [Asparagus officinalis]	P40997|MCE1_SCHPO	mRNA-capping enzyme subunit alpha OS=Schizosaccharomyces pombe (strain 972 / ATCC 24843) OX=284812 GN=ceg1 PE=1 SV=1	egu:105048839	K13917	RNGTT	mRNA-capping enzyme	ko03015	mRNA surveillance pathway	KOG2386	mRNA capping enzyme, guanylyltransferase (alpha) subunit	[A]	INFORMATION STORAGE AND PROCESSING	RNA processing and modification	A	COG5226	Second step of mRNA capping. Transfer of the GMP moiety of GTP to the 5'-end of RNA via an enzyme-GMP covalent reaction intermediate (By similarity)	Molecular Function: mRNA guanylyltransferase activity (GO:0004484);|Molecular Function: GTP binding (GO:0005525);|Cellular Component: nucleus (GO:0005634);|Biological Process: 7-methylguanosine mRNA capping (GO:0006370);|Biological Process: 7-methylguanosine RNA capping (GO:0009452);|Cellular Component: mRNA cap methyltransferase complex (GO:0031533);	--	--
unknown_sample_HQ_transcript_10051	6.55628e-06	2.73854e-06	1.09976e-06	0.199921	1.22893e-08	3.27491e-12	4.62588e-13	8.79447e-08	5.45418e-13	1.78779e-14	2.92394e-12	1.1512e-18	0.118212	4.2679e-10	4.82352e-16	2.18661e-07	1.10498e-14	3.40328e-19	0.610643	1.12371e-06	2.14933e-12	0.000730142	2.27997e-12	2.0401e-05	4.19358e-13	1.15079e-08	8.54338e-18	ONK79909.1	uncharacterized protein A4U43_C01F11710 [Asparagus officinalis]	Q7XUJ2|YSL9_ORYSJ	Probable metal-nicotianamine transporter YSL9 OS=Oryza sativa subsp. japonica OX=39947 GN=YSL9 PE=2 SV=2	--	--	--	--	--	--	--	--	--	--	--	S	COG1297	oligo-peptide transporter	Cellular Component: plasma membrane (GO:0005886);|Biological Process: response to iron ion (GO:0010039);|Cellular Component: integral component of membrane (GO:0016021);|Biological Process: seed development (GO:0048316);|Molecular Function: iron-nicotianamine transmembrane transporter activity (GO:0051980);	--	--
unknown_sample_HQ_transcript_10053	1.83178	1.68669	1.05222	0.168773	0.248565	1.75678e-06	0.413302	0.338931	0.19609	2.08086	2.45503	1.85114	2.05692	1.31371	1.34622	2.21049	1.9941	1.43969	2.07616	0.713729	0.299844	1.40451	1.23502	0.529896	0.40804	1.47011	0.607789	XP_020273004.1	clathrin interactor EPSIN 2 [Asparagus officinalis]	Q93YP4|EPN3_ARATH	Clathrin interactor EPSIN 3 OS=Arabidopsis thaliana OX=3702 GN=EPSIN3 PE=2 SV=1	pda:103718257	K12471	EPN	epsin	ko04144	Endocytosis	KOG2056	Equilibrative nucleoside transporter protein	[F]	METABOLISM	Nucleotide transport and metabolism	U	ENOG410XSM0	Clathrin interactor 1	Cellular Component: Golgi apparatus (GO:0005794);|Biological Process: protein transport (GO:0015031);|Cellular Component: clathrin-coated vesicle (GO:0030136);	--	--
unknown_sample_HQ_transcript_10054	3.12011	3.28102	4.00239	4.91307	4.86701	3.64304	8.85813	8.4214	8.06374	8.27286	9.35645	8.96054	5.94523	8.85677	4.83003	5.3449	10.9675	5.87629	9.85518	4.85214	3.33178	7.20627	8.2171	5.70914	8.04729	12.2506	8.68388	XP_020240799.1	mechanosensitive ion channel protein 2, chloroplastic-like [Asparagus officinalis]	Q56X46|MSL2_ARATH	Mechanosensitive ion channel protein 2, chloroplastic OS=Arabidopsis thaliana OX=3702 GN=MSL2 PE=2 SV=1	--	--	--	--	--	--	--	--	--	--	--	M	COG0668	Mechanosensitive ion channel	Biological Process: ion transport (GO:0006811);|Cellular Component: chloroplast (GO:0009507);|Cellular Component: plastid envelope (GO:0009526);|Biological Process: chloroplast fission (GO:0010020);|Cellular Component: integral component of membrane (GO:0016021);|Cellular Component: chloroplast membrane (GO:0031969);|Biological Process: transmembrane transport (GO:0055085);	--	--
unknown_sample_HQ_transcript_10057	0.000141732	0.000618127	0.000583909	0.104089	4.09376e-05	2.50396e-12	0.00167994	0.567349	0.355196	5.08516e-08	0.366992	5.38399e-07	1.66421	0.00463952	0.246468	3.51688e-06	0.0101134	0.0212077	0.282359	0.228711	9.36761e-07	0.00169073	9.71779e-08	1.9272e-06	0.000495217	4.54635e-06	0.0163579	XP_010906124.1	PREDICTED: protein OBERON 4-like [Elaeis guineensis]	Q84TI3|OBE4_ARATH	Protein OBERON 4 OS=Arabidopsis thaliana OX=3702 GN=OBE4 PE=1 SV=2	--	--	--	--	--	--	--	--	--	--	--	S	ENOG410ZKIB	OBERON 3-like	Biological Process: cell fate specification (GO:0001708);|Cellular Component: nucleus (GO:0005634);|Biological Process: embryonic pattern specification (GO:0009880);|Biological Process: root meristem specification (GO:0010071);|Biological Process: maintenance of root meristem identity (GO:0010078);|Biological Process: regulation of gene expression (GO:0010468);|Biological Process: maintenance of …	--	--
unknown_sample_HQ_transcript_10058	3.68977	9.19132	10.3709	1.99809	0.494741	1.60049	6.45953	8.91762	3.21369	3.09247	7.53354	4.31032	1.92078	3.79417	5.94828	7.0086	11.8303	3.02196	5.60867	0.448219	1.09994	7.00487	7.30262	8.01278	1.72477	2.29352	5.74536	XP_020082190.1	uncharacterized protein LOC109705822 [Ananas comosus]	Q6K4T4|SERK4_ORYSJ	LRR receptor kinase SERK2 OS=Oryza sativa subsp. japonica OX=39947 GN=SERK4 PE=3 SV=1	--	--	--	--	--	--	--	--	--	--	--	--	--	--	Molecular Function: transmembrane receptor protein serine/threonine kinase activity (GO:0004675);|Molecular Function: ATP binding (GO:0005524);|Cellular Component: plasma membrane (GO:0005886);|Biological Process: protein phosphorylation (GO:0006468);|Biological Process: brassinosteroid mediated signaling pathway (GO:0009742);|Cellular Component: integral component of membrane (GO:0016021);	--	--
unknown_sample_HQ_transcript_1006	10.6388	8.82007	8.92628	3.16253	3.44168	3.60963	7.42638	7.54724	6.98462	8.78042	9.36539	7.6582	16.9318	32.7683	29.3231	7.93065	12.2429	19.0046	17.5166	15.1396	10.3909	11.1129	12.4284	11.6643	6.20462	7.83727	9.02147	XP_020276756.1	serine/threonine-protein phosphatase BSL3 isoform X1 [Asparagus officinalis]	Q2QM47|BSL2_ORYSJ	Serine/threonine-protein phosphatase BSL2 homolog OS=Oryza sativa subsp. japonica OX=39947 GN=BSL2 PE=2 SV=2	--	--	--	--	--	--	KOG0379	Kelch repeat-containing proteins	[R]	POORLY CHARACTERIZED	General function prediction only	T	COG0639	serine threonine-protein phosphatase	Molecular Function: phosphoprotein phosphatase activity (GO:0004721);|Cellular Component: nucleus (GO:0005634);|Biological Process: brassinosteroid mediated signaling pathway (GO:0009742);|Molecular Function: metal ion binding (GO:0046872);	--	--
unknown_sample_HQ_transcript_10060	0.012244	0.173001	1.54716e-06	0.553603	0.0187464	1.21481e-05	0.598954	0.00257216	1.20725	0.355196	0.00122847	1.07798	9.43872e-11	0.363186	0.00758113	0.40939	0.00046161	0.0021845	0.00834051	0.0020206	1.7257e-10	0.0690566	0.0231044	0.000109126	0.328616	0.00270104	0.414924	AMN16535.1	sucrose synthase [Ornithogalum longebracteatum]	Q41608|SUS1_TULGE	Sucrose synthase 1 OS=Tulipa gesneriana OX=13306 PE=2 SV=1	egu:105058592	K00695	E2.4.1.13	sucrose synthase	ko00500	Starch and sucrose metabolism	KOG0853	Glycosyltransferase	[M]	CELLULAR PROCESSES AND SIGNALING	Cell wall/membrane/envelope biogenesis	M	COG0438	Glycosyl transferase (Group 1	Biological Process: sucrose metabolic process (GO:0005985);|Molecular Function: sucrose synthase activity (GO:0016157);	--	--
unknown_sample_HQ_transcript_10061	0.270291	0.0931506	0.396797	0.370003	0.895689	0.761718	0.136724	0.658704	0.373696	0.771914	0.497855	0.410964	0.638738	0.725027	0.479279	0.630183	0.425361	0.618737	0.320754	0.0578096	0.630142	0.752173	0.167926	1.32689	0.845087	0.294998	0.245149	YP_009315984.1	cytochrome c biogenesis FN (mitochondrion) [Cocos nucifera]	P27928|RT03_MAIZE	Ribosomal protein S3, mitochondrial OS=Zea mays OX=4577 GN=RPS3 PE=3 SV=1	pda:11542554	K02982	RP-S3, rpsC	small subunit ribosomal protein S3	ko03010	Ribosome	--	--	--	--	--	J	COG0092	Binds the lower part of the 30S subunit head. Binds mRNA in the 70S ribosome, positioning it for translation (By similarity)	Molecular Function: RNA binding (GO:0003723);|Molecular Function: structural constituent of ribosome (GO:0003735);|Cellular Component: mitochondrion (GO:0005739);|Cellular Component: ribosome (GO:0005840);|Biological Process: translation (GO:0006412);	--	--
unknown_sample_HQ_transcript_10063	5.48993	4.05559	5.10144	10.9329	9.34273	9.57337	5.8418	3.28047	3.72105	14.8713	10.6082	17.7024	17.2663	11.1683	19.3785	20.7844	35.1822	49.3579	0.68174	0.172456	0.543061	9.35948	14.4104	15.1316	10.9853	16.1523	10.0287	XP_009407297.1	PREDICTED: beta-galactosidase 2 isoform X1 [Musa acuminata subsp. malaccensis]	Q8W0A1|BGAL2_ORYSJ	Beta-galactosidase 2 OS=Oryza sativa subsp. japonica OX=39947 GN=Os01g0580200 PE=2 SV=1	--	--	--	--	--	--	KOG0496	Beta-galactosidase	[G]	METABOLISM	Carbohydrate transport and metabolism	G	COG1874	beta-galactosidase	Molecular Function: beta-galactosidase activity (GO:0004565);|Cellular Component: cell wall (GO:0005618);|Cellular Component: vacuole (GO:0005773);|Biological Process: carbohydrate metabolic process (GO:0005975);|Molecular Function: carbohydrate binding (GO:0030246);|Cellular Component: apoplast (GO:0048046);	--	--
unknown_sample_HQ_transcript_10064	0.834923	0.258308	0.0243005	2.56225	4.43498	1.37674	6.64515	2.42436	36.1529	64.7341	12.5165	102.521	2.36192	0.970913	2.94816	11.9388	5.40564	8.67843	2.64416e-07	0.0720473	0.188645	6.60961	1.00911	4.65731	56.306	24.1891	104.402	AJI44018.1	auxin efflux carrier component 1 [Agave tequilana]	Q5SMQ9|PIN1A_ORYSJ	Auxin efflux carrier component 1a OS=Oryza sativa subsp. japonica OX=39947 GN=PIN1A PE=2 SV=1	egu:105053238	K13947	PIN	auxin efflux carrier family	--	--	--	--	--	--	--	U	ENOG410Y9XE	auxin efflux carrier	Molecular Function: transporter activity (GO:0005215);|Cellular Component: endoplasmic reticulum (GO:0005783);|Cellular Component: plasma membrane (GO:0005886);|Biological Process: auxin-activated signaling pathway (GO:0009734);|Cellular Component: auxin efflux carrier complex (GO:0009921);|Biological Process: auxin polar transport (GO:0009926);|Biological Process: auxin homeostasis (GO:0010252);…	--	--
unknown_sample_HQ_transcript_10065	5.4581	9.53247	8.91978	2.16431	2.58997	1.73416	1.52596	4.04232	3.42764	0.833783	2.45845	3.49364	4.38346	0.948442	3.98788	1.76393	3.47749	4.49692	2.05725	3.67791	5.2494	1.4483	5.73125	5.5758	1.40285	2.01295	2.67386	XP_020247932.1	uncharacterized protein LOC109825485 [Asparagus officinalis]	--	--	--	--	--	--	--	--	--	--	--	--	--	--	--	--	--	--	--
unknown_sample_HQ_transcript_10066	13.067	11.5689	13.8042	6.05391	5.60356	5.38016	12.311	12.1551	13.4758	12.91	15.4969	11.4732	14.0298	22.7496	17.6698	11.1353	11.7733	18.0001	30.5564	31.3547	14.1873	10.1215	12.9485	12.8447	11.642	15.6596	13.0086	XP_020273369.1	uncharacterized protein LOC109848332 [Asparagus officinalis]	--	--	--	--	--	--	--	--	--	--	--	--	--	S	ENOG410Y9BV	expressed protein	--	--	--
unknown_sample_HQ_transcript_10068	13.161	5.52322e-17	1.03456e-19	7.01072	9.01017	8.90955	10.686	6.16967e-20	9.58823	8.90466	1.79277e-09	10.0583	26.1978	8.44572e-19	19.3212	7.11351	1.6905e-19	10.3838	0.0196574	16.8324	23.2848	13.744	1.00188e-12	2.35974e-18	8.77251	7.01655e-20	9.26083	ONK57880.1	uncharacterized protein A4U43_C09F5150 [Asparagus officinalis]	O13920|MDM28_SCHPO	LETM1 domain-containing protein mdm28, mitochondrial OS=Schizosaccharomyces pombe (strain 972 / ATCC 24843) OX=284812 GN=mdm28 PE=2 SV=3	mus:103981231	K17800	LETM1, MDM38	LETM1 and EF-hand domain-containing protein 1, mitochondrial	ko04139	Regulation of mitophagy - yeast	KOG1043	Ca2+-binding transmembrane protein LETM1/MRS7	[S]	POORLY CHARACTERIZED	Function unknown	S	ENOG410XRSP	Leucine zipper-ef-hand containing transmembrane protein	Cellular Component: mitochondrion (GO:0005739);|Cellular Component: mitochondrial inner membrane (GO:0005743);|Cellular Component: integral component of membrane (GO:0016021);|Biological Process: mitochondrial translation (GO:0032543);|Molecular Function: ribosome binding (GO:0043022);	--	--
unknown_sample_HQ_transcript_10069	0.0537206	0.5251	0.730787	0.202713	0.780682	0.328917	0.0587096	0.108515	0.956205	0.287949	0.49919	0.970075	0.437987	0.451302	0.106035	0.115828	0.828218	0.105864	3.09849	0.758063	2.04544	0.121623	1.16021	1.08796	0.372897	0.77283	0.471606	XP_020277314.1	probable pre-mRNA-splicing factor ATP-dependent RNA helicase DEAH2 isoform X1 [Asparagus officinalis]	Q9LZQ9|DEAH2_ARATH	Probable pre-mRNA-splicing factor ATP-dependent RNA helicase DEAH2 OS=Arabidopsis thaliana OX=3702 GN=At3g62310 PE=2 SV=1	pda:103715761	K12820	DHX15, PRP43	pre-mRNA-splicing factor ATP-dependent RNA helicase DHX15/PRP43	ko03040	Spliceosome	KOG0925	mRNA splicing factor ATP-dependent RNA helicase	[A]	INFORMATION STORAGE AND PROCESSING	RNA processing and modification	L	COG1643	helicase	--	--	--
unknown_sample_HQ_transcript_1007	2.08719	3.32578	3.83834	3.95599	1.99955	3.04766	3.5808	4.6452	4.77092	3.0832	4.00554	2.56421	4.92681	3.37466	4.95918	2.73418	2.94499	2.94122	3.24866	3.43295	4.5916	4.81767	5.23549	3.90319	3.28618	2.9248	2.82578	ONK54929.1	uncharacterized protein A4U43_UnF9620 [Asparagus officinalis]	Q38796|LUMI_ARATH	Homeobox protein LUMINIDEPENDENS OS=Arabidopsis thaliana OX=3702 GN=LD PE=1 SV=2	--	--	--	--	--	--	--	--	--	--	--	K	ENOG4111YQX	homeobox protein	Molecular Function: DNA binding (GO:0003677);|Molecular Function: DNA-binding transcription factor activity (GO:0003700);|Cellular Component: nucleus (GO:0005634);|Biological Process: flower development (GO:0009908);|Biological Process: vegetative to reproductive phase transition of meristem (GO:0010228);|Biological Process: cell differentiation (GO:0030154);	--	--
unknown_sample_HQ_transcript_10070	10.3087	76.4565	52.8699	1.52704e-05	8.07696e-08	9.47998e-08	26.993	120.755	7.16044	23.9258	119.074	18.4795	6.69853	133.624	63.6943	0.805734	51.9613	8.80561	3.91268	1.19272	114.141	8.27585	99.2588	112.547	24.8532	35.7619	12.6975	XP_010934368.1	PREDICTED: phosphoenolpyruvate carboxykinase [ATP] [Elaeis guineensis]	Q9T074|PCKA_ARATH	Phosphoenolpyruvate carboxykinase (ATP) OS=Arabidopsis thaliana OX=3702 GN=PCKA PE=1 SV=1	egu:105054530	K01610	E4.1.1.49, pckA	phosphoenolpyruvate carboxykinase (ATP)	ko00710|ko00020|ko01200|ko00620|ko00010	Carbon fixation in photosynthetic organisms|Citrate cycle (TCA cycle)|Carbon metabolism|Pyruvate metabolism|Glycolysis / Gluconeogenesis	--	--	--	--	--	C	COG1866	Phosphoenolpyruvate Carboxylase	Molecular Function: phosphoenolpyruvate carboxykinase (ATP) activity (GO:0004612);|Molecular Function: ATP binding (GO:0005524);|Cellular Component: nucleus (GO:0005634);|Cellular Component: nucleolus (GO:0005730);|Cellular Component: cytosol (GO:0005829);|Biological Process: gluconeogenesis (GO:0006094);|Biological Process: defense response to fungus, incompatible interaction (GO:0009817);|Cellu…	--	--
unknown_sample_HQ_transcript_10071	4.75156e-07	0.161635	0.0800287	0.805164	0.0197436	1.50974	4.04923e-05	0.14357	0.186225	0.150577	0.0681709	0.1651	0.160757	0.296053	0.186964	0.0555635	0.140652	0.0217462	0.0054592	0.0693057	0.017688	0.410823	1.15744e-05	0.418855	0.0814414	3.71977e-16	0.116641	AEZ48936.1	clp protease proteolytic subunit, partial (plastid) [Potarophytum riparium]	A6MMN2|CLPP_DIOEL	ATP-dependent Clp protease proteolytic subunit OS=Dioscorea elephantipes OX=145284 GN=clpP PE=3 SV=1	pda:8890588	K01358	clpP, CLPP	ATP-dependent Clp protease, protease subunit	ko04112	Cell cycle - Caulobacter	KOG0840	ATP-dependent Clp protease, proteolytic subunit	[O]	CELLULAR PROCESSES AND SIGNALING	Posttranslational modification, protein turnover, chaperones	O	COG0740	Cleaves peptides in various proteins in a process that requires ATP hydrolysis. Has a chymotrypsin-like activity. Plays a major role in the degradation of misfolded proteins (By similarity)	Molecular Function: serine-type endopeptidase activity (GO:0004252);|Cellular Component: chloroplast stroma (GO:0009570);	--	--
unknown_sample_HQ_transcript_10072	5.67973	1.13613	0.951681	1.21817	1.29787	1.05431	1.89795	0.00839504	3.94501	3.52266	0.829085	6.99008	8.6132	6.96393	5.66378	4.32277	1.26594	6.06301	4.17368	2.29492	8.56659	7.39233	0.0352606	0.4693	2.67655	0.0223673	4.98444	XP_020276646.1	LOW QUALITY PROTEIN: U3 small nucleolar RNA-associated protein 4 homolog [Asparagus officinalis]	Q8RXU6|PCN_ARATH	WD repeat-containing protein PCN OS=Arabidopsis thaliana OX=3702 GN=PCN PE=2 SV=1	egu:105054900	K14548	UTP4, CIRH1A	U3 small nucleolar RNA-associated protein 4	ko03008	Ribosome biogenesis in eukaryotes	KOG2048	WD40 repeat protein	[R]	POORLY CHARACTERIZED	General function prediction only	S	ENOG410XQNR	cirrhosis, autosomal recessive 1A (cirhin)	Cellular Component: nucleus (GO:0005634);|Biological Process: embryo development ending in seed dormancy (GO:0009793);|Biological Process: meristem maintenance (GO:0010073);|Biological Process: leaf vascular tissue pattern formation (GO:0010305);|Biological Process: lateral root formation (GO:0010311);|Biological Process: root meristem growth (GO:0010449);|Biological Process: meristem growth (GO:…	--	--
unknown_sample_HQ_transcript_10073	6.90052	0.10976	0.990374	0.978272	0.392272	0.350924	9.38201	2.2506	1.48988	7.36201	4.43598	0.682676	0.41372	2.05649	1.55969	6.51406	4.87515	10.967	1.19041e-10	0.753541	3.12014	7.23247	3.2805	1.54912	7.36092	1.86622	1.89949	ONK63305.1	uncharacterized protein A4U43_C07F13600 [Asparagus officinalis]	Q940D0|ARR1_ARATH	Two-component response regulator ARR1 OS=Arabidopsis thaliana OX=3702 GN=ARR1 PE=1 SV=2	egu:105032803	K14491	ARR-B	two-component response regulator ARR-B family	ko04075	Plant hormone signal transduction	KOG1601	GATA-4/5/6 transcription factors	[K]	INFORMATION STORAGE AND PROCESSING	Transcription	T	COG0745	regulatoR	Molecular Function: phosphorelay response regulator activity (GO:0000156);|Molecular Function: DNA binding (GO:0003677);|Molecular Function: DNA-binding transcription factor activity (GO:0003700);|Cellular Component: nucleus (GO:0005634);|Biological Process: response to water deprivation (GO:0009414);|Biological Process: response to cytokinin (GO:0009735);|Biological Process: cytokinin-activated …	--	--
unknown_sample_HQ_transcript_10074	5.46315e-05	0.000717219	0.000825436	0.000497544	0.000666689	0.00720767	1.83236e-06	5.50118e-05	0.00228887	2.75959e-05	5.2395e-06	0.00477342	0.000979812	0.00145026	0.00454608	0.00031826	0.00101938	0.00563066	9.66638e-05	0.000362408	6.12701e-06	2.321e-05	0.00122892	0.00036386	0.000772947	0.000191919	0.00194158	XP_010914890.1	PREDICTED: probable cellulose synthase A catalytic subunit 1 [UDP-forming] [Elaeis guineensis]	A2Y0X2|CESA1_ORYSI	Probable cellulose synthase A catalytic subunit 1 [UDP-forming] OS=Oryza sativa subsp. indica OX=39946 GN=CESA1 PE=3 SV=1	egu:105040177	K10999	CESA	cellulose synthase A	--	--	--	--	--	--	--	M	COG1215	Glycosyl transferase, family 2	Cellular Component: plasma membrane (GO:0005886);|Cellular Component: integral component of membrane (GO:0016021);|Molecular Function: cellulose synthase (UDP-forming) activity (GO:0016760);|Biological Process: cellulose biosynthetic process (GO:0030244);|Molecular Function: metal ion binding (GO:0046872);|Biological Process: cell wall organization (GO:0071555);	--	--
unknown_sample_HQ_transcript_10076	11.3879	1.76695	4.08821	3.23489	0.170879	1.89898	0.466982	1.13543	8.82792	1.25085	0.165762	14.4722	0.272618	1.96446	23.3224	2.41619	0.416274	19.3293	0.615022	31.2667	11.2505	4.75007	3.56511	3.54528	4.05687	2.68931	14.134	ONK63745.1	uncharacterized protein A4U43_C07F18470 [Asparagus officinalis]	P54774|CDC48_SOYBN	Cell division cycle protein 48 homolog OS=Glycine max OX=3847 GN=CDC48 PE=2 SV=1	egu:105053566	K13525	VCP, CDC48	transitional endoplasmic reticulum ATPase	ko04141	Protein processing in endoplasmic reticulum	KOG0730	AAA+-type ATPase	[O]	CELLULAR PROCESSES AND SIGNALING	Posttranslational modification, protein turnover, chaperones	O	COG0464	Aaa atpase	Molecular Function: ATP binding (GO:0005524);|Cellular Component: nucleus (GO:0005634);|Cellular Component: cytoplasm (GO:0005737);|Cellular Component: cytosol (GO:0005829);|Cellular Component: plasma membrane (GO:0005886);|Biological Process: macroautophagy (GO:0016236);|Molecular Function: ATPase activity (GO:0016887);|Biological Process: ubiquitin-dependent ERAD pathway (GO:0030433);|Biologica…	--	--
unknown_sample_HQ_transcript_10077	0.188044	0.482501	0.884525	0.263884	0.490195	0.542876	0.223414	0.072663	0.298523	0.135513	0.0705824	0.11632	0.242308	0.480444	0.121621	0.0965915	0.143227	0.222596	0.0565871	0.220446	7.30701e-12	0.113161	0.510531	0.221646	0.080403	0.802201	0.62953	XP_020267189.1	protein NPG1 [Asparagus officinalis]	Q8GZN1|NPG1_ARATH	Protein NPG1 OS=Arabidopsis thaliana OX=3702 GN=NPG1 PE=1 SV=1	--	--	--	--	--	--	KOG4162	Predicted calmodulin-binding protein	[T]	CELLULAR PROCESSES AND SIGNALING	Signal transduction mechanisms	S	ENOG410XQ09	Tetratricopeptide repeat	Molecular Function: calmodulin binding (GO:0005516);	--	--
unknown_sample_HQ_transcript_10078	6.34614	7.67183	8.13583	0.133718	0.931482	1.0036	1.60777	2.94401	1.49667	0.21857	0.775444	2.89634	5.3163	4.15723	7.91387	0.630718	0.697387	1.27231	7.94999	6.12328	3.53073	7.06995	5.1767	2.53712	2.77396	1.0562	1.11846	XP_020255573.1	LOW QUALITY PROTEIN: ABC transporter B family member 19-like [Asparagus officinalis]	Q9LJX0|AB19B_ARATH	ABC transporter B family member 19 OS=Arabidopsis thaliana OX=3702 GN=ABCB19 PE=1 SV=1	egu:105056548	K05658	ABCB1	ATP-binding cassette, subfamily B (MDR/TAP), member 1	ko02010	ABC transporters	KOG0055	Multidrug/pheromone exporter, ABC superfamily	[Q]	METABOLISM	Secondary metabolites biosynthesis, transport and catabolism	V	COG1132	(ABC) transporter	Molecular Function: ATP binding (GO:0005524);|Cellular Component: plasma membrane (GO:0005886);|Biological Process: regulation of cell size (GO:0008361);|Biological Process: response to blue light (GO:0009637);|Biological Process: response to red or far red light (GO:0009639);|Biological Process: photomorphogenesis (GO:0009640);|Biological Process: response to auxin (GO:0009733);|Biological Proce…	--	--
unknown_sample_HQ_transcript_10079	0.704185	2.07472	2.07022	2.28848	1.47332	1.79315	2.68913	8.26375	4.53031	2.79023	6.51717	3.31658	14.9324	8.93091	9.85605	1.79055	2.96308	2.87984	11.5325	18.4026	13.1326	3.67512	7.40033	5.71673	1.72306	3.26798	2.65382	XP_010929927.1	PREDICTED: protein-tyrosine-phosphatase MKP1-like isoform X2 [Elaeis guineensis]	Q9C5S1|MKP1_ARATH	Protein-tyrosine-phosphatase MKP1 OS=Arabidopsis thaliana OX=3702 GN=MKP1 PE=1 SV=1	--	--	--	--	--	--	KOG1716	Dual specificity phosphatase	[V]	CELLULAR PROCESSES AND SIGNALING	Defense mechanisms	T	COG2453	dual specificity phosphatase	Molecular Function: protein tyrosine phosphatase activity (GO:0004725);|Cellular Component: cytosol (GO:0005829);|Biological Process: defense response (GO:0006952);|Biological Process: response to salt stress (GO:0009651);|Biological Process: response to UV-B (GO:0010224);|Biological Process: response to UV-C (GO:0010225);|Molecular Function: MAP kinase tyrosine/serine/threonine phosphatase activ…	--	--
unknown_sample_HQ_transcript_1008	0.0699238	0.0149946	0.0437987	4.72839	2.21382	1.92757	2.74756	3.97403	1.77937	2.88394	1.38121	1.95871	0.718174	0.144544	0.121685	1.83834	3.20475	0.562973	0.0527644	0.00427294	0.318744	1.0328	1.36575	1.83936	5.75173	0.913981	2.00673	AFA27441.1	photosystem II CP43 chlorophyll apoprotein, partial (plastid) [Phormium tenax]	Q3BAP4|PSBC_PHAAO	Photosystem II CP43 reaction center protein OS=Phalaenopsis aphrodite subsp. formosana OX=308872 GN=psbC PE=3 SV=1	pda:8890500	K02705	psbC	photosystem II CP43 chlorophyll apoprotein	ko00195	Photosynthesis	--	--	--	--	--	S	ENOG410XQVF	Photosystem II	Cellular Component: photosystem II (GO:0009523);|Cellular Component: chloroplast thylakoid membrane (GO:0009535);|Biological Process: photosynthetic electron transport in photosystem II (GO:0009772);|Cellular Component: integral component of membrane (GO:0016021);|Molecular Function: chlorophyll binding (GO:0016168);|Biological Process: protein-chromophore linkage (GO:0018298);|Molecular Function…	--	--
unknown_sample_HQ_transcript_10080	16.2462	16.3406	15.3387	4.70541	8.30042	6.65174	10.9834	7.23123	21.0813	40.3725	38.6252	73.5114	32.5856	74.6643	44.683	25.4764	26.4228	22.6303	29.85	9.76151	18.5493	29.704	33.5352	26.3185	34.7053	59.6387	54.757	XP_020277066.1	probable methyltransferase PMT3 [Asparagus officinalis]	Q940J9|PMT8_ARATH	Probable methyltransferase PMT8 OS=Arabidopsis thaliana OX=3702 GN=At1g04430 PE=2 SV=1	--	--	--	--	--	--	--	--	--	--	--	S	ENOG410YDXK	Methyltransferase	Cellular Component: Golgi membrane (GO:0000139);|Cellular Component: endosome (GO:0005768);|Cellular Component: vacuolar membrane (GO:0005774);|Cellular Component: Golgi apparatus (GO:0005794);|Cellular Component: trans-Golgi network (GO:0005802);|Molecular Function: S-adenosylmethionine-dependent methyltransferase activity (GO:0008757);|Cellular Component: integral component of membrane (GO:0016…	--	--
unknown_sample_HQ_transcript_10081	2.52951e-14	0.0528405	0.0475679	7.93907	3.12733	7.21689	3.52266	8.99127	15.5644	1.80984	20.2471	2.35673	3.08709	9.01587	2.78718	1.09616	41.7555	20.8632	1.49284	9.20807	5.35127	0.00121858	10.4084	15.8291	0.27605	2.25216	2.11538	XP_020241714.1	G-type lectin S-receptor-like serine/threonine-protein kinase LECRK2 [Asparagus officinalis]	Q0JEU6|LERK3_ORYSJ	G-type lectin S-receptor-like serine/threonine-protein kinase LECRK3 OS=Oryza sativa subsp. japonica OX=39947 GN=LECRK3 PE=3 SV=2	--	--	--	--	--	--	--	--	--	--	--	T	ENOG410YBN4	G-type lectin S-receptor-like serine threonine-protein kinase	Molecular Function: protein serine/threonine kinase activity (GO:0004674);|Molecular Function: ATP binding (GO:0005524);|Cellular Component: plasma membrane (GO:0005886);|Biological Process: protein phosphorylation (GO:0006468);|Biological Process: defense response (GO:0006952);|Cellular Component: integral component of membrane (GO:0016021);|Molecular Function: carbohydrate binding (GO:0030246);	--	--
unknown_sample_HQ_transcript_10082	7.74147	6.22791	8.82722	1.62124	2.42342	1.14014	6.84563	1.9525	5.85283	3.3369	3.559	7.063	9.61903	3.6685	7.62807	7.23247	2.29563	9.153	6.51613	6.91792	9.8232	9.21174	6.77945	4.38633	3.11437	3.86205	5.57486	ONK67114.1	uncharacterized protein A4U43_C06F15860 [Asparagus officinalis]	P58223|Y4837_ARATH	KH domain-containing protein At4g18375 OS=Arabidopsis thaliana OX=3702 GN=At4g18375 PE=2 SV=1	egu:105041209	K13162	PCBP2_3_4	poly(rC)-binding protein 2	--	--	KOG2190	PolyC-binding proteins alphaCP-1 and related KH domain proteins	[AR]	INFORMATION STORAGE AND PROCESSING|POORLY CHARACTERIZED	RNA processing and modification |General function prediction only	S	ENOG410XNN8	mRNA transport	Molecular Function: RNA binding (GO:0003723);|Cellular Component: nucleus (GO:0005634);	--	--
unknown_sample_HQ_transcript_10083	19.2673	9.07566	10.8673	3.65579	4.21454	4.01794	17.6693	6.71075	7.25442	11.9647	4.59953	8.71678	12.3735	8.30138	7.88867	13.6221	5.95626	6.19768	37.9586	82.7114	17.0091	20.658	8.39107	8.1613	13.7098	4.40179	9.03562	XP_020268698.1	heterogeneous nuclear ribonucleoprotein U-like protein 1 [Asparagus officinalis]	--	--	--	--	--	--	--	--	KOG2242	Scaffold/matrix specific factor hnRNP-U/SAF-A, contains SPRY domain	[A]	INFORMATION STORAGE AND PROCESSING	RNA processing and modification	S	ENOG410XSBV	Heterogeneous nuclear ribonucleoprotein U-like	--	--	--
unknown_sample_HQ_transcript_10084	5.67423	8.47925	6.49568	0.469803	2.30484	0.895653	1.47942	1.37933	0.903524	1.80341	1.18391	0.741365	0.226164	1.25907	0.573372	2.50997	2.22935	1.50108	0.466999	1.97554	1.55018	1.76161	2.41213	1.62636	1.63753	2.88592	1.16408	XP_020243413.1	ATP-dependent DNA helicase Q-like 3 [Asparagus officinalis]	Q9FT72|RQL3_ARATH	ATP-dependent DNA helicase Q-like 3 OS=Arabidopsis thaliana OX=3702 GN=RECQL3 PE=1 SV=1	egu:105042050	K10901	BLM, RECQL3, SGS1	bloom syndrome protein	ko03460|ko03440	Fanconi anemia pathway|Homologous recombination	KOG0351	ATP-dependent DNA helicase	[L]	INFORMATION STORAGE AND PROCESSING	Replication, recombination and repair	L	COG0514	atp-dependent dna helicase	Biological Process: double-strand break repair via homologous recombination (GO:0000724);|Molecular Function: DNA binding (GO:0003677);|Molecular Function: ATP binding (GO:0005524);|Cellular Component: nucleus (GO:0005634);|Cellular Component: chromosome (GO:0005694);|Cellular Component: cytoplasm (GO:0005737);|Biological Process: DNA repair (GO:0006281);|Biological Process: DNA recombination (GO…	--	--
unknown_sample_HQ_transcript_10086	2.22348	6.7666	3.86884	1.34903	2.56416	2.07848	3.56404	0.535468	1.68133	1.22028	0.708982	5.16364	6.00077	11.9904	27.2001	1.37796	4.95099	3.7984	40.5018	15.6364	19.1893	2.89121	4.27186	3.35752	1.6747	1.75824	4.31836	XP_020264377.1	cellulose synthase-like protein E6 isoform X1 [Asparagus officinalis]	Q651X6|CSLE6_ORYSJ	Cellulose synthase-like protein E6 OS=Oryza sativa subsp. japonica OX=39947 GN=CSLE6 PE=2 SV=1	--	--	--	--	--	--	--	--	--	--	--	S	ENOG410Y931	cellulose synthase-like protein	Cellular Component: Golgi membrane (GO:0000139);|Cellular Component: Golgi apparatus (GO:0005794);|Cellular Component: trans-Golgi network (GO:0005802);|Cellular Component: plasma membrane (GO:0005886);|Biological Process: plant-type primary cell wall biogenesis (GO:0009833);|Cellular Component: integral component of membrane (GO:0016021);|Molecular Function: cellulose synthase activity (GO:00167…	--	--
unknown_sample_HQ_transcript_10087	0.402881	0.44799	0.0616362	0.54207	1.60155e-05	0.179353	0.0323202	0.103609	0.00978824	0.109001	0.109377	0.320069	0.0294381	0.127037	1.81175e-06	0.152224	0.0897173	0.393777	0.565968	0.149425	0.0186059	0.47007	0.0103746	0.00681603	0.187369	2.46599e-06	0.172405	XP_020262180.1	histone-lysine N-methyltransferase family member SUVH9-like [Asparagus officinalis]	O22781|SUVH2_ARATH	Histone-lysine N-methyltransferase family member SUVH2 OS=Arabidopsis thaliana OX=3702 GN=SUVH2 PE=1 SV=1	dosa:Os07t0435900-01	K11420	EHMT	euchromatic histone-lysine N-methyltransferase	ko00310	Lysine degradation	KOG1082	Histone H3 (Lys9) methyltransferase SUV39H1/Clr4, required for transcriptional silencing	[BK]	INFORMATION STORAGE AND PROCESSING|INFORMATION STORAGE AND PROCESSING	Chromatin structure and dynamics |Transcription	S	COG2940	Histone-lysine N-methyltransferase	Cellular Component: chromosome, centromeric region (GO:0000775);|Molecular Function: DNA binding (GO:0003677);|Cellular Component: nucleus (GO:0005634);|Cellular Component: nuclear heterochromatin (GO:0005720);|Molecular Function: zinc ion binding (GO:0008270);|Biological Process: histone methylation (GO:0016571);|Molecular Function: histone-lysine N-methyltransferase activity (GO:0018024);|Biolo…	--	--
unknown_sample_HQ_transcript_10088	6.08217e-06	0.00436791	2.35977e-09	2.3274e-05	1.75502e-16	1.69279e-14	2.88614e-09	1.70999e-16	0.696678	3.1961e-14	3.89703e-14	4.56459	8.07316e-06	6.23863e-05	0.00390436	4.94625e-10	6.72606e-16	4.22035	0.00200017	0.0463593	0.0020592	1.82732e-06	1.07659e-14	1.67576e-09	7.31067e-15	2.06145e-18	1.70134	XP_020264472.1	LOW QUALITY PROTEIN: aldehyde dehydrogenase family 2 member B7, mitochondrial-like [Asparagus officinalis]	Q9SU63|AL2B4_ARATH	Aldehyde dehydrogenase family 2 member B4, mitochondrial OS=Arabidopsis thaliana OX=3702 GN=ALDH2B4 PE=1 SV=1	pda:103701633	K00128	E1.2.1.3	aldehyde dehydrogenase (NAD+)	ko00561|ko00071|ko00380|ko00310|ko00040|ko00410|ko00340|ko00620|ko00330|ko00903|ko00280|ko00625|ko00053|ko00010	Glycerolipid metabolism|Fatty acid degradation|Tryptophan metabolism|Lysine degradation|Pentose and glucuronate interconversions|beta-Alanine metabolism|Histidine metabolism|Pyruvate metabolism|Arginine and proline metabolism|Limonene and pinene degradation|Valine, leucine and isoleucine degradation|Chloroalkane and chloroalkene degradation|Ascorbate and aldarate metabolism|Glycolysis / Gluconeog…	KOG2450	Aldehyde dehydrogenase	[C]	METABOLISM	Energy production and conversion	C	COG1012	Dehydrogenase	Molecular Function: aldehyde dehydrogenase (NAD) activity (GO:0004029);|Molecular Function: ATP binding (GO:0005524);|Cellular Component: mitochondrion (GO:0005739);|Cellular Component: mitochondrial matrix (GO:0005759);|Cellular Component: chloroplast (GO:0009507);|Molecular Function: glyceraldehyde-3-phosphate dehydrogenase (NAD+) (non-phosphorylating) activity (GO:0043878);|Biological Process:…	--	--
unknown_sample_HQ_transcript_10089	5.5894	3.99892	5.52173	3.63818	2.54722	3.98463	6.05502	2.81113	11.2503	7.54347	4.76229	5.37443	1.42314	4.54765	6.19611	4.86226	5.12587	5.133	10.1537	2.41165	24.7332	11.3853	8.7342	6.56665	10.3552	4.93926	7.38409	XP_020242856.1	1,4-alpha-glucan-branching enzyme 1, chloroplastic/amyloplastic-like [Asparagus officinalis]	Q41059|GLGB2_PEA	1,4-alpha-glucan-branching enzyme 1, chloroplastic/amyloplastic (Fragment) OS=Pisum sativum OX=3888 GN=SBEII PE=1 SV=1	egu:105055201	K00700	glgB	1,4-alpha-glucan branching enzyme	ko00500	Starch and sucrose metabolism	KOG0470	1,4-alpha-glucan branching enzyme/starch branching enzyme II	[G]	METABOLISM	Carbohydrate transport and metabolism	G	COG0296	Catalyzes the formation of the alpha-1,6-glucosidic linkages in glycogen by scission of a 1,4-alpha-linked oligosaccharide from growing alpha-1,4-glucan chains and the subsequent attachment of the oligosaccharide to the alpha-1,6 position (By similarity)	Molecular Function: 1,4-alpha-glucan branching enzyme activity (GO:0003844);|Molecular Function: hydrolase activity, hydrolyzing O-glycosyl compounds (GO:0004553);|Biological Process: glycogen biosynthetic process (GO:0005978);|Cellular Component: amyloplast (GO:0009501);|Cellular Component: chloroplast (GO:0009507);|Biological Process: starch biosynthetic process (GO:0019252);|Molecular Function…	--	--
unknown_sample_HQ_transcript_1009	47.7138	167.909	146.176	65.9852	75.5148	61.8633	42.0266	52.4571	16.0985	6.40497	30.3125	8.86553	35.4764	4.24978	1.70413	15.0633	45.4284	14.8411	4.93885	8.06674	53.1764	15.4041	56.742	36.6088	7.72778	16.0559	5.47061	--	--	--	--	--	--	--	--	--	--	--	--	--	--	--	--	--	--	--	--	--
unknown_sample_HQ_transcript_10090	2.12468	2.34683e-61	0.0232024	1.54594	1.52912	0.997497	0.699521	2.52543e-63	4.31974	0.578385	5.99959e-54	4.11951	3.03194	2.81587e-61	1.47421	1.03218	2.64057e-23	3.89457	1.73272	5.83028	8.29023	2.72664	0.202514	2.32858e-63	0.868339	3.19295e-27	1.90314	XP_020274575.1	SAC3 family protein B isoform X1 [Asparagus officinalis]	F4JAU2|SAC3B_ARATH	SAC3 family protein B OS=Arabidopsis thaliana OX=3702 GN=SAC3B PE=1 SV=1	--	--	--	--	--	--	KOG1860	Nuclear protein export factor	[UD]	CELLULAR PROCESSES AND SIGNALING|CELLULAR PROCESSES AND SIGNALING	Intracellular trafficking, secretion, and vesicular transport |Cell cycle control, cell division, chromosome partitioning	DU	COG5079	minichromosome maintenance complex component 3 associated protein	Cellular Component: nuclear periphery (GO:0034399);|Biological Process: regulation of DNA methylation (GO:0044030);|Biological Process: regulation of gene silencing (GO:0060968);|Biological Process: regulation of production of siRNA involved in RNA interference (GO:0090065);	--	--
unknown_sample_HQ_transcript_10091	1.23801e-13	0.178766	0.000508551	2.69794e-05	0.00253475	0.000151299	0.00440217	0.00772069	3.55036e-05	1.03945e-10	0.0303637	3.64293e-08	1.74911e-05	6.13102e-07	0.002621	1.8141	0.499605	0.167332	0.100758	0.126222	1.16169e-15	9.50234e-06	0.483958	0.0072675	1.21592e-09	1.25272	9.76177e-08	OTG09979.1	putative ATPase, F0 complex, subunit C [Helianthus annuus]	A6MMA7|ATPA_CHLSC	ATP synthase subunit alpha, chloroplastic OS=Chloranthus spicatus OX=13006 GN=atpA PE=3 SV=1	pda:8890486	K02111	ATPF1A, atpA	F-type H+-transporting ATPase subunit alpha	ko00190|ko00195	Oxidative phosphorylation|Photosynthesis	KOG1353	F0F1-type ATP synthase, alpha subunit	[C]	METABOLISM	Energy production and conversion	C	COG0056	Produces ATP from ADP in the presence of a proton gradient across the membrane. The alpha chain is a regulatory subunit (By similarity)	Molecular Function: ATP binding (GO:0005524);|Cellular Component: chloroplast thylakoid membrane (GO:0009535);|Biological Process: ATP synthesis coupled proton transport (GO:0015986);|Cellular Component: proton-transporting ATP synthase complex, catalytic core F(1) (GO:0045261);|Molecular Function: proton-transporting ATP synthase activity, rotational mechanism (GO:0046933);	--	--
unknown_sample_HQ_transcript_10092	8.4261	12.6321	6.81924	0.425673	0.139573	0.381764	1.3166	4.4505	3.17333	0.180325	1.56085	0.550801	0.445205	0.093714	0.150624	0.156328	0.591127	1.27635	0.17277	0.249816	0.608053	0.224197	0.547108	0.928842	0.0830012	0.314939	0.402151	XP_020269551.1	alpha-amylase type B isozyme isoform X2 [Asparagus officinalis]	P17654|AMY1_ORYSJ	Alpha-amylase OS=Oryza sativa subsp. japonica OX=39947 GN=AMY1.1 PE=1 SV=2	pda:103722583	K01176	E3.2.1.1, amyA, malS	alpha-amylase	ko00500	Starch and sucrose metabolism	KOG0471	Alpha-amylase	[G]	METABOLISM	Carbohydrate transport and metabolism	G	COG0366	alpha amylase, catalytic	Molecular Function: alpha-amylase activity (GO:0004556);|Molecular Function: calcium ion binding (GO:0005509);|Biological Process: starch catabolic process (GO:0005983);|Biological Process: sucrose catabolic process (GO:0005987);|Molecular Function: alpha-amylase activity (releasing maltohexaose) (GO:0103025);	--	--
unknown_sample_HQ_transcript_10093	17.6058	17.502	17.8319	6.79445	5.45022	5.52764	13.005	9.78392	5.8547	9.18726	12.5547	6.5111	7.16484	6.55075	3.91934	9.576	11.5457	10.1785	37.5611	30.5456	15.7248	13.5253	16.9112	17.2698	9.42287	10.594	5.2334	ONK56636.1	uncharacterized protein A4U43_C10F11050 [Asparagus officinalis]	Q94BP0|SLK2_ARATH	Probable transcriptional regulator SLK2 OS=Arabidopsis thaliana OX=3702 GN=SLK2 PE=1 SV=1	--	--	--	--	--	--	--	--	--	--	--	S	ENOG41126CV	NA	Biological Process: negative regulation of transcription by RNA polymerase II (GO:0000122);|Molecular Function: RNA polymerase II activating transcription factor binding (GO:0001102);|Cellular Component: nucleus (GO:0005634);|Cellular Component: transcription factor complex (GO:0005667);|Biological Process: multicellular organism development (GO:0007275);|Biological Process: embryo development en…	--	--
unknown_sample_HQ_transcript_10096	1.2021	0.0524705	0.196528	0.58167	0.128074	0.495364	0.900492	0.878957	0.571033	3.44246	3.09472	5.29886	0.54661	0.871179	0.168048	0.339718	0.230632	1.17523e-05	4.08272e-05	1.99102e-05	6.05317	1.03434	1.41881	0.318382	6.14009	15.7221	5.24359	XP_020255674.1	probable beta-D-xylosidase 7 [Asparagus officinalis]	Q9SGZ5|BXL7_ARATH	Probable beta-D-xylosidase 7 OS=Arabidopsis thaliana OX=3702 GN=BXL7 PE=2 SV=2	--	--	--	--	--	--	--	--	--	--	--	G	COG1472	hydrolase family 3	Cellular Component: cell wall (GO:0005618);|Molecular Function: xylan 1,4-beta-xylosidase activity (GO:0009044);|Cellular Component: plant-type cell wall (GO:0009505);|Cellular Component: plasmodesma (GO:0009506);|Cellular Component: chloroplast (GO:0009507);|Biological Process: arabinan catabolic process (GO:0031222);|Biological Process: xylan catabolic process (GO:0045493);|Molecular Function: …	--	--
unknown_sample_HQ_transcript_10097	5.26107e-12	0.320496	0.022669	2.79989e-08	1.3135e-11	2.05324e-10	4.0926e-13	0.00172719	1.73566e-08	8.36374e-12	0.055782	1.34281e-10	0.00160131	3.35572e-12	1.89044e-13	6.82058e-17	0.037722	1.65188e-05	5.78506e-12	0.000472512	5.81158e-12	2.02465e-15	0.0144123	0.035466	1.8589e-11	0.000858588	8.08898e-07	XP_020260962.1	probable sucrose-phosphate synthase 2 [Asparagus officinalis]	O04933|SPSA2_CRAPL	Probable sucrose-phosphate synthase 2 OS=Craterostigma plantagineum OX=4153 GN=SPS2 PE=2 SV=1	nnu:104590896	K00696	E2.4.1.14	sucrose-phosphate synthase	ko00500	Starch and sucrose metabolism	KOG0853	Glycosyltransferase	[M]	CELLULAR PROCESSES AND SIGNALING	Cell wall/membrane/envelope biogenesis	M	COG0438	Glycosyl transferase (Group 1	Biological Process: sucrose biosynthetic process (GO:0005986);|Molecular Function: sucrose synthase activity (GO:0016157);|Molecular Function: sucrose-phosphate synthase activity (GO:0046524);	--	--
unknown_sample_HQ_transcript_10099	1.49113	0.0121235	0.00659702	0.000429213	0.402468	0.0529483	5.39333	0.134845	0.222306	1.45727	0.00862431	0.00103624	0.772389	0.312458	0.0752785	0.693482	0.00556363	0.39757	0.0655793	0.0696056	0.113969	0.394558	0.228669	0.00308731	0.291834	0.240558	0.0752266	XP_020247437.1	inactive poly [ADP-ribose] polymerase RCD1 [Asparagus officinalis]	Q8RY59|RCD1_ARATH	Inactive poly [ADP-ribose] polymerase RCD1 OS=Arabidopsis thaliana OX=3702 GN=RCD1 PE=1 SV=1	--	--	--	--	--	--	--	--	--	--	--	S	ENOG410YCU9	inactive poly ADP-ribose polymerase RCD1-like	Biological Process: response to superoxide (GO:0000303);|Molecular Function: NAD+ ADP-ribosyltransferase activity (GO:0003950);|Cellular Component: nucleus (GO:0005634);|Cellular Component: cytoplasm (GO:0005737);|Biological Process: nitric oxide biosynthetic process (GO:0006809);|Biological Process: response to osmotic stress (GO:0006970);|Biological Process: response to water deprivation (GO:00…	--	--
unknown_sample_HQ_transcript_101	1.33752e-65	0	0	0	0	0	5.03457e-54	0	0	3.0846e-61	0	0	3.00268e-26	0	0	4.48886e-70	0	0	0	2.81547e-28	7.5103e-27	6.95928e-72	0	0	2.86585e-28	0	0	ABK27329.1	polyprotein [Reporter vector pCBTuMV-GFP]	--	--	--	--	--	--	--	--	--	--	--	--	--	--	--	--	--	--	--
unknown_sample_HQ_transcript_1010	3.119	10.5848	10.2389	3.66473	2.73178	2.20413	1.69815	3.34941	3.52518	1.23043	4.61794	4.24174	1.22954	5.12484	1.50692	1.51293	4.33059	4.31688	2.85833	2.7133	5.84764	2.65523	7.48213	6.53583	1.6695	3.44159	3.90184	ONK57593.1	uncharacterized protein A4U43_C09F2080 [Asparagus officinalis]	Q9FNQ1|DEXHE_ARATH	DExH-box ATP-dependent RNA helicase DExH14 OS=Arabidopsis thaliana OX=3702 GN=BRR2C PE=2 SV=1	mus:103996050	K18663	ASCC3	activating signal cointegrator complex subunit 3	--	--	KOG0952	DNA/RNA helicase MER3/SLH1, DEAD-box superfamily	[A]	INFORMATION STORAGE AND PROCESSING	RNA processing and modification	L	COG1204	helicase	Molecular Function: mRNA binding (GO:0003729);|Molecular Function: ATP binding (GO:0005524);|Cellular Component: nucleus (GO:0005634);|Cellular Component: spliceosomal complex (GO:0005681);|Biological Process: DNA dealkylation involved in DNA repair (GO:0006307);|Biological Process: mRNA processing (GO:0006397);|Molecular Function: ATP-dependent helicase activity (GO:0008026);|Biological Process:…	--	--
unknown_sample_HQ_transcript_10101	0.151311	7.92642e-08	4.36078e-08	1.74737e-07	7.95278e-08	6.06488e-08	0.334366	4.01447e-07	6.14305e-10	1.59814	2.54005e-07	7.21012e-11	2.32246	1.50768e-05	8.95695e-10	1.65544	6.47924e-08	1.39798e-10	7.843e-11	0.00163572	0.506966	1.91334	1.50426e-07	5.13276e-07	1.45236	9.14923e-08	1.21665e-10	XP_020256837.1	elongation factor 2 [Asparagus officinalis]	Q9ASR1|EF2_ARATH	Elongation factor 2 OS=Arabidopsis thaliana OX=3702 GN=LOS1 PE=1 SV=1	egu:105040392	K03234	EEF2	elongation factor 2	ko04152	AMPK signaling pathway	KOG0469	Elongation factor 2	[J]	INFORMATION STORAGE AND PROCESSING	Translation, ribosomal structure and biogenesis	J	COG0480	Catalyzes the GTP-dependent ribosomal translocation step during translation elongation. During this step, the ribosome changes from the pre-translocational (PRE) to the post- translocational (POST) state as the newly formed A-site-bound peptidyl-tRNA and P-site-bound deacylated tRNA move to the P and E sites, respectively. Catalyzes the coordinated movement of the two tRNA molecules, the mRNA and…	Molecular Function: mRNA binding (GO:0003729);|Molecular Function: translation elongation factor activity (GO:0003746);|Molecular Function: GTPase activity (GO:0003924);|Molecular Function: copper ion binding (GO:0005507);|Molecular Function: GTP binding (GO:0005525);|Cellular Component: nucleolus (GO:0005730);|Cellular Component: vacuolar membrane (GO:0005774);|Cellular Component: cytosol (GO:00…	--	--
unknown_sample_HQ_transcript_10102	0.028444	0.553282	0.305348	0.00122643	0.016931	0.0572587	0.0212135	0.192898	0.274915	0.0852533	0.0246761	0.323807	0.69954	1.90631	0.12227	0.170831	0.285483	0.730124	0.181823	1.06377	0.531392	0.542978	0.319062	0.0474227	0.0419073	0.0627783	0.310229	ONK63084.1	uncharacterized protein A4U43_C07F11240 [Asparagus officinalis]	Q6AUQ7|DRM3_ORYSJ	Probable inactive DNA (cytosine-5)-methyltransferase DRM3 OS=Oryza sativa subsp. japonica OX=39947 GN=DRM3 PE=2 SV=1	--	--	--	--	--	--	--	--	--	--	--	L	ENOG410YFUA	DNA cytosine-5,-methyltransferase	Molecular Function: DNA binding (GO:0003677);|Cellular Component: nucleus (GO:0005634);|Biological Process: DNA methylation (GO:0006306);|Molecular Function: methyltransferase activity (GO:0008168);	--	--
unknown_sample_HQ_transcript_10103	2.01671	0.0201166	0.209347	4.82975	3.03237	4.79024	3.18862	0.954105	0.728313	2.15166	1.38667e-16	0.21912	3.12853	2.58647	0.13776	1.78572	0.00378588	0.426651	3.03778e-19	9.20535e-16	4.85335	1.54694	0.146121	0.162659	1.79823	0.369103	0.117748	XP_020247818.1	scarecrow-like protein 6, partial [Asparagus officinalis]	O81316|SCL6_ARATH	Scarecrow-like protein 6 OS=Arabidopsis thaliana OX=3702 GN=SCL6 PE=1 SV=1	--	--	--	--	--	--	--	--	--	--	--	S	ENOG410YANM	Scarecrow-like protein	Molecular Function: DNA-binding transcription factor activity (GO:0003700);|Cellular Component: nucleus (GO:0005634);|Biological Process: regulation of transcription, DNA-templated (GO:0006355);|Biological Process: circadian rhythm (GO:0007623);|Biological Process: cell differentiation (GO:0030154);|Molecular Function: sequence-specific DNA binding (GO:0043565);|Biological Process: root hair cell…	--	--
unknown_sample_HQ_transcript_10104	8.39666e-05	2.55752	1.43972	3.93381	2.42905	2.76657	0.058257	1.49058	0.329302	2.76224e-13	1.30595	0.472036	0.314136	0.640444	0.0881099	1.21573	4.67973	0.971028	0.0267179	0.0168673	3.29484	0.269168	1.88693	1.47523	1.80408e-22	0.662871	0.260323	XP_020258077.1	J domain-containing protein required for chloroplast accumulation response 1-like isoform X1 [Asparagus officinalis]	Q9C9Q4|JAC1_ARATH	J domain-containing protein required for chloroplast accumulation response 1 OS=Arabidopsis thaliana OX=3702 GN=JAC1 PE=1 SV=1	--	--	--	--	--	--	KOG0431	Auxilin-like protein and related proteins containing DnaJ domain	[R]	POORLY CHARACTERIZED	General function prediction only	S	ENOG410YDET	NA	Cellular Component: cytoplasm (GO:0005737);|Biological Process: receptor-mediated endocytosis (GO:0006898);|Biological Process: actin filament organization (GO:0007015);|Biological Process: chloroplast avoidance movement (GO:0009903);|Biological Process: chloroplast accumulation movement (GO:0009904);|Molecular Function: clathrin binding (GO:0030276);|Cellular Component: vesicle (GO:0031982);|Cel…	--	--
unknown_sample_HQ_transcript_10105	1.8573	4.63298	5.80148	5.64283	5.33455	6.56685	4.461	3.72198	2.41901	2.01808	2.3245	1.6032	14.4651	6.06056	4.94356	0.762871	7.30219	6.25717	5.06308	7.09105	1.59081	2.72975	5.69669	7.29693	1.99864	4.01647	3.23382	ONK58135.1	uncharacterized protein A4U43_C09F8570 [Asparagus officinalis]	Q2QTL0|NADA_ORYSJ	Quinolinate synthase, chloroplastic OS=Oryza sativa subsp. japonica OX=39947 GN=Os12g0290150 PE=3 SV=2	egu:105051275	K03517	nadA	quinolinate synthase	ko00760	Nicotinate and nicotinamide metabolism	--	--	--	--	--	H	COG0379	Catalyzes the condensation of iminoaspartate with dihydroxyacetone phosphate to form quinolinate (By similarity)	Molecular Function: enzyme activator activity (GO:0008047);|Molecular Function: quinolinate synthetase A activity (GO:0008987);|Biological Process: aerobic respiration (GO:0009060);|Cellular Component: chloroplast (GO:0009507);|Biological Process: 'de novo' NAD biosynthetic process from aspartate (GO:0034628);|Molecular Function: protein homodimerization activity (GO:0042803);|Molecular Function:…	--	--
unknown_sample_HQ_transcript_10106	0.609994	0.723705	0.913768	1.59367	3.54566	3.54866	1.38124	0.713462	2.67781	0.360994	3.67991	2.0558	7.10369	7.9672	7.3174	2.00066	11.2063	19.0489	5.03632	1.06845	14.7863	1.3595	2.20718	3.96443	1.17926	4.00241	2.25694	ONK65174.1	uncharacterized protein A4U43_C07F34450 [Asparagus officinalis]	A9LIW2|CSC1L_BRAJU	CSC1-like protein ERD4 OS=Brassica juncea OX=3707 GN=ERD4 PE=3 SV=2	--	--	--	--	--	--	KOG1134	Uncharacterized conserved protein	[R]	POORLY CHARACTERIZED	General function prediction only	S	COG5594	transmembrane protein 63C	Biological Process: ion transport (GO:0006811);|Cellular Component: integral component of membrane (GO:0016021);|Cellular Component: chloroplast membrane (GO:0031969);	--	--
unknown_sample_HQ_transcript_10107	6.11317	4.66462	7.21667	3.02176	1.05974	1.30045	3.61496	0.825476	3.40057	0.6545	1.91344	4.12373	2.50461	2.57895	2.85721	2.27452	5.23651	2.50964	0.726302	0.967838	3.29939	2.94805	6.42369	3.13136	1.53287	2.20744	2.60492	XP_020240781.1	telomere repeat-binding protein 2-like isoform X1 [Asparagus officinalis]	Q6R0E3|TRP5_ARATH	Telomere repeat-binding protein 5 OS=Arabidopsis thaliana OX=3702 GN=TRP5 PE=1 SV=2	--	--	--	--	--	--	--	--	--	--	--	K	ENOG4111PQU	Telomere repeat-binding protein	Molecular Function: DNA binding (GO:0003677);|Cellular Component: nucleus (GO:0005634);	--	--
unknown_sample_HQ_transcript_10109	2.05643	1.56267	1.50126	0.0472078	0.378091	0.887966	2.56122	2.86604	0.20282	0.537407	4.73255	0.140252	5.26319	4.47489	4.88757e-05	0.163157	0.32247	0.409721	1.98921	1.81499	2.05378	5.58834	7.48805	8.58915	1.5144	3.72354	0.478843	XP_020268676.1	LOW QUALITY PROTEIN: ABC transporter F family member 4 [Asparagus officinalis]	Q9M1H3|AB4F_ARATH	ABC transporter F family member 4 OS=Arabidopsis thaliana OX=3702 GN=ABCF4 PE=2 SV=1	jcu:105650783	K06184	ABCF1	ATP-binding cassette, subfamily F, member 1	--	--	KOG0066	eIF2-interacting protein ABC50 (ABC superfamily)	[J]	INFORMATION STORAGE AND PROCESSING	Translation, ribosomal structure and biogenesis	S	COG0488	(ABC) transporter	Molecular Function: transporter activity (GO:0005215);|Molecular Function: ATP binding (GO:0005524);|Molecular Function: ATPase activity (GO:0016887);	--	--
unknown_sample_HQ_transcript_1011	41.8578	57.4217	41.8104	10.0059	9.97676	9.44733	18.7899	17.5593	16.3242	23.4321	26.6366	21.429	26.1145	22.2267	20.7546	25.2136	28.4618	16.5483	25.3141	27.9094	38.7111	24.7517	33.3897	29.5334	30.3812	27.1797	18.3559	XP_020276593.1	ubiquitin carboxyl-terminal hydrolase 12-like [Asparagus officinalis]	Q9FPT1|UBP12_ARATH	Ubiquitin carboxyl-terminal hydrolase 12 OS=Arabidopsis thaliana OX=3702 GN=UBP12 PE=1 SV=2	pda:103707271	K11838	USP7, UBP15	ubiquitin carboxyl-terminal hydrolase 7	ko04068	FoxO signaling pathway	KOG1863	Ubiquitin carboxyl-terminal hydrolase	[O]	CELLULAR PROCESSES AND SIGNALING	Posttranslational modification, protein turnover, chaperones	O	COG5077	ubiquitin carboxyl-terminal hydrolase	Molecular Function: cysteine-type endopeptidase activity (GO:0004197);|Molecular Function: thiol-dependent ubiquitin-specific protease activity (GO:0004843);|Cellular Component: nucleus (GO:0005634);|Cellular Component: cytoplasm (GO:0005737);|Cellular Component: cytosol (GO:0005829);|Biological Process: ubiquitin-dependent protein catabolic process (GO:0006511);|Biological Process: jasmonic acid…	--	--
unknown_sample_HQ_transcript_10110	9.11305	12.2549	11.7531	2.04708	1.63294	1.14504	2.8593	5.98464	5.40919	1.68662	5.03852	6.85727	1.01619	1.461	1.10995	1.69456	4.44907	9.71464	0.371077	2.59651	2.06006	4.24015	5.11612	6.52829	1.68298	3.94049	5.85102	XP_020261227.1	protein FRIGIDA-like [Asparagus officinalis]	P0DH90|FRIGI_ARATH	Protein FRIGIDA OS=Arabidopsis thaliana OX=3702 GN=FRI PE=1 SV=1	--	--	--	--	--	--	--	--	--	--	--	S	ENOG410ZN0W	frigida-like	Biological Process: flower development (GO:0009908);|Cellular Component: nuclear speck (GO:0016607);|Biological Process: cell differentiation (GO:0030154);	--	--
unknown_sample_HQ_transcript_10111	6.66314	0.00304482	0.985188	13.0022	14.7307	0.875646	2.38651	0.105814	0.14416	0.0387053	0.0389438	0.00748517	12.2451	4.46408	0.0989176	9.76553	0.03357	0.0023144	2.17594	4.79802	0.000138296	6.68684	0.315988	0.44719	4.33594	0.00896845	0.552997	ONM52359.1	cellulose synthase4 [Zea mays]	Q84ZN6|CESA8_ORYSJ	Probable cellulose synthase A catalytic subunit 8 [UDP-forming] OS=Oryza sativa subsp. japonica OX=39947 GN=CESA8 PE=1 SV=1	egu:105033139	K10999	CESA	cellulose synthase A	--	--	--	--	--	--	--	M	COG1215	Glycosyl transferase, family 2	Cellular Component: Golgi apparatus (GO:0005794);|Cellular Component: trans-Golgi network (GO:0005802);|Cellular Component: plasma membrane (GO:0005886);|Biological Process: plant-type primary cell wall biogenesis (GO:0009833);|Cellular Component: integral component of membrane (GO:0016021);|Molecular Function: cellulose synthase activity (GO:0016759);|Molecular Function: cellulose synthase (UDP-…	--	--
unknown_sample_HQ_transcript_10112	0.0001642	1.21157e-07	3.14501e-08	4.78392e-13	3.46473e-06	1.3367e-06	1.05291e-07	6.64347e-07	0.00119506	2.05258e-07	1.38053e-07	3.17922e-10	1.62318e-05	3.06979e-06	1.5992e-05	1.45613e-06	0.00116942	0.000111703	3.27558e-11	9.45121e-08	7.6323e-09	1.13496e-07	2.59916e-07	7.15394e-05	2.50622e-05	7.69743e-08	1.14193e-11	XP_020251324.1	LOW QUALITY PROTEIN: EIN3-binding F-box protein 1-like [Asparagus officinalis]	Q708Y0|EBF2_ARATH	EIN3-binding F-box protein 2 OS=Arabidopsis thaliana OX=3702 GN=EBF2 PE=1 SV=1	pda:103708741	K14515	EBF1_2	EIN3-binding F-box protein	ko04075	Plant hormone signal transduction	KOG1947	Leucine rich repeat proteins, some proteins contain F-box	[R]	POORLY CHARACTERIZED	General function prediction only	S	ENOG410ZPKV	EIN3-binding F-box protein	Cellular Component: nucleus (GO:0005634);|Biological Process: ubiquitin-dependent protein catabolic process (GO:0006511);|Biological Process: response to ethylene (GO:0009723);|Biological Process: ethylene-activated signaling pathway (GO:0009873);|Biological Process: negative regulation of ethylene-activated signaling pathway (GO:0010105);|Biological Process: protein ubiquitination (GO:0016567);|…	--	--
unknown_sample_HQ_transcript_10113	0.0538492	1.76484	0.205739	0.166293	0.545491	0.498271	0.163821	0.0859873	0.509043	0.00243622	1.68617	0.11818	0.892977	0.788269	1.69191	0.0024586	0.000802432	0.346717	2.62399	18.2973	0.0669269	0.574274	4.53957e-05	0.0448287	0.356722	0.0633953	0.299679	ONK69780.1	uncharacterized protein A4U43_C05F26640 [Asparagus officinalis]	Q9ZQP1|DSP8_ARATH	Putative dual specificity protein phosphatase DSP8 OS=Arabidopsis thaliana OX=3702 GN=DSP8 PE=2 SV=2	egu:105036786	K14165	K14165	atypical dual specificity phosphatase	--	--	KOG1719	Dual specificity phosphatase	[V]	CELLULAR PROCESSES AND SIGNALING	Defense mechanisms	T	ENOG4111IMR	Protein tyrosine phosphatase, mitochondrial 1	Molecular Function: phosphatidylinositol-4,5-bisphosphate 5-phosphatase activity (GO:0004439);|Molecular Function: protein tyrosine phosphatase activity (GO:0004725);|Molecular Function: protein tyrosine/serine/threonine phosphatase activity (GO:0008138);|Molecular Function: phosphatidylglycerophosphatase activity (GO:0008962);	--	--
unknown_sample_HQ_transcript_10114	4.49102e-06	0.950135	0.998178	5.58544e-05	0.285607	6.02652e-06	0.075229	1.06165	1.71143	1.61689e-05	1.90431	1.5791	4.18968	1.43514	8.30225e-05	2.76967e-11	0.894443	0.776506	0.114837	4.48376	1.81652	7.32669e-08	3.27192	2.85555	5.91668e-08	1.29201	1.01451	XP_010924922.1	PREDICTED: DEAD-box ATP-dependent RNA helicase 56 isoform X1 [Elaeis guineensis]	Q56XG6|RH15_ARATH	DEAD-box ATP-dependent RNA helicase 15 OS=Arabidopsis thaliana OX=3702 GN=RH15 PE=1 SV=3	--	--	--	--	--	--	KOG0329	ATP-dependent RNA helicase	[A]	INFORMATION STORAGE AND PROCESSING	RNA processing and modification	L	COG0513	purine NTP-dependent helicase activity	Molecular Function: double-stranded DNA binding (GO:0003690);|Molecular Function: single-stranded DNA binding (GO:0003697);|Molecular Function: double-stranded RNA binding (GO:0003725);|Molecular Function: ATP-dependent RNA helicase activity (GO:0004004);|Molecular Function: ATP binding (GO:0005524);|Cellular Component: nucleus (GO:0005634);|Cellular Component: nucleolus (GO:0005730);|Biological …	--	--
unknown_sample_HQ_transcript_10115	2.00695	0.297299	1.23724	0.357526	0.343705	0.24883	17.2942	28.2103	1.6347	9.92537	24.5487	0.655987	4.09216	17.8726	15.1088	3.37559	7.90698	1.80705	1.78042	0.887502	0.0108259	4.00465	14.4568	16.0426	7.36089	7.81018	0.749134	XP_020241714.1	G-type lectin S-receptor-like serine/threonine-protein kinase LECRK2 [Asparagus officinalis]	A2XQD3|LERK2_ORYSI	G-type lectin S-receptor-like serine/threonine-protein kinase LECRK2 OS=Oryza sativa subsp. indica OX=39946 GN=LECRK2 PE=2 SV=1	--	--	--	--	--	--	--	--	--	--	--	T	ENOG410YBN4	G-type lectin S-receptor-like serine threonine-protein kinase	Molecular Function: protein serine/threonine kinase activity (GO:0004674);|Molecular Function: ATP binding (GO:0005524);|Biological Process: defense response (GO:0006952);|Cellular Component: integral component of membrane (GO:0016021);|Molecular Function: carbohydrate binding (GO:0030246);	--	--
unknown_sample_HQ_transcript_10116	2.43027e-13	1.45773e-08	1.15865e-08	2.96182e-07	8.25964e-08	1.41999e-13	6.66816e-11	2.03277e-08	2.38942e-08	3.3833e-14	1.90655e-10	8.60635e-08	7.16156e-10	6.87005e-08	1.81514e-11	3.04621e-09	1.95588e-10	3.42451e-10	7.97417e-15	5.33858e-07	9.99892e-10	2.82585e-13	5.8305e-14	2.79472e-08	2.86264e-08	8.50723e-09	5.12943e-11	ONK65349.1	uncharacterized protein A4U43_C07F36200 [Asparagus officinalis]	--	--	--	--	--	--	--	--	--	--	--	--	--	S	ENOG410Y9FY	NA	--	--	--
unknown_sample_HQ_transcript_10117	0.769218	3.57452	4.02918	4.29989	1.85808	3.83584	2.10426	4.82518	3.59496	3.92577	8.48298	4.7329	2.07347	2.20383	1.75847	2.2257	9.07319	3.18693	0.552526	1.51713	0.423292	4.66737	9.67987	9.6506	2.2373	10.0693	7.04524	XP_020247829.1	cyclin-dependent kinase F-4-like [Asparagus officinalis]	Q6Z8C8|CDKF4_ORYSJ	Cyclin-dependent kinase F-4 OS=Oryza sativa subsp. japonica OX=39947 GN=CDKF-4 PE=2 SV=1	nnu:104612888	K08829	MAK	male germ cell-associated kinase	--	--	KOG0661	MAPK related serine/threonine protein kinase	[T]	CELLULAR PROCESSES AND SIGNALING	Signal transduction mechanisms	T	ENOG410XPBB	Male germ cell-associated kinase	Molecular Function: protein serine/threonine kinase activity (GO:0004674);|Molecular Function: cyclin-dependent protein serine/threonine kinase activity (GO:0004693);|Molecular Function: ATP binding (GO:0005524);|Cellular Component: nucleus (GO:0005634);|Cellular Component: cytoplasm (GO:0005737);|Molecular Function: RNA polymerase II CTD heptapeptide repeat kinase activity (GO:0008353);|Biologic…	--	--
unknown_sample_HQ_transcript_10118	7.18004	2.46917	2.59014	1.31876e-09	1.16559	2.5341	7.05924	4.41502	16.4831	5.47719	5.97598	14.8724	12.3669	16.9336	0.467106	2.64492	3.09124	10.4974	5.94451	0.247317	2.16547	0.000227065	4.17317	0.821056	6.57617	3.61427	16.6655	RDX75931.1	Coatomer subunit beta'-2, partial [Mucuna pruriens]	Q9CAA0|COB21_ARATH	Coatomer subunit beta'-1 OS=Arabidopsis thaliana OX=3702 GN=At1g79990 PE=2 SV=2	pda:103704604	K17302	COPB2, SEC27	coatomer subunit beta'	--	--	KOG0276	Vesicle coat complex COPI, beta' subunit	[U]	CELLULAR PROCESSES AND SIGNALING	Intracellular trafficking, secretion, and vesicular transport	S	ENOG410XNNY	coatomer protein complex, subunit beta 2 (beta prime)	Cellular Component: Golgi membrane (GO:0000139);|Molecular Function: structural molecule activity (GO:0005198);|Cellular Component: cytosol (GO:0005829);|Biological Process: intracellular protein transport (GO:0006886);|Biological Process: ER to Golgi vesicle-mediated transport (GO:0006888);|Biological Process: retrograde vesicle-mediated transport, Golgi to ER (GO:0006890);|Biological Process: i…	--	--
unknown_sample_HQ_transcript_10119	1.05096	1.31518	2.1835	3.47844	3.53965	2.64691	3.40561	2.49058	4.81621	13.0955	8.2724	3.51403	1.91394	1.15024	1.92485	9.41656	3.67672	3.14767	0.154349	0.0673212	0.208263	10.6805	10.3844	14.5245	10.4554	11.7088	5.12395	ONK68516.1	uncharacterized protein A4U43_C05F12650 [Asparagus officinalis]	Q9SZ11|GPDL3_ARATH	Glycerophosphodiester phosphodiesterase GDPDL3 OS=Arabidopsis thaliana OX=3702 GN=GDPDL3 PE=2 SV=3	--	--	--	--	--	--	KOG2258	Glycerophosphoryl diester phosphodiesterase	[C]	METABOLISM	Energy production and conversion	C	COG0584	glycerophosphoryl diester phosphodiesterase	Cellular Component: plasma membrane (GO:0005886);|Biological Process: glycerol metabolic process (GO:0006071);|Biological Process: lipid metabolic process (GO:0006629);|Molecular Function: glycerophosphodiester phosphodiesterase activity (GO:0008889);|Cellular Component: plant-type cell wall (GO:0009505);|Biological Process: cell tip growth (GO:0009932);|Biological Process: trichome differentiati…	--	--
unknown_sample_HQ_transcript_1012	4.39955	8.42779	5.98145	8.59585	6.72204	4.94162	4.97196	3.43783	3.12895	4.1284	2.53659	1.44434	3.28549	4.17325	1.91151	1.94168	4.46463	1.80909	3.37072	1.15961	1.4813	7.86833	9.04207	8.36188	3.13394	3.39816	1.68286	XP_020275028.1	uncharacterized protein LOC109849588 [Asparagus officinalis]	--	--	--	--	--	--	--	--	--	--	--	--	--	S	ENOG4111JMB	NA	--	--	--
unknown_sample_HQ_transcript_10120	3.39847e-14	9.89617e-28	7.20561e-20	3.69476e-11	2.05258e-15	1.46442e-13	3.21725e-17	5.78556e-21	3.21274e-12	7.50584e-12	2.78264e-07	0.0689479	2.24867e-19	1.32045e-14	8.28722e-14	2.82391e-16	2.18925e-15	5.37236e-11	1.71773e-26	1.062e-22	3.26835e-11	0.0455196	7.16501e-07	1.26755e-11	2.88337e-09	9.70524e-09	0.0414661	XP_020273975.1	phosphatidylinositol 4-kinase gamma 4-like [Asparagus officinalis]	Q9ZPY9|P4KG4_ARATH	Phosphatidylinositol 4-kinase gamma 4 OS=Arabidopsis thaliana OX=3702 GN=PI4KG4 PE=1 SV=1	--	--	--	--	--	--	KOG2381	Phosphatidylinositol 4-kinase	[T]	CELLULAR PROCESSES AND SIGNALING	Signal transduction mechanisms	S	ENOG410XP06	Phosphatidylinositol 4-kinase type	Molecular Function: 1-phosphatidylinositol 4-kinase activity (GO:0004430);|Molecular Function: protein serine/threonine kinase activity (GO:0004674);|Molecular Function: ATP binding (GO:0005524);|Cellular Component: cytosol (GO:0005829);|Biological Process: response to salt stress (GO:0009651);|Cellular Component: membrane (GO:0016020);|Biological Process: protein autophosphorylation (GO:0046777)…	--	--
unknown_sample_HQ_transcript_10121	0.143633	3.51666e-07	3.85276e-07	0.0464041	6.25976e-09	1.40815e-09	1.80362e-05	3.65873e-05	3.72432e-10	0.000147257	0.147271	6.49686e-07	7.35092e-12	1.93822e-05	0.00011291	6.53454e-06	6.63037e-05	2.66592e-06	6.01616e-06	4.32348e-07	5.66777e-06	4.91404e-05	1.56448e-05	2.81327e-07	1.57268e-06	4.46303e-07	6.09896e-05	XP_020249839.1	LOW QUALITY PROTEIN: ankyrin repeat protein SKIP35-like [Asparagus officinalis]	Q9M1Y3|SKI35_ARATH	Ankyrin repeat protein SKIP35 OS=Arabidopsis thaliana OX=3702 GN=SKIP35 PE=1 SV=1	--	--	--	--	--	--	--	--	--	--	--	S	ENOG4110YQV	F-box ankyrin repeat protein	--	--	--
unknown_sample_HQ_transcript_10122	7.85126e-08	1.89371e-09	3.64846e-08	4.53765e-07	4.70865e-06	2.60432e-07	3.57337e-05	1.11327e-07	2.51591e-13	1.34603e-07	1.0427e-08	3.93343e-14	3.20936e-15	2.23352e-07	2.64282e-10	1.48575e-07	3.11277e-08	6.08419e-17	3.13361e-07	2.56175e-12	6.28392e-16	2.68207e-08	2.86511e-10	2.4043e-08	8.00927e-09	3.1916e-07	1.17543e-14	XP_020273024.1	F-box/LRR-repeat protein 15-like [Asparagus officinalis]	Q9SMY8|FBL15_ARATH	F-box/LRR-repeat protein 15 OS=Arabidopsis thaliana OX=3702 GN=FBL15 PE=2 SV=2	--	--	--	--	--	--	KOG1947	Leucine rich repeat proteins, some proteins contain F-box	[R]	POORLY CHARACTERIZED	General function prediction only	S	ENOG410XQ54	F-box and leucine-rich repeat protein	Biological Process: ubiquitin-dependent protein catabolic process (GO:0006511);|Biological Process: auxin homeostasis (GO:0010252);|Biological Process: protein ubiquitination (GO:0016567);|Cellular Component: SCF ubiquitin ligase complex (GO:0019005);|Biological Process: SCF-dependent proteasomal ubiquitin-dependent protein catabolic process (GO:0031146);|Biological Process: plant organ formation…	--	--
unknown_sample_HQ_transcript_10124	0.000549123	5.95102e-06	0.00534193	4.28787e-05	1.29764e-05	0.000148076	0.000257195	7.90991e-06	3.53055e-08	7.76154e-06	1.81916e-05	1.66783e-05	0.00261843	7.29455e-05	4.38437e-08	2.39773e-05	0.000241956	4.0593e-06	9.13727e-07	5.12464e-07	14.8528	5.73006e-05	1.15402e-07	5.639e-05	4.34867e-07	2.99989e-06	1.32072e-08	ONK70372.1	uncharacterized protein A4U43_C05F33040 [Asparagus officinalis]	P21616|AVP_VIGRR	Pyrophosphate-energized vacuolar membrane proton pump OS=Vigna radiata var. radiata OX=3916 PE=1 SV=4	--	--	--	--	--	--	--	--	--	--	--	C	COG3808	pump that utilizes the energy of pyrophosphate hydrolysis as the driving force for	Molecular Function: inorganic diphosphatase activity (GO:0004427);|Cellular Component: vacuolar membrane (GO:0005774);|Molecular Function: hydrogen-translocating pyrophosphatase activity (GO:0009678);|Cellular Component: integral component of membrane (GO:0016021);|Molecular Function: metal ion binding (GO:0046872);|Biological Process: proton transmembrane transport (GO:1902600);	--	--
unknown_sample_HQ_transcript_10126	1.12232e-08	2.90296e-14	2.44364e-14	1.31099e-11	5.23296e-08	1.60049e-11	0.00156334	1.57794e-10	4.54735e-07	0.122949	4.02674e-07	0.0636202	2.78752e-06	9.10042e-06	0.0195272	8.91968e-06	1.40379e-09	1.62982e-07	0.0245299	5.566e-06	2.01899e-06	0.0199825	1.33248e-08	0.0184313	0.0589727	4.41182e-08	3.34989e-08	ONK57517.1	uncharacterized protein A4U43_C09F1310 [Asparagus officinalis]	Q6DW74|DGDG1_LOTJA	Digalactosyldiacylglycerol synthase 1, chloroplastic OS=Lotus japonicus OX=34305 GN=DGD1 PE=2 SV=1	pda:103714289	K09480	E2.4.1.241	digalactosyldiacylglycerol synthase	ko00561	Glycerolipid metabolism	--	--	--	--	--	S	ENOG410YBC3	Digalactosyldiacylglycerol synthase	Cellular Component: chloroplast outer membrane (GO:0009707);|Biological Process: nodulation (GO:0009877);|Cellular Component: peribacteroid membrane (GO:0043661);|Molecular Function: digalactosyldiacylglycerol synthase activity (GO:0046481);	--	--
unknown_sample_HQ_transcript_10128	7.32052	5.69966	5.92172	2.45114	2.58916	3.62052	16.2185	9.78056	7.20434	13.6351	7.15253	6.03953	13.8326	11.8431	8.54805	15.8943	9.44571	8.05204	5.8586	7.59394	8.26315	19.1099	10.7946	8.95187	12.0641	6.051	6.08327	ONK63927.1	uncharacterized protein A4U43_C07F20350 [Asparagus officinalis]	Q9ZUU3|PP190_ARATH	Pentatricopeptide repeat-containing protein At2g37230 OS=Arabidopsis thaliana OX=3702 GN=At2g37230 PE=2 SV=1	--	--	--	--	--	--	KOG4197	FOG: PPR repeat	[R]	POORLY CHARACTERIZED	General function prediction only	S	ENOG410Z7Z7	Pentatricopeptide repeat-containing protein	--	--	--
unknown_sample_HQ_transcript_10129	3.54739	2.76415	7.02143	7.23966	7.25261	6.17763	13.8692	10.4567	7.20727	9.42776	7.38733	7.40713	5.30441	5.19199	5.06997	7.10079	8.50445	8.81549	4.90865	5.27317	6.10925	8.38143	13.0595	7.06391	12.878	7.21269	5.54467	ONK60251.1	uncharacterized protein A4U43_C08F16080 [Asparagus officinalis]	Q9LDD4|ARID2_ARATH	AT-rich interactive domain-containing protein 2 OS=Arabidopsis thaliana OX=3702 GN=ARID2 PE=1 SV=1	--	--	--	--	--	--	--	--	--	--	--	S	ENOG410YGXF	NA	Molecular Function: DNA binding (GO:0003677);|Cellular Component: nucleus (GO:0005634);|Cellular Component: vacuole (GO:0005773);	--	--
unknown_sample_HQ_transcript_10130	0.339202	0.960904	0.809448	0.676334	0.99527	1.07843	2.64336	4.0915	36.558	6.14459	20.4161	27.9897	8.50429e-07	7.02937e-07	0.00145932	10.5352	12.2203	7.08918	0.693319	0.660987	3.86678e-08	17.5381	26.7641	17.9082	7.08866	42.4244	26.3887	XP_020256904.1	LOW QUALITY PROTEIN: LRR receptor-like serine/threonine-protein kinase ERECTA [Asparagus officinalis]	Q42371|ERECT_ARATH	LRR receptor-like serine/threonine-protein kinase ERECTA OS=Arabidopsis thaliana OX=3702 GN=ERECTA PE=1 SV=1	--	--	--	--	--	--	--	--	--	--	--	S	COG4886	leucine Rich Repeat	--	--	--
unknown_sample_HQ_transcript_10131	0.536536	1.88282e-11	2.23983e-08	0.138319	0.286137	0.298155	3.16459e-16	3.81947e-25	2.89825e-17	8.46905e-07	1.19028e-18	0.0199652	2.51784	2.68677e-15	0.720847	0.559539	1.41253e-15	4.71629e-09	1.26485	7.0991	0.0880612	1.27293e-07	2.24203e-19	0.246916	0.029712	9.90094e-20	3.91941e-18	XP_020265729.1	transcription initiation factor TFIID subunit 5 [Asparagus officinalis]	Q6S7B0|TAF5_ARATH	Transcription initiation factor TFIID subunit 5 OS=Arabidopsis thaliana OX=3702 GN=TAF5 PE=1 SV=1	egu:105033669	K03130	TAF5	transcription initiation factor TFIID subunit 5	ko03022	Basal transcription factors	KOG0263	Transcription initiation factor TFIID, subunit TAF5 (also component of histone acetyltransferase SAGA)	[K]	INFORMATION STORAGE AND PROCESSING	Transcription	K	ENOG410XPM5	TAF5-like RNA polymerase II, p300 CBP-associated factor (PCAF)-associated factor	Cellular Component: nucleus (GO:0005634);	--	--
unknown_sample_HQ_transcript_10132	8.70032	9.0848	10.2875	10.6348	10.1431	8.92343	6.96129	6.87871	3.97713	4.15104	4.6765	2.26758	4.2429	4.11364	5.94085	2.73284	5.03283	8.72409	7.62325	7.41422	4.66006	6.31515	5.99614	8.097	2.98515	2.56969	2.24405	XP_009408532.1	PREDICTED: uncharacterized protein LOC103990947 [Musa acuminata subsp. malaccensis]	F4KEV7|FHIT_ARATH	Bifunctional bis(5'-adenosyl)-triphosphatase/adenylylsulfatase FHIT OS=Arabidopsis thaliana OX=3702 GN=FHIT PE=1 SV=1	mus:103990947	K07052	K07052	uncharacterized protein	--	--	--	--	--	--	--	S	COG1266	caax amino terminal protease family protein	Molecular Function: nucleotide binding (GO:0000166);|Cellular Component: cytosol (GO:0005829);|Molecular Function: adenosine 5'-monophosphoramidase activity (GO:0043530);|Molecular Function: adenylylsulfatase activity (GO:0047627);|Molecular Function: bis(5'-adenosyl)-triphosphatase activity (GO:0047710);	--	--
unknown_sample_HQ_transcript_10133	9.95207	9.46837	12.3691	1.33768	1.78901	1.96221	13.7779	25.519	24.8429	14.2164	9.08476	16.3887	7.82061	4.63068	4.44329	5.61788	8.23067	10.9228	9.36169	13.1949	7.73988	8.32957	8.49295	10.4592	15.9595	25.1757	33.5735	ONK59246.1	uncharacterized protein A4U43_C08F4480 [Asparagus officinalis]	--	--	--	--	--	--	--	--	--	--	--	--	--	S	ENOG4111004	Armadillo beta-catenin repeat family protein	--	--	--
unknown_sample_HQ_transcript_10137	21.8099	13.1807	14.2991	8.73121	8.74522	7.20854	24.8795	22.8492	21.2418	37.8616	32.4639	32.1866	20.9358	16.2266	11.138	21.2486	18.0388	19.7569	12.3097	4.62323	10.5437	28.2852	34.242	27.0252	37.9742	30.3438	33.7573	XP_008801302.1	ankyrin repeat protein SKIP35 [Phoenix dactylifera]	Q9M1Y3|SKI35_ARATH	Ankyrin repeat protein SKIP35 OS=Arabidopsis thaliana OX=3702 GN=SKIP35 PE=1 SV=1	--	--	--	--	--	--	--	--	--	--	--	S	ENOG4110YQV	F-box ankyrin repeat protein	--	--	--
unknown_sample_HQ_transcript_10139	8.50535	7.21549	7.74186	2.95106	2.24953	1.06998	32.7297	6.25727	12.3271	34.5039	35.5202	31.096	19.2695	19.8393	52.5967	48.1674	51.8911	30.1485	42.0647	28.6354	16.1226	110.884	125.729	91.9616	40.4042	82.9265	37.493	AVY53541.1	heat shock protein 70 [Phalaenopsis hybrid cultivar]	P09189|HSP7C_PETHY	Heat shock cognate 70 kDa protein OS=Petunia hybrida OX=4102 GN=HSP70 PE=2 SV=1	rcu:8279580	K03283	HSPA1_8	heat shock 70kDa protein 1/2/6/8	ko04010|ko04141|ko03040|ko04144	MAPK signaling pathway|Protein processing in endoplasmic reticulum|Spliceosome|Endocytosis	KOG0101	Molecular chaperones HSP70/HSC70, HSP70 superfamily	[O]	CELLULAR PROCESSES AND SIGNALING	Posttranslational modification, protein turnover, chaperones	O	COG0443	Heat shock protein	Molecular Function: ATP binding (GO:0005524);	--	--
unknown_sample_HQ_transcript_1014	0.98292	1.46092e-05	0.000342498	0.105781	0.292798	0.00417247	0.693562	0.00144728	0.0206835	0.0159727	0.000982095	2.91726e-07	0.0295894	9.21893e-10	7.49268e-10	11.1841	0.0670557	0.000115383	2.0212e-22	4.22211e-11	0.000376819	0.83632	0.00412439	0.00735525	0.269537	0.00531643	3.68657e-07	XP_010246751.1	PREDICTED: magnesium-chelatase subunit ChlH, chloroplastic [Nelumbo nucifera]	B8ANF1|CHLH_ORYSI	Magnesium-chelatase subunit ChlH, chloroplastic OS=Oryza sativa subsp. indica OX=39946 GN=CHLH PE=3 SV=1	nnu:104589963	K03403	chlH, bchH	magnesium chelatase subunit H	ko00860	Porphyrin and chlorophyll metabolism	--	--	--	--	--	H	COG1429	cobaltochelatase, cobn subunit	Molecular Function: ATP binding (GO:0005524);|Cellular Component: chloroplast stroma (GO:0009570);|Biological Process: photosynthesis (GO:0015979);|Biological Process: chlorophyll biosynthetic process (GO:0015995);|Molecular Function: magnesium chelatase activity (GO:0016851);|Cellular Component: chloroplast membrane (GO:0031969);	--	--
unknown_sample_HQ_transcript_10140	9.39007	8.87269	10.4591	5.82068	4.27181	3.63209	5.6929	6.74244	14.6762	7.46964	12.8043	20.8282	16.0533	20.4907	22.626	7.32733	7.0593	14.8085	15.4586	13.7409	4.17327	10.6711	16.5645	13.4239	9.42824	16.7617	22.7296	XP_020261028.1	LOW QUALITY PROTEIN: conserved oligomeric Golgi complex subunit 2 [Asparagus officinalis]	--	--	pda:103710573	K20289	COG2	conserved oligomeric Golgi complex subunit 2	--	--	KOG2307	Low density lipoprotein receptor	[U]	CELLULAR PROCESSES AND SIGNALING	Intracellular trafficking, secretion, and vesicular transport	U	ENOG410XU2D	Golgi organization	--	--	--
unknown_sample_HQ_transcript_10141	0.868094	3.66212	5.36859	0.400548	0.524372	0.524198	0.117907	1.82684	5.52215	0.831368	2.37817	3.67149	0.133494	13.5685	9.00113	0.0907318	2.45804	2.8385	2.93621	3.84852	0.106077	0.797891	2.98137	4.10314	0.430144	0.960335	3.97561	XP_020273387.1	LOW QUALITY PROTEIN: ABC transporter F family member 3 [Asparagus officinalis]	Q8H0V6|AB3F_ARATH	ABC transporter F family member 3 OS=Arabidopsis thaliana OX=3702 GN=ABCF3 PE=1 SV=1	mus:103983066	K06158	ABCF3	ATP-binding cassette, subfamily F, member 3	--	--	KOG0062	ATPase component of ABC transporters with duplicated ATPase domains/Translation elongation factor EF-3b	[EJ]	METABOLISM|INFORMATION STORAGE AND PROCESSING	Amino acid transport and metabolism |Translation, ribosomal structure and biogenesis	S	COG0488	(ABC) transporter	Molecular Function: transporter activity (GO:0005215);|Molecular Function: ATP binding (GO:0005524);|Cellular Component: cytosol (GO:0005829);|Molecular Function: ATPase activity (GO:0016887);|Biological Process: defense response to bacterium (GO:0042742);|Biological Process: response to cadmium ion (GO:0046686);	--	--
unknown_sample_HQ_transcript_10142	2.27256	1.38355	2.34481	1.52111	1.26623	1.49697	2.25168	3.33986	3.7308	3.49021	4.06616	4.42104	2.4514	4.79812	2.87312	1.38299	2.59062	4.49012	0.470205	0.200564	0.759293	4.28272	5.18161	5.14969	3.60339	4.46247	3.11339	XP_020249698.1	RINT1-like protein MAG2L [Asparagus officinalis]	Q8GXP1|MAG2L_ARATH	RINT1-like protein MAG2L OS=Arabidopsis thaliana OX=3702 GN=MAG2L PE=2 SV=1	pda:103699070	K20474	RINT1, TIP20	RAD50-interacting protein 1	--	--	KOG2218	ER to golgi transport protein/RAD50-interacting protein 1	[UD]	CELLULAR PROCESSES AND SIGNALING|CELLULAR PROCESSES AND SIGNALING	Intracellular trafficking, secretion, and vesicular transport |Cell cycle control, cell division, chromosome partitioning	S	ENOG410XZD1	RAD50 interactor 1	Cellular Component: endoplasmic reticulum (GO:0005783);|Cellular Component: endoplasmic reticulum membrane (GO:0005789);|Biological Process: retrograde vesicle-mediated transport, Golgi to ER (GO:0006890);|Biological Process: Golgi organization (GO:0007030);|Biological Process: protein transport (GO:0015031);|Cellular Component: COPII-coated ER to Golgi transport vesicle (GO:0030134);|Cellular Co…	--	--
unknown_sample_HQ_transcript_10145	1.20242e-14	0.37323	0.506162	0.165212	0.235117	0.218451	1.02582	76.9941	1.73714	0.470504	44.5207	0.568525	0.950659	7.49123e-07	0.17064	0.0237961	4.46454	0.682196	1.72711e-12	4.10735e-09	0.231414	0.113457	8.33801	36.7964	0.198855	16.1199	0.720228	AJA32313.1	chloroplast 1-hydroxy-2-methyl-2-(E)-butenyl-4-diphosphate synthase [Narcissus tazetta]	Q6K8J4|ISPG_ORYSJ	4-hydroxy-3-methylbut-2-en-1-yl diphosphate synthase (ferredoxin), chloroplastic OS=Oryza sativa subsp. japonica OX=39947 GN=ISPG PE=2 SV=1	pda:103719733	K03526	gcpE, ispG	(E)-4-hydroxy-3-methylbut-2-enyl-diphosphate synthase	ko00900	Terpenoid backbone biosynthesis	--	--	--	--	--	I	COG0821	4-hydroxy-3-methylbut-2-en-1-yl diphosphate synthase activity	Molecular Function: iron ion binding (GO:0005506);|Cellular Component: chloroplast (GO:0009507);|Cellular Component: chloroplast stroma (GO:0009570);|Biological Process: response to bacterium (GO:0009617);|Biological Process: systemic acquired resistance, salicylic acid mediated signaling pathway (GO:0009862);|Cellular Component: chloroplast envelope (GO:0009941);|Biological Process: terpenoid bi…	--	--
unknown_sample_HQ_transcript_10146	1.00867	2.40332e-16	5.71055e-14	2.81911e-13	1.3399e-12	9.01578e-23	5.75373	2.53998e-15	1.26327e-13	2.94127	6.22878e-12	1.59242e-14	2.18875	2.97962	1.04922e-15	3.48565	2.25352e-13	7.09964e-14	0.26694	2.94194e-15	4.51315e-07	5.26805	7.71152e-14	5.02953e-14	3.02942	4.7766e-14	1.87229e-15	XP_020256322.1	L-type lectin-domain containing receptor kinase IV.1-like [Asparagus officinalis]	O80939|LRK41_ARATH	L-type lectin-domain containing receptor kinase IV.1 OS=Arabidopsis thaliana OX=3702 GN=LECRK41 PE=2 SV=1	--	--	--	--	--	--	--	--	--	--	--	T	COG0515	Serine Threonine protein kinase	--	--	--
unknown_sample_HQ_transcript_10147	3.90536	2.69247	4.9351	9.84555	10.3549	9.87652	30.6195	8.1274	7.77842	12.1654	7.26715	6.84881	7.31387	7.72843	7.81984	11.5479	5.39926	6.74908	3.69945	4.44265	55.4698	5.29248	2.45606	4.11732	15.6689	8.94577	14.921	ONK77299.1	uncharacterized protein A4U43_C02F5110 [Asparagus officinalis]	Q9FFN7|DGK2_ARATH	Diacylglycerol kinase 2 OS=Arabidopsis thaliana OX=3702 GN=DGK2 PE=1 SV=1	egu:105038590	K00901	dgkA, DGK	diacylglycerol kinase (ATP)	ko00564|ko04072|ko04070|ko00561	Glycerophospholipid metabolism|Phospholipase D signaling pathway|Phosphatidylinositol signaling system|Glycerolipid metabolism	KOG1169	Diacylglycerol kinase	[IT]	METABOLISM|CELLULAR PROCESSES AND SIGNALING	Lipid transport and metabolism |Signal transduction mechanisms	I	ENOG410XQVB	DiacylGlycerol Kinase	Molecular Function: NAD+ kinase activity (GO:0003951);|Molecular Function: diacylglycerol kinase activity (GO:0004143);|Molecular Function: ATP binding (GO:0005524);|Cellular Component: intracellular (GO:0005622);|Biological Process: defense response (GO:0006952);|Biological Process: protein kinase C-activating G protein-coupled receptor signaling pathway (GO:0007205);|Biological Process: respons…	--	--
unknown_sample_HQ_transcript_10148	0.687792	1.35482	0.978623	13.3001	7.71128	8.33659	2.88355	10.924	16.5799	15.2281	10.0293	35.6464	10.4371	17.0926	16.1439	10.3865	12.9637	30.4981	0.192604	0.80631	0.284144	2.80603	3.40276	6.69193	10.9329	19.9612	30.2115	XP_020268341.1	probable cellulose synthase A catalytic subunit 5 [UDP-forming] [Asparagus officinalis]	A2XNT2|CESA5_ORYSI	Probable cellulose synthase A catalytic subunit 5 [UDP-forming] OS=Oryza sativa subsp. indica OX=39946 GN=CESA5 PE=3 SV=1	egu:105052901	K10999	CESA	cellulose synthase A	--	--	--	--	--	--	--	M	COG1215	Glycosyl transferase, family 2	Cellular Component: plasma membrane (GO:0005886);|Cellular Component: integral component of membrane (GO:0016021);|Molecular Function: cellulose synthase (UDP-forming) activity (GO:0016760);|Biological Process: cellulose biosynthetic process (GO:0030244);|Molecular Function: metal ion binding (GO:0046872);|Biological Process: cell wall organization (GO:0071555);	--	--
unknown_sample_HQ_transcript_1015	38.481	33.5307	31.9947	13.5419	13.8136	11.1717	16.8039	16.8717	13.8743	15.4251	21.9822	11.0712	14.8978	19.2346	15.649	18.364	20.4602	20.5965	28.8417	19.9448	24.4805	17.4479	22.519	20.7285	15.3527	15.6095	9.42332	XP_020261277.1	uncharacterized protein LOC109837443 isoform X2 [Asparagus officinalis]	--	--	--	--	--	--	--	--	--	--	--	--	--	S	ENOG410YDGU	PHD	--	--	--
unknown_sample_HQ_transcript_10150	4.67523e-08	0.625557	0.973819	1.04771e-09	4.49145e-10	7.28216e-09	4.8743e-05	17.1895	0.0970389	2.1606e-11	16.5141	3.64785e-11	8.42622e-14	0.411011	4.95415	7.83478e-10	5.53612	9.01162e-21	6.89583e-09	1.38005	2.65256e-08	7.00003e-12	4.69034	3.46528	6.66598e-10	12.6035	4.06475e-10	XP_010929058.1	PREDICTED: uncharacterized protein LOC105050654 [Elaeis guineensis]	B9DGY1|AB1K7_ARATH	Protein ACTIVITY OF BC1 COMPLEX KINASE 7, chloroplastic OS=Arabidopsis thaliana OX=3702 GN=ABC1K7 PE=1 SV=1	--	--	--	--	--	--	KOG1235	Predicted unusual protein kinase	[R]	POORLY CHARACTERIZED	General function prediction only	S	COG0661	Required, probably indirectly, for the hydroxylation of 2-octaprenylphenol to 2-octaprenyl-6-hydroxy-phenol, the fourth step in ubiquinone biosynthesis (By similarity)	Molecular Function: ATP binding (GO:0005524);|Biological Process: response to oxidative stress (GO:0006979);|Cellular Component: chloroplast thylakoid membrane (GO:0009535);|Cellular Component: plastoglobule (GO:0010287);|Cellular Component: integral component of membrane (GO:0016021);|Molecular Function: kinase activity (GO:0016301);|Biological Process: cellular response to oxidative stress (GO:…	--	--
unknown_sample_HQ_transcript_10151	2.54333	0.00698364	0.366184	3.35964	4.97382	5.5945	1.43141	1.08894	13.1895	4.25094	2.65949	58.367	0.189438	0.000408043	1.51298	27.3388	6.46035	3.78568	1.14156	5.75375	5.16079	9.18932	1.57591	3.61752	12.4735	23.5569	37.981	ONK55018.1	uncharacterized protein A4U43_UnF8490 [Asparagus officinalis]	Q9CAA9|BH049_ARATH	Transcription factor bHLH49 OS=Arabidopsis thaliana OX=3702 GN=BHLH49 PE=1 SV=1	--	--	--	--	--	--	--	--	--	--	--	K	ENOG410YG35	Transcription factor	Molecular Function: DNA-binding transcription factor activity (GO:0003700);|Cellular Component: nucleus (GO:0005634);|Biological Process: regulation of transcription, DNA-templated (GO:0006355);|Biological Process: regulation of growth (GO:0040008);|Molecular Function: sequence-specific DNA binding (GO:0043565);|Molecular Function: protein dimerization activity (GO:0046983);	--	--
unknown_sample_HQ_transcript_10152	0.00286573	6.8442e-09	0.0145051	1.85435e-09	8.43612e-14	1.02996e-08	0.00196414	2.65636e-06	0.0518189	0.000421138	6.03598e-05	0.0097116	0.000427372	5.39784e-09	5.43391e-06	0.000895896	0.000119823	0.0151747	0.514613	0.43237	5.14342e-08	0.00690556	5.64447e-06	0.203328	0.0208075	0.00406016	0.0397262	ONK69022.1	uncharacterized protein A4U43_C05F18470 [Asparagus officinalis]	P29196|CAPP_SOLTU	Phosphoenolpyruvate carboxylase OS=Solanum tuberosum OX=4113 GN=PPC1 PE=2 SV=2	egu:105043985	K01595	ppc	phosphoenolpyruvate carboxylase	ko00710|ko00720|ko00680|ko00620|ko01200	Carbon fixation in photosynthetic organisms|Carbon fixation pathways in prokaryotes|Methane metabolism|Pyruvate metabolism|Carbon metabolism	--	--	--	--	--	C	COG2352	phosphoenolpyruvate carboxylase activity	Cellular Component: cytoplasm (GO:0005737);|Biological Process: tricarboxylic acid cycle (GO:0006099);|Molecular Function: phosphoenolpyruvate carboxylase activity (GO:0008964);|Biological Process: carbon fixation (GO:0015977);|Biological Process: photosynthesis (GO:0015979);	--	--
unknown_sample_HQ_transcript_10153	18.3742	17.4677	14.7707	9.05254	10.1737	8.66205	10.2293	6.23144	3.89376	9.35066	11.4724	4.64027	33.8921	47.608	7.83087	15.4193	11.604	6.18363	28.6724	37.3207	35.6975	10.8103	13.3399	12.4992	12.3173	7.2954	6.08061	XP_020263618.1	LOW QUALITY PROTEIN: uncharacterized protein LOC109839552 [Asparagus officinalis]	--	--	--	--	--	--	--	--	--	--	--	--	--	S	ENOG410ZWAM	FG-GAP repeat-containing protein	--	--	--
unknown_sample_HQ_transcript_10154	3.06483	1.07919	2.56782	5.13422	5.10611	4.17848	9.12528	2.11289	2.71751	4.23491	2.66439	2.82925	0.404398	0.677646	7.26946	5.82462	2.27474	2.27413	2.66716	0.318843	3.13058	4.33523	1.26413	1.209	6.7354	0.594857	1.76029	ONK81140.1	uncharacterized protein A4U43_C01F25720 [Asparagus officinalis]	Q6NLC1|AB2D_ARATH	ABC transporter D family member 2, chloroplastic OS=Arabidopsis thaliana OX=3702 GN=ABCC2 PE=1 SV=1	--	--	--	--	--	--	KOG0060	Long-chain acyl-CoA transporter, ABC superfamily (involved in peroxisome organization and biogenesis)	[IR]	METABOLISM|POORLY CHARACTERIZED	Lipid transport and metabolism |General function prediction only	S	COG4178	(ABC) transporter	Molecular Function: ATP binding (GO:0005524);|Cellular Component: chloroplast (GO:0009507);|Cellular Component: integral component of membrane (GO:0016021);|Molecular Function: ATPase activity, coupled to transmembrane movement of substances (GO:0042626);	--	--
unknown_sample_HQ_transcript_10155	3.4147	2.507	2.88049	3.95577	3.67011	3.67263	4.31135	4.13368	5.96819	5.60107	3.61162	3.98421	4.51944	2.45779	3.70946	5.21256	3.24632	4.21175	3.59904	5.49719	3.61853	9.54657	7.55093	5.92574	4.97525	2.8119	3.40515	XP_020260041.1	uncharacterized protein At4g26450 isoform X2 [Asparagus officinalis]	P0CB21|Y4645_ARATH	Uncharacterized protein At4g26450 OS=Arabidopsis thaliana OX=3702 GN=At4g26450 PE=4 SV=1	--	--	--	--	--	--	--	--	--	--	--	S	ENOG410YSWK	NA	--	--	--
unknown_sample_HQ_transcript_10156	5.75194e-05	25.9664	26.2963	6.21447	14.8644	10.6172	5.02088e-06	23.8697	18.8958	1.01567e-05	21.5076	11.5382	14.3618	34.2231	22.2311	0.000102537	21.1722	12.8897	0.00015865	35.2439	24.4979	9.50441e-07	24.3621	19.5807	2.77523e-05	20.3916	15.1968	ONK72538.1	uncharacterized protein A4U43_C04F20450 [Asparagus officinalis]	Q9M8Y0|SEC_ARATH	Probable UDP-N-acetylglucosamine--peptide N-acetylglucosaminyltransferase SEC OS=Arabidopsis thaliana OX=3702 GN=SEC PE=1 SV=1	egu:105032411	K09667	OGT	protein O-GlcNAc transferase	ko00514	Other types of O-glycan biosynthesis	KOG4626	O-linked N-acetylglucosamine transferase OGT	[GOT]	METABOLISM|CELLULAR PROCESSES AND SIGNALING|CELLULAR PROCESSES AND SIGNALING	Carbohydrate transport and metabolism |Posttranslational modification, protein turnover, chaperones |Signal transduction mechanisms	O	COG3914	protein N-acetylglucosaminyltransferase activity	Biological Process: protein O-linked glycosylation (GO:0006493);|Biological Process: multicellular organism development (GO:0007275);|Molecular Function: transferase activity, transferring glycosyl groups (GO:0016757);	--	--
unknown_sample_HQ_transcript_10158	8.80683	7.58472	4.59639	6.26665	7.83826	4.49371	1.13615	2.07334	3.8748	1.69935	2.05709	1.63118	4.68404	3.65937	5.29992	4.35533	3.52673	2.27349	2.79403	7.06691	3.58271	6.22398	4.46462	5.11976	1.67908	0.905649	1.32033	ONK65853.1	uncharacterized protein A4U43_C06F1640 [Asparagus officinalis]	F4IF36|FGT1_ARATH	Protein FORGETTER 1 OS=Arabidopsis thaliana OX=3702 GN=FGT1 PE=1 SV=1	--	--	--	--	--	--	KOG1513	Nuclear helicase MOP-3/SNO (DEAD-box superfamily)	[KT]	INFORMATION STORAGE AND PROCESSING|CELLULAR PROCESSES AND SIGNALING	Transcription |Signal transduction mechanisms	S	ENOG410XQ7Q	Strawberry notch homolog	Cellular Component: nucleus (GO:0005634);|Cellular Component: cytosol (GO:0005829);|Biological Process: nucleosome assembly (GO:0006334);|Biological Process: regulation of transcription, DNA-templated (GO:0006355);|Biological Process: multicellular organism development (GO:0007275);|Biological Process: response to heat (GO:0009408);|Biological Process: heat acclimation (GO:0010286);|Biological Pr…	--	--
unknown_sample_HQ_transcript_10159	0.00105276	0.000224563	0.000232066	0.0268703	1.18641e-06	0.000289495	0.106782	0.0515598	5.21261e-05	0.000148493	0.00507656	0.000366893	0.0193822	0.266598	1.17869e-09	0.00188603	0.0730896	0.000114842	0.032809	0.131308	0.136204	0.183394	2.99135e-05	5.95617e-05	0.014285	3.74278e-05	5.50827e-06	ONK67324.1	uncharacterized protein A4U43_C06F18960 [Asparagus officinalis]	Q7XTT4|NUCL2_ORYSJ	Nucleolin 2 OS=Oryza sativa subsp. japonica OX=39947 GN=Os04g0620700 PE=2 SV=2	--	--	--	--	--	--	KOG4210	Nuclear localization sequence binding protein	[K]	INFORMATION STORAGE AND PROCESSING	Transcription	S	COG0724	Rna-binding protein	Molecular Function: RNA binding (GO:0003723);|Cellular Component: nucleolus (GO:0005730);|Biological Process: rRNA processing (GO:0006364);|Molecular Function: nucleosome binding (GO:0031491);|Cellular Component: ribonucleoprotein complex (GO:1990904);	--	--
unknown_sample_HQ_transcript_1016	3.51406	0.879917	0.315651	0.25005	0.35632	0.30573	2.29044	1.44405	0.629053	1.30962	0.632898	1.03727	1.45681	0.267103	1.76415	2.53165	1.13164	1.29405	1.54835	1.53628	0.535793	1.86569	1.00626	0.412737	1.25202	0.49131	0.89803	ONK66025.1	uncharacterized protein A4U43_C06F3400 [Asparagus officinalis]	F4IUX6|RENT2_ARATH	Regulator of nonsense transcripts UPF2 OS=Arabidopsis thaliana OX=3702 GN=UPF2 PE=2 SV=1	mus:103992360	K14327	UPF2, RENT2	regulator of nonsense transcripts 2	ko03015|ko03013	mRNA surveillance pathway|RNA transport	KOG2051	Nonsense-mediated mRNA decay 2 protein	[A]	INFORMATION STORAGE AND PROCESSING	RNA processing and modification	S	ENOG410XQ1E	UPF2 regulator of nonsense transcripts homolog (yeast)	Biological Process: nuclear-transcribed mRNA catabolic process, nonsense-mediated decay (GO:0000184);|Molecular Function: mRNA binding (GO:0003729);|Cellular Component: nucleolus (GO:0005730);|Cellular Component: cytoplasm (GO:0005737);|Cellular Component: polysome (GO:0005844);|Biological Process: response to wounding (GO:0009611);|Biological Process: salicylic acid mediated signaling pathway (G…	--	--
unknown_sample_HQ_transcript_10160	4.57082e-08	2.27236e-16	5.90125e-18	2.42374	1.93708	1.51028	1.70583e-11	1.1369e-10	2.39325	1.23215e-09	0.318701	4.14706	1.08003	1.9817	1.49333	5.07568e-08	1.5343e-06	5.34121	0.0341667	0.843836	8.24693	0.000416874	0.130167	8.75503e-16	0.000429565	0.289404	3.89572	ONK67302.1	uncharacterized protein A4U43_C06F18740 [Asparagus officinalis]	Q09924|EI2BD_SCHPO	Probable translation initiation factor eIF-2B subunit delta OS=Schizosaccharomyces pombe (strain 972 / ATCC 24843) OX=284812 GN=tif224 PE=1 SV=1	pda:103696536	K03680	EIF2B4	translation initiation factor eIF-2B subunit delta	ko03013	RNA transport	KOG1467	Translation initiation factor 2B, delta subunit (eIF-2Bdelta/GCD2)	[J]	INFORMATION STORAGE AND PROCESSING	Translation, ribosomal structure and biogenesis	J	COG1184	translation initiation factor	Biological Process: cytoplasmic translational initiation (GO:0002183);|Molecular Function: translation initiation factor activity (GO:0003743);|Molecular Function: guanyl-nucleotide exchange factor activity (GO:0005085);|Cellular Component: cytosol (GO:0005829);|Cellular Component: eukaryotic translation initiation factor 2B complex (GO:0005851);	--	--
unknown_sample_HQ_transcript_10161	0.343248	0.629656	0.850792	0.0147175	0.000136453	0.438484	0.88169	0.200446	0.48265	1.96318	1.56075	0.788547	0.0260333	0.153262	2.63359e-20	3.45652	0.0140042	0.645976	2.67042e-10	0.00115663	0.290865	0.904222	0.788812	0.206557	1.34861	0.126969	0.0572259	ONK57378.1	uncharacterized protein A4U43_C10F19470 [Asparagus officinalis]	Q96524|CRY2_ARATH	Cryptochrome-2 OS=Arabidopsis thaliana OX=3702 GN=CRY2 PE=1 SV=2	--	--	--	--	--	--	KOG0133	Deoxyribodipyrimidine photolyase/cryptochrome	[LT]	INFORMATION STORAGE AND PROCESSING|CELLULAR PROCESSES AND SIGNALING	Replication, recombination and repair |Signal transduction mechanisms	L	COG0415	deoxyribo-dipyrimidine photolyase	Molecular Function: ATP binding (GO:0005524);|Cellular Component: nucleus (GO:0005634);|Cellular Component: cytoplasm (GO:0005737);|Cellular Component: vacuole (GO:0005773);|Biological Process: chromatin organization (GO:0006325);|Biological Process: chromatin remodeling (GO:0006338);|Biological Process: circadian rhythm (GO:0007623);|Biological Process: response to water deprivation (GO:0009414)…	--	--
unknown_sample_HQ_transcript_10162	5.22761	10.6118	8.23626	7.07541	6.57122	7.78525	9.53302	9.56217	11.3872	13.1749	6.50166	11.5816	6.59838	8.3544	5.56513	15.4638	9.72921	10.256	14.6229	8.2125	17.3359	16.3675	13.2806	8.96317	12.3495	10.5047	10.4839	XP_020274195.1	zinc finger BED domain-containing protein RICESLEEPER 1-like [Asparagus officinalis]	B9FJG3|RSLE1_ORYSJ	Zinc finger BED domain-containing protein RICESLEEPER 1 OS=Oryza sativa subsp. japonica OX=39947 GN=Os05g0239150 PE=3 SV=1	--	--	--	--	--	--	KOG1121	Tam3-transposase (Ac family)	[L]	INFORMATION STORAGE AND PROCESSING	Replication, recombination and repair	S	ENOG4111T8J	transposon protein	Molecular Function: DNA binding (GO:0003677);|Cellular Component: nucleus (GO:0005634);|Biological Process: post-embryonic development (GO:0009791);|Molecular Function: metal ion binding (GO:0046872);|Molecular Function: protein dimerization activity (GO:0046983);	--	--
unknown_sample_HQ_transcript_10163	22.2687	20.9644	21.6387	8.05493	6.37937	7.25576	12.9394	6.03544	9.76439	13.8254	10.0967	10.331	11.5274	24.2471	11.5956	24.4009	14.648	10.9705	23.9728	9.95117	17.6723	27.472	18.0617	14.9884	13.5736	9.74626	7.98963	XP_020253326.1	probable Ufm1-specific protease isoform X1 [Asparagus officinalis]	Q0INW1|UFSP_ORYSJ	Probable Ufm1-specific protease OS=Oryza sativa subsp. japonica OX=39947 GN=Os12g0285500 PE=2 SV=2	pda:103711593	K01376	UFSP2	UFM1-specific protease 2	--	--	KOG2433	Uncharacterized conserved protein	[S]	POORLY CHARACTERIZED	Function unknown	O	ENOG410XTJE	ufm1-specific peptidase	Molecular Function: cysteine-type peptidase activity (GO:0008234);	--	--
unknown_sample_HQ_transcript_10164	2.41323	3.32437	2.25861	0.592506	0.357055	0.493902	2.53778	1.66467	1.1469	2.27783	2.2781	1.56065	8.03539	8.6984	6.14748	2.79488	0.832304	1.48213	21.8241	13.3015	6.60176	9.28842	5.20348	5.04634	3.64622	3.05113	1.98482	XP_020251270.1	uncharacterized protein LOC109828522 [Asparagus officinalis]	--	--	--	--	--	--	--	--	--	--	--	--	--	S	ENOG410YEDQ	NA	--	--	--
unknown_sample_HQ_transcript_10165	0.0603749	2.55924e-07	4.22163e-14	5.6833e-23	4.30757e-19	1.4202e-17	7.23865e-16	5.47537e-10	2.03963e-11	0.055297	0.0246157	0.15874	5.59605e-12	3.00153e-13	1.33411e-14	4.30533e-15	3.28214e-12	5.43794e-11	3.83977e-16	5.59629e-15	3.29373e-16	3.39702e-12	1.44529e-11	8.08257e-08	0.0213353	0.306989	0.0213178	XP_020265358.1	glycerophosphodiester phosphodiesterase GDPDL3-like [Asparagus officinalis]	Q9SZ11|GPDL3_ARATH	Glycerophosphodiester phosphodiesterase GDPDL3 OS=Arabidopsis thaliana OX=3702 GN=GDPDL3 PE=2 SV=3	--	--	--	--	--	--	KOG2258	Glycerophosphoryl diester phosphodiesterase	[C]	METABOLISM	Energy production and conversion	C	COG0584	glycerophosphoryl diester phosphodiesterase	Cellular Component: plasma membrane (GO:0005886);|Biological Process: glycerol metabolic process (GO:0006071);|Biological Process: lipid metabolic process (GO:0006629);|Molecular Function: glycerophosphodiester phosphodiesterase activity (GO:0008889);|Cellular Component: plant-type cell wall (GO:0009505);|Biological Process: cell tip growth (GO:0009932);|Biological Process: trichome differentiati…	--	--
unknown_sample_HQ_transcript_10166	0.00172994	0.368922	0.0536979	0.974079	3.15318	1.64153	1.85271	1.13021	0.808146	0.841663	0.631459	0.513925	0.972039	0.0140282	0.035819	1.03166	1.30902	0.953021	0.139386	0.0680936	0.603017	0.431029	0.791762	0.553536	0.162411	0.0266492	0.349217	ACU14175.1	unknown [Glycine max]	P69664|RR7_DRIWI	30S ribosomal protein S7, chloroplastic OS=Drimys winteri OX=3419 GN=rps7 PE=3 SV=1	gmx:100306140	K02992	RP-S7, MRPS7, rpsG	small subunit ribosomal protein S7	ko03010	Ribosome	KOG3291	Ribosomal protein S7	[J]	INFORMATION STORAGE AND PROCESSING	Translation, ribosomal structure and biogenesis	J	COG0049	One of the primary rRNA binding proteins, it binds directly to 16S rRNA where it nucleates assembly of the head domain of the 30S subunit. Is located at the subunit interface close to the decoding center, probably blocks exit of the E-site tRNA (By similarity)	Molecular Function: structural constituent of ribosome (GO:0003735);|Biological Process: translation (GO:0006412);|Cellular Component: chloroplast (GO:0009507);|Cellular Component: small ribosomal subunit (GO:0015935);|Molecular Function: rRNA binding (GO:0019843);	--	--
unknown_sample_HQ_transcript_10167	1.41666	3.07672	2.95374	1.67227	1.56273	1.41901	0.497204	1.36888	1.13809	0.658775	2.14767	2.01587	0.352585	1.03505	0.359149	1.11796	4.91125	0.619463	2.79931	6.14896	0.15337	3.14041	3.45028	3.10038	0.942284	0.977738	0.422091	XP_020274285.1	LOW QUALITY PROTEIN: putative RNA polymerase II subunit B1 CTD phosphatase RPAP2 homolog [Asparagus officinalis]	A2Y040|RPAP2_ORYSI	Putative RNA polymerase II subunit B1 CTD phosphatase RPAP2 homolog OS=Oryza sativa subsp. indica OX=39946 GN=OsI_18345 PE=3 SV=1	--	--	--	--	--	--	KOG4780	Uncharacterized conserved protein	[S]	POORLY CHARACTERIZED	Function unknown	K	ENOG410ZZZC	RNA polymerase II associated protein 2	Molecular Function: phosphoprotein phosphatase activity (GO:0004721);|Cellular Component: nucleus (GO:0005634);|Cellular Component: cytosol (GO:0005829);|Biological Process: cell differentiation (GO:0030154);|Molecular Function: metal ion binding (GO:0046872);	--	--
unknown_sample_HQ_transcript_10168	0	0	0.0763375	0.203389	0.0587324	0.0209239	0.902972	0.596496	0.0734002	0.222296	0.054631	0.0465363	0.156152	0.0957667	0.164704	0.242655	0.114572	0.0251097	0.0240939	0	0.220689	0.319787	0.194638	0.0518906	0.55637	0.0468148	0.112804	--	--	--	--	--	--	--	--	--	--	--	--	--	--	--	--	--	--	--	--	--
unknown_sample_HQ_transcript_10169	18.3492	4.52169	5.81793	6.66681	7.38255	5.33179	12.5407	13.3494	5.50153	13.1879	13.5329	4.63778	13.9724	25.1277	7.45248	9.82219	21.866	40.7142	0.864292	1.53587	9.08427	9.98595	12.3901	10.0801	9.55263	12.0422	3.48107	XP_010905671.1	PREDICTED: two-component response regulator ARR1-like [Elaeis guineensis]	Q940D0|ARR1_ARATH	Two-component response regulator ARR1 OS=Arabidopsis thaliana OX=3702 GN=ARR1 PE=1 SV=2	egu:105032803	K14491	ARR-B	two-component response regulator ARR-B family	ko04075	Plant hormone signal transduction	KOG1601	GATA-4/5/6 transcription factors	[K]	INFORMATION STORAGE AND PROCESSING	Transcription	T	COG0745	regulatoR	Molecular Function: phosphorelay response regulator activity (GO:0000156);|Molecular Function: DNA binding (GO:0003677);|Molecular Function: DNA-binding transcription factor activity (GO:0003700);|Cellular Component: nucleus (GO:0005634);|Biological Process: response to water deprivation (GO:0009414);|Biological Process: response to cytokinin (GO:0009735);|Biological Process: cytokinin-activated …	--	--
unknown_sample_HQ_transcript_1017	0	0	1.9447e-07	0	0	0	0	0	0	0	0	0	0	0	0	0	0	0	0	0	0	0	0	0	0	0	0	ABK27329.1	polyprotein [Reporter vector pCBTuMV-GFP]	--	--	--	--	--	--	--	--	--	--	--	--	--	--	--	--	--	--	--
unknown_sample_HQ_transcript_10170	10.8495	7.1083	8.47511	8.861	12.9783	14.4715	9.19326	14.167	20.8312	16.0167	23.7944	33.301	30.2648	12.0097	20.6844	7.8377	11.93	11.0187	12.2915	7.51721	11.5862	32.1858	32.1468	36.9123	19.6528	37.5542	30.7237	XP_020270441.1	threonine--tRNA ligase, mitochondrial 1 [Asparagus officinalis]	O04630|SYTM1_ARATH	Threonine--tRNA ligase, mitochondrial 1 OS=Arabidopsis thaliana OX=3702 GN=THRRS PE=1 SV=3	egu:105039073	K01868	TARS, thrS	threonyl-tRNA synthetase	ko00970	Aminoacyl-tRNA biosynthesis	KOG1637	Threonyl-tRNA synthetase	[J]	INFORMATION STORAGE AND PROCESSING	Translation, ribosomal structure and biogenesis	J	COG0441	threonine-tRNA ligase activity	Molecular Function: threonine-tRNA ligase activity (GO:0004829);|Molecular Function: ATP binding (GO:0005524);|Cellular Component: cell wall (GO:0005618);|Cellular Component: cytoplasm (GO:0005737);|Cellular Component: mitochondrion (GO:0005739);|Cellular Component: cytosol (GO:0005829);|Cellular Component: plasma membrane (GO:0005886);|Biological Process: threonyl-tRNA aminoacylation (GO:0006435…	--	--
unknown_sample_HQ_transcript_10172	13.3224	15.4824	10.1024	5.4836	6.73342	3.86851	19.3604	12.9701	5.22376	13.8412	6.22138	6.50601	5.61462	4.30665	2.17796	14.3469	7.48231	3.84654	4.21648	1.81772	4.36776	19.0814	17.8103	16.0949	10.435	7.73304	6.19559	AFN26939.1	FIL protein [Papaver somniferum]	Q69QJ7|MGDG1_ORYSJ	Probable monogalactosyldiacylglycerol synthase 1, chloroplastic OS=Oryza sativa subsp. japonica OX=39947 GN=MGD1 PE=2 SV=1	--	--	--	--	--	--	--	--	--	--	--	K	ENOG410YG5N	axial regulator YABBY	Biological Process: glycolipid biosynthetic process (GO:0009247);|Cellular Component: chloroplast membrane (GO:0031969);|Molecular Function: 1,2-diacylglycerol 3-beta-galactosyltransferase activity (GO:0046509);	--	--
unknown_sample_HQ_transcript_10173	1.98131	2.11823	1.84268	1.73822	1.01063	1.30762	1.44363	0.709431	2.17639	2.79186	2.22183	3.41816	3.93791	2.16052	2.29439	0.92569	2.52304	4.429	0.51734	2.49432	1.5535	2.23734	2.54485	5.6775	1.68101	3.44841	2.27961	XP_020247918.1	serine/threonine protein phosphatase 2A regulatory subunit B''beta-like isoform X2 [Asparagus officinalis]	Q5QIT3|2AB2B_ARATH	Serine/threonine protein phosphatase 2A regulatory subunit B''beta OS=Arabidopsis thaliana OX=3702 GN=B''BETA PE=1 SV=1	egu:105032926	K11583	PPP2R3	serine/threonine-protein phosphatase 2A regulatory subunit B''	ko03015|ko04152|ko04071|ko04151	mRNA surveillance pathway|AMPK signaling pathway|Sphingolipid signaling pathway|PI3K-Akt signaling pathway	KOG2562	Protein phosphatase 2 regulatory subunit	[A]	INFORMATION STORAGE AND PROCESSING	RNA processing and modification	T	ENOG410XRBK	Protein phosphatase 2, regulatory subunit B	Cellular Component: protein phosphatase type 2A complex (GO:0000159);|Molecular Function: calcium ion binding (GO:0005509);|Cellular Component: cytosol (GO:0005829);|Biological Process: protein dephosphorylation (GO:0006470);|Molecular Function: protein phosphatase regulator activity (GO:0019888);	--	--
unknown_sample_HQ_transcript_10174	0.0308244	0.042415	0	0.0967086	0.0756413	0.0419241	0.107095	0.0751943	0.0439894	0.036451	0.0494996	0.0872532	0.0241421	0	0.0252798	0.154387	0.107457	0.0954383	0.0411098	0.083346	0.11097	0.0724094	0.126315	0.0954595	0.063871	0.127879	0.0633395	--	--	--	--	--	--	--	--	--	--	--	--	--	--	--	--	--	--	--	--	--
unknown_sample_HQ_transcript_10176	110.135	258.37	362.57	70.1538	45.6588	84.1517	84.6772	103.421	37.6088	155.782	151.567	28.705	140.951	90.8226	126.269	145.497	58.5369	157.581	379.935	118.291	119.658	52.1082	84.5156	103.107	132.182	109.561	56.8032	KRH17792.1	hypothetical protein GLYMA_13G016400 [Glycine max]	Q8TGM7|ART2_YEAST	Putative uncharacterized protein ART2 OS=Saccharomyces cerevisiae (strain ATCC 204508 / S288c) OX=559292 GN=ART2 PE=5 SV=1	--	--	--	--	--	--	KOG1721	FOG: Zn-finger	[R]	POORLY CHARACTERIZED	General function prediction only	S	ENOG4111JHC	senescence-associated protein	--	--	--
unknown_sample_HQ_transcript_10177	1.73263	1.14714	0.938041	1.30808	1.353	0.70928	2.79748	1.35115	1.26657	0.769912	1.32162	1.72115	3.61829	7.65867	1.81315	1.8845	1.93294	1.7954	1.04713	0.946983	4.23978	3.05027	1.22082	1.33819	1.89369	1.31202	1.52425	XP_022886039.1	cleavage stimulation factor subunit 50 isoform X2 [Olea europaea var. sylvestris]	Q8L4J2|CTF50_ARATH	Cleavage stimulation factor subunit 50 OS=Arabidopsis thaliana OX=3702 GN=CSTF50 PE=1 SV=1	bvg:104907925	K14406	CSTF1	cleavage stimulation factor subunit 1	ko03015	mRNA surveillance pathway	KOG0640	mRNA cleavage stimulating factor complex; subunit 1	[A]	INFORMATION STORAGE AND PROCESSING	RNA processing and modification	A	ENOG410XPWJ	cleavage stimulation factor, 3' pre-RNA, subunit 1, 50kDa	Cellular Component: mRNA cleavage stimulating factor complex (GO:0005848);|Biological Process: mRNA processing (GO:0006397);	--	--
unknown_sample_HQ_transcript_1018	10.1448	11.7923	10.2691	6.37616	4.82909	4.73828	6.93601	3.64164	5.99323	3.93471	5.23545	6.0367	6.94214	9.63199	7.08176	6.99903	5.88971	8.07098	7.14672	12.1357	41.6493	11.6706	9.51874	7.65513	4.60562	3.83221	4.16595	XP_020269443.1	protein OPAQUE1 isoform X1 [Asparagus officinalis]	K7U9N8|OP1_MAIZE	Protein OPAQUE1 OS=Zea mays OX=4577 GN=O1 PE=1 SV=1	pda:103704916	K10357	MYO5	myosin V	--	--	KOG0160	Myosin class V heavy chain	[Z]	CELLULAR PROCESSES AND SIGNALING	Cytoskeleton	Z	COG5022	myosin heavy chain	Molecular Function: motor activity (GO:0003774);|Molecular Function: calmodulin binding (GO:0005516);|Molecular Function: ATP binding (GO:0005524);|Cellular Component: cytoplasm (GO:0005737);|Biological Process: actin filament organization (GO:0007015);|Cellular Component: myosin complex (GO:0016459);|Molecular Function: actin filament binding (GO:0051015);	--	--
unknown_sample_HQ_transcript_10180	0	0	0	0	0	0	0	0	0	0	0	0	0	0	0	0	0	0	0	0	0	0	0	0	0	0	0	ASG92143.1	polyprotein [Cloning vector pLX-PPV]	--	--	--	--	--	--	--	--	--	--	--	--	--	--	--	--	--	--	--
unknown_sample_HQ_transcript_10181	5.25873	8.7396	8.24136	9.03466	3.75438	4.63628	2.45344	1.51998	0.58018	0.964528	0.818134	0.308897	0.759483	4.48795	2.02263	1.79874	2.87509	1.49184	0.569978	2.34492	6.64938	1.0229	2.6149	1.37244	0.476329	0.675316	0.0672476	XP_010906802.1	PREDICTED: probable arabinose 5-phosphate isomerase [Elaeis guineensis]	Q9M1T1|SETH3_ARATH	Probable arabinose 5-phosphate isomerase OS=Arabidopsis thaliana OX=3702 GN=SETH3 PE=2 SV=1	egu:105033627	K06041	kdsD, kpsF	arabinose-5-phosphate isomerase	ko00540	Lipopolysaccharide biosynthesis	--	--	--	--	--	M	COG0794	Arabinose 5-phosphate isomerase	Molecular Function: ATP binding (GO:0005524);|Biological Process: carbohydrate metabolic process (GO:0005975);|Molecular Function: arabinose-5-phosphate isomerase activity (GO:0019146);|Biological Process: carbohydrate derivative metabolic process (GO:1901135);	--	--
unknown_sample_HQ_transcript_10182	4.39938	0.0702692	0.249034	3.73396	3.35955	1.68029	2.59666	9.63374e-06	0.299305	1.16601	2.88613e-07	1.12685	0.00125201	2.36535	2.42839	2.79761	1.82986e-06	2.37195	5.66412e-07	41.4107	0.246477	1.50859	3.28112e-07	0.0208913	2.02337	1.04741e-10	0.674584	ONK66043.1	uncharacterized protein A4U43_C06F3580 [Asparagus officinalis]	Q38861|XPB1_ARATH	General transcription and DNA repair factor IIH helicase subunit XPB1 OS=Arabidopsis thaliana OX=3702 GN=XPB1 PE=2 SV=3	vvi:100250174	K10843	ERCC3, XPB	DNA excision repair protein ERCC-3	ko03022|ko03420	Basal transcription factors|Nucleotide excision repair	KOG1123	RNA polymerase II transcription initiation/nucleotide excision repair factor TFIIH, 3'-5' helicase subunit SSL2	[KL]	INFORMATION STORAGE AND PROCESSING|INFORMATION STORAGE AND PROCESSING	Transcription |Replication, recombination and repair	L	COG1061	type iii restriction protein res subunit	Biological Process: regulation of mitotic recombination (GO:0000019);|Cellular Component: nucleotide-excision repair factor 3 complex (GO:0000112);|Biological Process: nucleotide-excision repair, DNA duplex unwinding (GO:0000717);|Biological Process: promoter clearance from RNA polymerase II promoter (GO:0001111);|Biological Process: transcriptional open complex formation at RNA polymerase II pro…	--	--
unknown_sample_HQ_transcript_10184	4.28315	2.19733	2.62	2.61437	2.42053	2.34617	0.425623	0.612002	0.382136	0.309348	0.215979	0.17425	0.241532	1.80798	0.413487	0.433938	0.273464	0.956266	0.975158	3.50263	2.07252	0.572906	1.19441	1.7213	0.688199	0.619919	9.48445e-09	XP_020258543.1	acid phosphatase 1-like [Asparagus officinalis]	P27061|PPA1_SOLLC	Acid phosphatase 1 OS=Solanum lycopersicum OX=4081 GN=APS1 PE=2 SV=1	--	--	--	--	--	--	--	--	--	--	--	S	ENOG410YBHH	Acid phosphatase	Molecular Function: acid phosphatase activity (GO:0003993);	--	--
unknown_sample_HQ_transcript_10185	5.87232	5.89789	10.1246	5.28852	8.27664	4.29197	1.70686	2.77615	2.5811	2.1901	3.75847	6.91561	1.68132	5.21666	5.99324	3.52765	3.24924	2.7928	6.35363	15.1909	2.75371	7.46273	6.16663	6.68972	1.44771	1.38362	3.10922	XP_020241223.1	probable histone-arginine methyltransferase CARM1 [Asparagus officinalis]	A2YPT7|CARM1_ORYSI	Probable histone-arginine methyltransferase CARM1 OS=Oryza sativa subsp. indica OX=39946 GN=CARM1 PE=3 SV=2	--	--	--	--	--	--	KOG1500	Protein arginine N-methyltransferase CARM1	[OK]	CELLULAR PROCESSES AND SIGNALING|INFORMATION STORAGE AND PROCESSING	Posttranslational modification, protein turnover, chaperones |Transcription	K	ENOG410XPDD	Coactivator-associated arginine methyltransferase 1	Cellular Component: nucleus (GO:0005634);|Cellular Component: cytoplasm (GO:0005737);|Biological Process: histone arginine methylation (GO:0034969);|Molecular Function: histone methyltransferase activity (GO:0042054);	--	--
unknown_sample_HQ_transcript_10186	0.00168711	0.0166784	0.0348158	0.76683	0.510785	0.158768	5.15414	1.5994	2.06085	6.20388	2.07258	1.48478	0.974345	0.500526	0.924647	6.1449	3.19943	3.95877	0.197303	6.07016	0.770516	5.00775	1.8941	3.36172	8.06785	1.15312	2.05311	XP_010912157.2	PREDICTED: LOW QUALITY PROTEIN: CBL-interacting protein kinase 6 [Elaeis guineensis]	Q6Z9F4|CIPK6_ORYSJ	CBL-interacting protein kinase 6 OS=Oryza sativa subsp. japonica OX=39947 GN=CIPK6 PE=2 SV=1	--	--	--	--	--	--	KOG0583	Serine/threonine protein kinase	[T]	CELLULAR PROCESSES AND SIGNALING	Signal transduction mechanisms	T	COG0515	Serine Threonine protein kinase	Molecular Function: protein serine/threonine kinase activity (GO:0004674);|Molecular Function: ATP binding (GO:0005524);|Biological Process: signal transduction (GO:0007165);	--	--
unknown_sample_HQ_transcript_10188	0.683313	1.27064	2.09026	0.556455	0.221185	0.231621	1.85717	0.240767	1.10317	2.44295	0.518351	1.37426	32.0792	20.2344	6.80425	1.59278	1.70129	0.962446	0.374926	0.357014	2.37025	128.156	63.0206	50.7986	1.89169	0.830919	2.38555	XP_020274863.1	LOW QUALITY PROTEIN: DNA replication licensing factor MCM3 [Asparagus officinalis]	B8AZ99|MCM3_ORYSI	DNA replication licensing factor MCM3 OS=Oryza sativa subsp. indica OX=39946 GN=MCM3 PE=3 SV=1	egu:105032874	K02541	MCM3	DNA replication licensing factor MCM3	ko04113|ko04111|ko03030|ko04110	Meiosis - yeast|Cell cycle - yeast|DNA replication|Cell cycle	KOG0479	DNA replication licensing factor, MCM3 component	[L]	INFORMATION STORAGE AND PROCESSING	Replication, recombination and repair	L	COG1241	dna replication licensing factor	Cellular Component: THO complex (GO:0000347);|Molecular Function: DNA binding (GO:0003677);|Molecular Function: helicase activity (GO:0004386);|Molecular Function: ATP binding (GO:0005524);|Biological Process: DNA replication initiation (GO:0006270);|Biological Process: cell cycle (GO:0007049);|Cellular Component: MCM complex (GO:0042555);	--	--
unknown_sample_HQ_transcript_1019	15.9478	7.18496	8.07594	3.45425	2.53999	3.49152	11.9242	4.41301	7.45259	13.3988	5.61665	17.0892	7.97256	9.52653	3.63878	36.331	11.2408	9.77967	0.0898313	1.7606	3.33667	17.5658	9.63923	7.14466	11.8255	6.02092	8.61383	XP_020269098.1	probable RNA-dependent RNA polymerase 1 [Asparagus officinalis]	Q9LQV2|RDR1_ARATH	RNA-dependent RNA polymerase 1 OS=Arabidopsis thaliana OX=3702 GN=RDR1 PE=2 SV=1	pda:103723736	K11699	RDR, RDRP	RNA-dependent RNA polymerase	--	--	KOG0988	RNA-directed RNA polymerase QDE-1 required for posttranscriptional gene silencing and RNA interference	[A]	INFORMATION STORAGE AND PROCESSING	RNA processing and modification	K	ENOG410XQMQ	rna polymerase	Molecular Function: RNA binding (GO:0003723);|Molecular Function: RNA-directed 5'-3' RNA polymerase activity (GO:0003968);|Cellular Component: nucleus (GO:0005634);|Biological Process: defense response (GO:0006952);|Biological Process: response to virus (GO:0009615);|Biological Process: response to salicylic acid (GO:0009751);|Biological Process: wax biosynthetic process (GO:0010025);|Biological …	--	--
unknown_sample_HQ_transcript_10190	2.52531	2.30471	1.13227	0.000521048	4.27566e-05	0.279082	0.946384	0.35825	2.33461	3.53084	1.55543	7.52596	0.8621	5.34481	2.06064	1.5857	0.00358754	3.51236	0.0253953	0.666103	5.17778e-06	6.52346	0.104931	1.73242	2.64595	0.173337	4.21261	XP_010906319.1	PREDICTED: uncharacterized protein LOC105033283 isoform X1 [Elaeis guineensis]	Q9ZT92|AK10B_ARATH	RNA demethylase ALKBH10B OS=Arabidopsis thaliana OX=3702 GN=ALKBH10B PE=1 SV=1	--	--	--	--	--	--	KOG4176	Uncharacterized conserved protein	[S]	POORLY CHARACTERIZED	Function unknown	L	COG3145	Alkylated DNA repair protein	Molecular Function: mRNA binding (GO:0003729);|Biological Process: mRNA catabolic process (GO:0006402);|Biological Process: vegetative to reproductive phase transition of meristem (GO:0010228);|Molecular Function: demethylase activity (GO:0032451);|Molecular Function: metal ion binding (GO:0046872);|Molecular Function: dioxygenase activity (GO:0051213);|Biological Process: response to karrikin (G…	--	--
unknown_sample_HQ_transcript_10191	0.0267651	0.307536	1.22383	1.61018e-06	0.000303947	0.00296301	0.000165136	1.18913	5.46972e-06	0.0358591	0.0269583	0.000244671	0.000162331	1.00967e-08	0.0209247	0.0594156	0.020447	0.00113388	6.68043e-09	0.0141222	3.81286e-05	0.12906	1.19047e-06	0.00237205	0.146576	0.000121879	1.03852e-05	XP_008795095.1	valine--tRNA ligase, mitochondrial 1 [Phoenix dactylifera]	P93736|SYVM1_ARATH	Valine--tRNA ligase, mitochondrial 1 OS=Arabidopsis thaliana OX=3702 GN=TWN2 PE=1 SV=2	pda:103710939	K01873	VARS, valS	valyl-tRNA synthetase	ko00970	Aminoacyl-tRNA biosynthesis	KOG0432	Valyl-tRNA synthetase	[J]	INFORMATION STORAGE AND PROCESSING	Translation, ribosomal structure and biogenesis	J	COG0525	amino acids such as threonine, to avoid such errors, it has a posttransfer editing activity that hydrolyzes mischarged Thr-tRNA(Val) in a tRNA-dependent manner (By similarity)	Molecular Function: aminoacyl-tRNA editing activity (GO:0002161);|Molecular Function: valine-tRNA ligase activity (GO:0004832);|Molecular Function: ATP binding (GO:0005524);|Cellular Component: mitochondrion (GO:0005739);|Cellular Component: cytosol (GO:0005829);|Biological Process: valyl-tRNA aminoacylation (GO:0006438);|Cellular Component: chloroplast (GO:0009507);|Biological Process: embryo de…	--	--
unknown_sample_HQ_transcript_10192	0	0.0125425	0.00694833	0.029554	4.53569e-06	0.158044	22.0675	10.1384	1.47207	0.103734	1.29984	0.170166	6.14335	5.16204	3.06707	1.26821	0.337764	3.30088	0.0369036	1.15807e-09	0.0801283	0.881321	0.0745913	0.15705	1.9762	3.65191	1.52565	XP_020259347.1	probable galactinol--sucrose galactosyltransferase 6 [Asparagus officinalis]	Q8RX87|RFS6_ARATH	Probable galactinol--sucrose galactosyltransferase 6 OS=Arabidopsis thaliana OX=3702 GN=RFS6 PE=2 SV=2	egu:105033561	K06617	E2.4.1.82	raffinose synthase	ko00052	Galactose metabolism	--	--	--	--	--	S	ENOG410YBU9	raffinose synthase	Biological Process: raffinose family oligosaccharide biosynthetic process (GO:0010325);|Molecular Function: galactinol-sucrose galactosyltransferase activity (GO:0047274);	--	--
unknown_sample_HQ_transcript_10193	0.643691	0.352761	0.488313	0.90871	0.790513	0.909444	8.80005	12.7627	13.2332	1.6077	12.9695	10.8144	38.2918	24.1125	6.91695	0.181623	0.883841	6.61259	2.47038	1.37318	7.2021	7.41376	10.9961	15.1483	2.64785	2.08926	11.7644	XP_010250976.1	PREDICTED: probable galactinol--sucrose galactosyltransferase 2 [Nelumbo nucifera]	Q94A08|RFS2_ARATH	Probable galactinol--sucrose galactosyltransferase 2 OS=Arabidopsis thaliana OX=3702 GN=RFS2 PE=2 SV=2	--	--	--	--	--	--	--	--	--	--	--	S	ENOG410YBU9	raffinose synthase	Biological Process: response to oxidative stress (GO:0006979);|Cellular Component: plasmodesma (GO:0009506);|Biological Process: raffinose family oligosaccharide biosynthetic process (GO:0010325);|Molecular Function: transferase activity, transferring glycosyl groups (GO:0016757);|Biological Process: raffinose catabolic process (GO:0034484);|Molecular Function: raffinose alpha-galactosidase activ…	--	--
unknown_sample_HQ_transcript_10194	0.157786	1.1846	0.429293	1.24561	0.598032	0.645915	1.29307	0.0037585	1.03616	1.84087	0.697229	3.76703	0.835255	1.35041	1.57278	0.733809	0.485046	0.494106	0.422294	2.14694	0.576415	0.8559	1.47635	2.19278	1.29557	2.6503	1.62313	XP_020270302.1	BTB/POZ domain-containing protein At1g30440-like [Asparagus officinalis]	Q9S9Q9|Y1044_ARATH	BTB/POZ domain-containing protein At1g30440 OS=Arabidopsis thaliana OX=3702 GN=At1g30440 PE=1 SV=2	--	--	--	--	--	--	--	--	--	--	--	S	ENOG410ZHWZ	BTB POZ domain-containing protein	Cellular Component: plasma membrane (GO:0005886);|Biological Process: protein ubiquitination (GO:0016567);	--	--
unknown_sample_HQ_transcript_10195	1.41193e-06	0.181521	0.287399	2.05049e-06	0.00019364	0.00118584	0.0246441	1.64247	23.746	0.229005	1.32846	7.70248	0.569929	0.152841	3.17137	0.0138104	3.35089	11.9572	5.50159	1.92892	5.00373	0.00839241	1.06694	2.87708	0.0235079	2.91718	11.0634	XP_020268749.1	presequence protease 1, chloroplastic/mitochondrial-like [Asparagus officinalis]	Q9LJL3|PREP1_ARATH	Presequence protease 1, chloroplastic/mitochondrial OS=Arabidopsis thaliana OX=3702 GN=PREP1 PE=1 SV=2	mus:103997987	K06972	PITRM1, PreP, CYM1	presequence protease	--	--	KOG2019	Metalloendoprotease HMP1 (insulinase superfamily)	[RO]	POORLY CHARACTERIZED|CELLULAR PROCESSES AND SIGNALING	General function prediction only |Posttranslational modification, protein turnover, chaperones	O	COG1026	peptidase	Molecular Function: metalloendopeptidase activity (GO:0004222);|Cellular Component: mitochondrion (GO:0005739);|Cellular Component: mitochondrial matrix (GO:0005759);|Cellular Component: chloroplast (GO:0009507);|Cellular Component: chloroplast stroma (GO:0009570);|Cellular Component: chloroplast envelope (GO:0009941);|Biological Process: protein processing (GO:0016485);|Biological Process: respo…	--	--
unknown_sample_HQ_transcript_10196	10.3076	8.60427	8.40826	1.12463	0.638535	1.78016	13.146	6.72915	10.3836	6.67676	7.80504	4.89009	7.13868	5.67391	3.60097	7.69175	6.90188	5.18602	19.1408	18.0462	24.686	5.16762	9.23566	6.52306	8.8657	5.68035	4.68982	XP_020249635.1	MACPF domain-containing protein At4g24290 isoform X1 [Asparagus officinalis]	Q9STW5|MACP2_ARATH	MACPF domain-containing protein At4g24290 OS=Arabidopsis thaliana OX=3702 GN=At4g24290 PE=2 SV=1	--	--	--	--	--	--	--	--	--	--	--	S	ENOG410Y9MJ	MAC/Perforin domain	Cellular Component: plasma membrane (GO:0005886);|Biological Process: immune response (GO:0006955);|Biological Process: plant-type hypersensitive response (GO:0009626);	--	--
unknown_sample_HQ_transcript_10198	13.2341	34.7555	34.8386	6.76265	5.93348	5.97168	18.1857	28.6365	20.1826	18.4826	26.473	19.6959	8.44486	15.1712	16.8825	17.4676	22.3748	18.4894	14.353	25.6181	0.222826	7.26535	17.7606	15.3882	16.3912	17.1075	19.4507	XP_020269391.1	uncharacterized protein LOC109844686, partial [Asparagus officinalis]	Q8GWG6|MBRL_ARATH	Membralin-like protein At1g60995 OS=Arabidopsis thaliana OX=3702 GN=At1g60995 PE=2 SV=1	--	--	--	--	--	--	KOG2092	Uncharacterized conserved protein	[S]	POORLY CHARACTERIZED	Function unknown	S	ENOG410XNPC	chromosome 19 open reading frame 6	Cellular Component: endoplasmic reticulum (GO:0005783);|Cellular Component: integral component of membrane (GO:0016021);|Biological Process: response to endoplasmic reticulum stress (GO:0034976);|Biological Process: positive regulation of ERAD pathway (GO:1904294);	--	--
unknown_sample_HQ_transcript_102	0	0	1.21524e-07	0	0	0	0	0	0	0	0	0	0	0	0	0	0	0	0	0	0	0	0	0	0	0	0	ASG92143.1	polyprotein [Cloning vector pLX-PPV]	--	--	--	--	--	--	--	--	--	--	--	--	--	--	--	--	--	--	--
unknown_sample_HQ_transcript_10200	3.588	9.68665	6.38767	0.000669603	0.109165	0.0382175	0.0464358	0.772947	6.27851	1.01758	4.61721	6.6854	0.000474178	9.17296e-12	3.09325	0.00199217	4.14607	7.18606	4.95262	0.863711	3.16608e-14	0.872633	9.22694	9.76271	0.0679969	5.19926	6.30197	ONK65879.1	uncharacterized protein A4U43_C06F1910 [Asparagus officinalis]	Q9SMV6|XPO1A_ARATH	Protein EXPORTIN 1A OS=Arabidopsis thaliana OX=3702 GN=XPO1 PE=1 SV=1	egu:105052628	K14290	XPO1, CRM1	exportin-1	ko03013|ko03008|ko04013	RNA transport|Ribosome biogenesis in eukaryotes|MAPK signaling pathway - fly	KOG2020	Nuclear transport receptor CRM1/MSN5 (importin beta superfamily)	[YU]	CELLULAR PROCESSES AND SIGNALING|CELLULAR PROCESSES AND SIGNALING	Nuclear structure |Intracellular trafficking, secretion, and vesicular transport	U	COG5101	exportin	Biological Process: ribosomal large subunit export from nucleus (GO:0000055);|Biological Process: ribosomal small subunit export from nucleus (GO:0000056);|Molecular Function: nuclear export signal receptor activity (GO:0005049);|Cellular Component: nucleus (GO:0005634);|Cellular Component: nuclear pore (GO:0005643);|Cellular Component: cytoplasm (GO:0005737);|Cellular Component: cytosol (GO:0005…	--	--
unknown_sample_HQ_transcript_10201	25.5647	25.0779	27.4326	9.91826	8.72817	8.03348	14.4606	11.7758	11.4936	9.86324	10.3963	12.4184	16.0123	17.5472	13.2644	12.8058	10.2492	11.0198	17.2722	15.4395	17.4956	28.0319	24.5591	18.896	10.1706	9.54328	11.0186	XP_020276812.1	uncharacterized protein LOC109851190 isoform X1 [Asparagus officinalis]	Q9M3G7|ATM_ARATH	Serine/threonine-protein kinase ATM OS=Arabidopsis thaliana OX=3702 GN=ATM PE=1 SV=1	--	--	--	--	--	--	--	--	--	--	--	S	ENOG4111MW7	PWWP domaincontaining protein	Molecular Function: DNA binding (GO:0003677);|Molecular Function: protein serine/threonine kinase activity (GO:0004674);|Molecular Function: ATP binding (GO:0005524);|Cellular Component: nucleus (GO:0005634);|Biological Process: cellular response to DNA damage stimulus (GO:0006974);|Biological Process: RNA splicing (GO:0008380);|Biological Process: meiotic cell cycle (GO:0051321);|Biological Proc…	--	--
unknown_sample_HQ_transcript_10202	1.24731	0.787256	0.441205	1.16144	0.583028	0.439953	7.18576	4.8018	12.5135	7.88636	4.59417	5.31518	3.44534	1.46002	1.16874	8.94089	5.2597	4.28401	0.804762	2.37215e-14	1.00938	25.538	12.269	12.5076	8.63043	6.35295	5.24948	ONK59177.1	uncharacterized protein A4U43_C08F3770 [Asparagus officinalis]	Q8VZ17|SUVH6_ARATH	Histone-lysine N-methyltransferase, H3 lysine-9 specific SUVH6 OS=Arabidopsis thaliana OX=3702 GN=SUVH6 PE=1 SV=2	egu:105043774	K11420	EHMT	euchromatic histone-lysine N-methyltransferase	ko00310	Lysine degradation	KOG1082	Histone H3 (Lys9) methyltransferase SUV39H1/Clr4, required for transcriptional silencing	[BK]	INFORMATION STORAGE AND PROCESSING|INFORMATION STORAGE AND PROCESSING	Chromatin structure and dynamics |Transcription	S	COG2940	Histone-lysine N-methyltransferase	Cellular Component: chromosome, centromeric region (GO:0000775);|Cellular Component: nucleus (GO:0005634);|Molecular Function: methyltransferase activity (GO:0008168);|Molecular Function: zinc ion binding (GO:0008270);|Molecular Function: methyl-CpG binding (GO:0008327);|Molecular Function: methyl-CpNpG binding (GO:0010428);|Molecular Function: methyl-CpNpN binding (GO:0010429);|Biological Proces…	--	--
unknown_sample_HQ_transcript_10203	2.44969	1.16572	2.32846	3.48262	2.7584	2.3265	25.1921	8.15563	16.6026	17.9067	5.00472	12.3019	6.56488	3.7448	7.97188	10.0432	2.76068	5.5049	9.48814	3.32182	3.03203	12.3163	2.38244	3.78411	23.7837	8.06055	17.6842	XP_020245993.1	probable inactive receptor kinase At4g23740 isoform X1 [Asparagus officinalis]	Q9SUQ3|Y4374_ARATH	Probable inactive receptor kinase At4g23740 OS=Arabidopsis thaliana OX=3702 GN=At4g23740 PE=1 SV=1	--	--	--	--	--	--	--	--	--	--	--	S	ENOG410YDXU	Leucine rich repeat N-terminal domain	--	--	--
unknown_sample_HQ_transcript_10204	1.84312e-14	4.56302	8.32529	9.83671e-10	1.15009e-11	0.233291	0.37527	12.2217	9.12308	0.00995014	12.1974	9.71478	0.540284	39.1086	3.2951	1.12869e-09	9.53024	7.38612	1.41909e-19	1.0027	0.121474	1.22781e-05	19.1512	20.9676	0.037394	11.2297	9.6915	XP_008779162.1	NAC domain-containing protein 53-like [Phoenix dactylifera]	Q84K00|NAC78_ARATH	NAC domain-containing protein 78 OS=Arabidopsis thaliana OX=3702 GN=NAC078 PE=2 SV=2	--	--	--	--	--	--	--	--	--	--	--	S	ENOG410YG99	(NAC) domain-containing protein	Molecular Function: DNA binding (GO:0003677);|Molecular Function: DNA-binding transcription factor activity (GO:0003700);|Cellular Component: nucleus (GO:0005634);|Cellular Component: cytoplasm (GO:0005737);|Biological Process: response to high light intensity (GO:0009644);|Biological Process: regulation of flavonoid biosynthetic process (GO:0009962);|Cellular Component: integral component of mem…	--	--
unknown_sample_HQ_transcript_10205	13.9542	14.2263	9.4672	1.044	2.20479	2.44927	3.65682	2.57408	3.19838e-07	2.51588	3.83184	1.41345e-06	7.75275	6.29389	0.0314281	10.2969	8.93445	8.76836e-05	6.09716e-10	1.23359	0.00735615	6.09401	6.96821	5.59506	2.41822	4.94229	6.84592e-09	ONK79339.1	uncharacterized protein A4U43_C01F5360 [Asparagus officinalis]	Q8VZS6|GIP1_ARATH	GBF-interacting protein 1 OS=Arabidopsis thaliana OX=3702 GN=GIP1 PE=1 SV=1	--	--	--	--	--	--	--	--	--	--	--	S	ENOG4111JQ7	Protein of unknown function (DUF1296)	Cellular Component: nucleus (GO:0005634);|Molecular Function: identical protein binding (GO:0042802);|Biological Process: positive regulation of DNA binding (GO:0043388);|Molecular Function: unfolded protein binding (GO:0051082);	--	--
unknown_sample_HQ_transcript_10206	0	0	0	0	0	0	0	0	0	0	0	0	0	0.0340298	0.13854	0	0	0	0	0.0170625	0	0	0	0	0	0	0	XP_003053381.1	predicted protein [[Nectria] haematococca mpVI 77-13-4]	Q8GSD9|PHT12_ORYSJ	Inorganic phosphate transporter 1-2 OS=Oryza sativa subsp. japonica OX=39947 GN=PTH1-2 PE=2 SV=1	--	--	--	--	--	--	KOG0252	Inorganic phosphate transporter	[P]	METABOLISM	Inorganic ion transport and metabolism	G	ENOG410ZVN7	phosphate transporter	Molecular Function: inorganic phosphate transmembrane transporter activity (GO:0005315);|Biological Process: phosphate ion transport (GO:0006817);|Molecular Function: symporter activity (GO:0015293);|Cellular Component: integral component of membrane (GO:0016021);	--	--
unknown_sample_HQ_transcript_10207	1.56007	2.25665	4.6658	1.64591	2.56317	1.05619	3.21645	3.65172	3.3033	3.37043	5.66059	2.39784	4.67671	4.77669	3.81548	4.33304	5.36868	1.72398	6.16594	8.58453	1.78915	3.40131	6.78042	3.40244	3.4718	4.02213	3.7515	XP_020251663.1	uncharacterized protein LOC109829028 [Asparagus officinalis]	P08770|TRA1_MAIZE	Putative AC transposase OS=Zea mays OX=4577 PE=2 SV=2	--	--	--	--	--	--	KOG1121	Tam3-transposase (Ac family)	[L]	INFORMATION STORAGE AND PROCESSING	Replication, recombination and repair	S	ENOG4111T8J	transposon protein	Molecular Function: DNA binding (GO:0003677);|Cellular Component: nucleus (GO:0005634);|Biological Process: DNA recombination (GO:0006310);|Biological Process: transposition (GO:0032196);|Molecular Function: protein dimerization activity (GO:0046983);	--	--
unknown_sample_HQ_transcript_10209	3.44658	6.19999	3.794	3.30957	1.53086	1.26766	3.09685	13.5427	63.5536	7.4235	17.847	58.4128	3.25305	2.34748	1.77999	5.29531	6.70374	10.5168	0.25368	0.0008447	6.1326	6.06962	6.07573	10.0213	5.67969	16.3368	49.6178	XP_010939735.1	PREDICTED: root phototropism protein 3 [Elaeis guineensis]	Q9FMF5|RPT3_ARATH	Root phototropism protein 3 OS=Arabidopsis thaliana OX=3702 GN=RPT3 PE=1 SV=2	--	--	--	--	--	--	--	--	--	--	--	S	ENOG41110QX	cellular response to blue light	Cellular Component: plasma membrane (GO:0005886);|Biological Process: signal transduction (GO:0007165);|Biological Process: phototropism (GO:0009638);|Biological Process: protein ubiquitination (GO:0016567);	--	--
unknown_sample_HQ_transcript_1021	0	5.58235e-09	5.34187e-05	0	0	0	0	2.44218e-05	0.144735	0	6.40546e-11	4.0603e-08	0	0	0	0	3.58513e-14	3.74884e-06	0	0	0	0	5.0802e-16	2.51328e-05	0	8.85338e-05	2.63952e-05	AIL23125.1	polymerase protein [synthetic construct]	--	--	--	--	--	--	--	--	--	--	--	--	--	--	--	--	--	--	--
unknown_sample_HQ_transcript_10210	0.796887	0.781135	1.16653	0.422896	0.19417	0.0060502	0.950554	0.191659	2.09874	3.23665	0.618936	2.94763	2.38397	3.01306	1.9509	2.35671	0.777803	1.28222	5.3433	7.80953	2.47225	4.76585	1.17909	0.843782	2.23209	0.642186	2.64101	ONK56499.1	uncharacterized protein A4U43_C10F9390 [Asparagus officinalis]	O94707|RXT3_SCHPO	Transcriptional regulatory protein rxt3 OS=Schizosaccharomyces pombe (strain 972 / ATCC 24843) OX=284812 GN=rxt3 PE=1 SV=1	--	--	--	--	--	--	KOG4843	Uncharacterized conserved protein	[S]	POORLY CHARACTERIZED	Function unknown	S	ENOG410XPVP	chromatin modification	Biological Process: chromatin remodeling (GO:0006338);|Biological Process: chromatin silencing (GO:0006342);|Biological Process: histone deacetylation (GO:0016575);|Cellular Component: Rpd3S complex (GO:0032221);|Cellular Component: Rpd3L-Expanded complex (GO:0070210);|Cellular Component: Clr6 histone deacetylase complex I'' (GO:1990483);	--	--
unknown_sample_HQ_transcript_10212	3.43729	2.5663	2.00452	16.0006	14.3406	14.0546	3.9712	5.20215	3.37032	2.71908	7.61839	4.4583	5.31745	6.31563	6.04275	3.57314	8.10179	2.21392	5.3677	2.518	10.3163	5.64306	16.2155	17.1227	3.06519	4.11345	5.09211	XP_010915966.2	PREDICTED: LOW QUALITY PROTEIN: protein SPA1-RELATED 4 [Elaeis guineensis]	Q9LJR3|SPA3_ARATH	Protein SPA1-RELATED 3 OS=Arabidopsis thaliana OX=3702 GN=SPA3 PE=1 SV=1	--	--	--	--	--	--	--	--	--	--	--	T	ENOG410XS0B	eukaryotic translation initiation factor 2alpha kinase	Molecular Function: protein kinase activity (GO:0004672);|Molecular Function: ATP binding (GO:0005524);|Cellular Component: nucleus (GO:0005634);|Biological Process: red, far-red light phototransduction (GO:0009585);|Molecular Function: identical protein binding (GO:0042802);	--	--
unknown_sample_HQ_transcript_10214	5.22743	3.49741e-17	9.08854e-18	10.5266	10.5814	11.4876	2.7735	4.3062e-16	0.103464	3.26295	9.1797e-18	0.238813	9.76575e-17	19.7616	1.04345	3.16503	2.45144e-16	0.438248	3.31081	8.05291	6.97127	2.8302	3.69198e-17	4.57134e-12	0.900715	2.30248e-17	0.892021	ONK56395.1	uncharacterized protein A4U43_C10F8100 [Asparagus officinalis]	O22161|ADLO1_ARATH	Protein ARABIDILLO 1 OS=Arabidopsis thaliana OX=3702 GN=FBX5 PE=1 SV=1	--	--	--	--	--	--	--	--	--	--	--	S	ENOG410ZZ0B	Armadillo beta-catenin repeat family protein	Cellular Component: nucleus (GO:0005634);|Molecular Function: transcription factor binding (GO:0008134);|Biological Process: lateral root development (GO:0048527);	--	--
unknown_sample_HQ_transcript_10217	19.9034	19.3145	21.354	16.4698	17.2238	15.8616	12.2991	11.5802	19.0003	12.8792	18.8173	23.0334	19.4457	22.103	19.9554	17.2202	14.368	14.8596	31.9923	35.311	19.8511	25.4898	29.5936	28.5003	14.1943	20.8535	19.9261	ALP82445.1	delta 1-pyrroline-5-carboxylate synthase [Lycoris radiata]	O04015|P5CS_ACTDE	Delta-1-pyrroline-5-carboxylate synthase OS=Actinidia deliciosa OX=3627 PE=2 SV=1	egu:105052168	K12657	ALDH18A1, P5CS	delta-1-pyrroline-5-carboxylate synthetase	ko01230|ko00330	Biosynthesis of amino acids|Arginine and proline metabolism	KOG4165	Gamma-glutamyl phosphate reductase	[E]	METABOLISM	Amino acid transport and metabolism	E	COG0263	Catalyzes the transfer of a phosphate group to glutamate to form glutamate 5-phosphate which rapidly cyclizes to 5- oxoproline (By similarity)	Molecular Function: glutamate 5-kinase activity (GO:0004349);|Molecular Function: glutamate-5-semialdehyde dehydrogenase activity (GO:0004350);|Molecular Function: ATP binding (GO:0005524);|Cellular Component: cytoplasm (GO:0005737);|Biological Process: L-proline biosynthetic process (GO:0055129);	--	--
unknown_sample_HQ_transcript_10218	5.15792	2.2239	2.50104	5.0166e-06	6.45559e-10	0.120385	112.077	75.9815	0.570553	57.4598	50.1504	0.496912	64.5102	22.2545	14.3913	1.22313	1.57589	7.98045	0.607352	1.22497	1.34833	37.963	46.6931	39.0692	64.5083	31.6646	1.03836	XP_020264314.1	probable galactinol--sucrose galactosyltransferase 1 isoform X1 [Asparagus officinalis]	Q84VX0|RFS1_ARATH	Probable galactinol--sucrose galactosyltransferase 1 OS=Arabidopsis thaliana OX=3702 GN=RFS1 PE=2 SV=1	pda:103717145	K06617	E2.4.1.82	raffinose synthase	ko00052	Galactose metabolism	--	--	--	--	--	S	ENOG410YBU9	raffinose synthase	Biological Process: raffinose family oligosaccharide biosynthetic process (GO:0010325);|Molecular Function: galactinol-sucrose galactosyltransferase activity (GO:0047274);	--	--
unknown_sample_HQ_transcript_10219	6.33477	10.7726	13.16	2.12561	1.68588	1.56638	15.4134	14.539	6.93347	7.70131	13.9446	4.84306	17.9825	21.1618	12.941	8.13448	7.14584	14.901	22.344	21.1943	18.3681	8.3636	12.7578	8.54985	9.97555	7.14479	8.37729	XP_010906124.1	PREDICTED: protein OBERON 4-like [Elaeis guineensis]	Q84TI3|OBE4_ARATH	Protein OBERON 4 OS=Arabidopsis thaliana OX=3702 GN=OBE4 PE=1 SV=2	--	--	--	--	--	--	--	--	--	--	--	S	ENOG410ZKIB	OBERON 3-like	Biological Process: cell fate specification (GO:0001708);|Cellular Component: nucleus (GO:0005634);|Biological Process: embryonic pattern specification (GO:0009880);|Biological Process: root meristem specification (GO:0010071);|Biological Process: maintenance of root meristem identity (GO:0010078);|Biological Process: regulation of gene expression (GO:0010468);|Biological Process: maintenance of …	--	--
unknown_sample_HQ_transcript_1022	0	0	0	0	0	0	0	0	0	0	0	0	0	0	0	0	0	0	0	0	0	0	0	0	0	0	0	ABK27329.1	polyprotein [Reporter vector pCBTuMV-GFP]	--	--	--	--	--	--	--	--	--	--	--	--	--	--	--	--	--	--	--
unknown_sample_HQ_transcript_10220	0	0	0	0	0	0	0	0	0	0	0	0	0	0.127392	0	0	0	0	0	0	0	0	0	0	0	0	0	RIA98151.1	hypothetical protein C1645_813202 [Glomus cerebriforme]	Q4P3H6|SLA1_USTMA	Actin cytoskeleton-regulatory complex protein SLA1 OS=Ustilago maydis (strain 521 / FGSC 9021) OX=237631 GN=SLA1 PE=3 SV=1	cne:CND04880	K20520	DBNL, ABP1	drebrin-like protein	--	--	KOG4348	Adaptor protein CMS/SETA	[T]	CELLULAR PROCESSES AND SIGNALING	Signal transduction mechanisms	S	ENOG410XQBY	SH3-domain kinase binding protein 1	Molecular Function: actin binding (GO:0003779);|Cellular Component: plasma membrane (GO:0005886);|Biological Process: endocytosis (GO:0006897);|Biological Process: actin filament organization (GO:0007015);|Cellular Component: endosome membrane (GO:0010008);|Cellular Component: actin cortical patch (GO:0030479);|Molecular Function: protein binding, bridging (GO:0030674);|Molecular Function: identi…	--	--
unknown_sample_HQ_transcript_10221	8.22166e-10	0.0478812	2.28715e-08	0.562516	0.437774	0.0767982	0.0631106	2.57467	0.236179	0.178486	0.685463	0.155421	1.33994	4.61749e-10	0.936297	3.68425e-06	0.169273	1.04713e-09	0.0769601	1.4515e-10	0.514874	4.09345e-08	0.221757	0.412172	2.70393e-06	3.30504	0.0375423	XP_020258076.1	protein LONGIFOLIA 1-like [Asparagus officinalis]	Q9LF24|LNG1_ARATH	Protein LONGIFOLIA 1 OS=Arabidopsis thaliana OX=3702 GN=LNG1 PE=1 SV=1	--	--	--	--	--	--	--	--	--	--	--	S	ENOG410Z09A	NA	Cellular Component: nucleus (GO:0005634);|Cellular Component: cytosol (GO:0005829);|Biological Process: regulation of monopolar cell growth (GO:0051513);	--	--
unknown_sample_HQ_transcript_10223	3.0024	0.000682702	0.000590128	0.0473885	0.0883934	3.46042	1.4269	6.7861e-05	9.17324	0.74034	0.00022614	10.6895	10.9167	15.9175	7.96275e-11	1.60818	0.000981211	22.7612	3.16149e-12	0.066224	4.17568e-11	0.145124	0.000798645	0.000314747	1.60207	0.00181052	12.2822	XP_020247437.1	inactive poly [ADP-ribose] polymerase RCD1 [Asparagus officinalis]	Q8RY59|RCD1_ARATH	Inactive poly [ADP-ribose] polymerase RCD1 OS=Arabidopsis thaliana OX=3702 GN=RCD1 PE=1 SV=1	--	--	--	--	--	--	--	--	--	--	--	S	ENOG410YCU9	inactive poly ADP-ribose polymerase RCD1-like	Biological Process: response to superoxide (GO:0000303);|Molecular Function: NAD+ ADP-ribosyltransferase activity (GO:0003950);|Cellular Component: nucleus (GO:0005634);|Cellular Component: cytoplasm (GO:0005737);|Biological Process: nitric oxide biosynthetic process (GO:0006809);|Biological Process: response to osmotic stress (GO:0006970);|Biological Process: response to water deprivation (GO:00…	--	--
unknown_sample_HQ_transcript_10224	14.4802	17.7701	19.7054	9.13514	7.66756	7.13913	8.85248	8.63641	13.4428	11.3784	10.6241	11.4472	8.54699	9.35668	6.86329	12.7283	11.5825	9.63277	10.8621	11.6843	15.4485	28.9281	26.5533	22.0963	7.90291	8.49574	6.97224	XP_020265055.1	uncharacterized protein LOC109840725 isoform X1 [Asparagus officinalis]	--	--	--	--	--	--	--	--	--	--	--	--	--	S	ENOG410ZSRC	NA	--	--	--
unknown_sample_HQ_transcript_10225	1.2575	3.78856	2.86533	5.62445	5.19865	5.76368	1.49846	2.82644	2.19208	2.12086	6.9715	1.56609	1.40844	2.86527	0.658044	1.64529	3.72508	1.84043	0.402336	3.04489	0.139826	5.98333	10.1376	12.3838	2.49198	3.75282	1.932	ONK72171.1	tRNA-dihydrouridine(47) synthase [NAD(P)(+)]-like [Asparagus officinalis]	Q7XT07|DUS3L_ORYSJ	tRNA-dihydrouridine(47) synthase [NAD(P)(+)]-like OS=Oryza sativa subsp. japonica OX=39947 GN=Os04g0117600 PE=2 SV=2	egu:105044135	K05544	DUS3	tRNA-dihydrouridine synthase 3	--	--	KOG2333	Uncharacterized conserved protein	[R]	POORLY CHARACTERIZED	General function prediction only	J	COG0042	Catalyzes the synthesis of dihydrouridine a modified base found in the D-loop of most tRNAs (By similarity)	Molecular Function: tRNA dihydrouridine synthase activity (GO:0017150);|Molecular Function: metal ion binding (GO:0046872);|Molecular Function: flavin adenine dinucleotide binding (GO:0050660);	--	--
unknown_sample_HQ_transcript_10227	57.453	41.524	21.1075	0.000268661	0.0174134	0.0362598	51.5853	11.6773	0.176829	51.2135	27.0736	0.0450766	6.28419e-06	0.0473401	40.858	33.0704	16.0072	0.0740323	8.15104	0.432775	67.4458	45.506	28.5799	24.3691	66.3116	37.658	0.0142801	XP_020269742.1	LOW QUALITY PROTEIN: eukaryotic translation initiation factor-like [Asparagus officinalis]	Q6K641|IF4G2_ORYSJ	Eukaryotic translation initiation factor isoform 4G-2 OS=Oryza sativa subsp. japonica OX=39947 GN=Os02g0611500 PE=2 SV=1	pda:103722053	K03260	EIF4G	translation initiation factor 4G	ko03013	RNA transport	KOG0401	Translation initiation factor 4F, ribosome/mRNA-bridging subunit (eIF-4G)	[J]	INFORMATION STORAGE AND PROCESSING	Translation, ribosomal structure and biogenesis	J	ENOG410XS4P	Eukaryotic translation initiation factor 4 gamma	Molecular Function: mRNA binding (GO:0003729);|Molecular Function: translation initiation factor activity (GO:0003743);|Biological Process: regulation of translation (GO:0006417);|Cellular Component: eukaryotic translation initiation factor 4F complex (GO:0016281);	--	--
unknown_sample_HQ_transcript_10228	0.0263842	16.2897	14.6267	9.3905	8.53597	4.33308	0.0399374	8.8163	6.33999	1.26542e-07	10.0864	6.327	5.45712	19.3671	10.604	0.0021187	7.56349	7.53962	12.209	0.000210209	11.3719	3.23417e-09	13.247	14.5841	4.60356e-90	5.99174	6.28331	XP_020249679.1	LOW QUALITY PROTEIN: eukaryotic translation initiation factor 4G-like [Asparagus officinalis]	B9FXV5|IF4G_ORYSJ	Eukaryotic translation initiation factor 4G OS=Oryza sativa subsp. japonica OX=39947 GN=Os07g0555200 PE=2 SV=2	pda:103716336	K03260	EIF4G	translation initiation factor 4G	ko03013	RNA transport	KOG0401	Translation initiation factor 4F, ribosome/mRNA-bridging subunit (eIF-4G)	[J]	INFORMATION STORAGE AND PROCESSING	Translation, ribosomal structure and biogenesis	J	ENOG410XS4P	Eukaryotic translation initiation factor 4 gamma	Molecular Function: mRNA binding (GO:0003729);|Molecular Function: translation initiation factor activity (GO:0003743);|Biological Process: regulation of translation (GO:0006417);|Cellular Component: eukaryotic translation initiation factor 4F complex (GO:0016281);	--	--
unknown_sample_HQ_transcript_10230	2.9546	3.76207	3.7531	0.360162	0.280104	0.344956	7.0191	3.12918	5.47201	4.69469	4.83655	4.88877	4.94088	1.87082	5.52157	3.79858	1.73441	4.42306	5.48283	5.09629	8.56332	4.62619	3.50848	5.36868	7.23262	2.97094	5.49942	XP_020266017.1	LOW QUALITY PROTEIN: scarecrow-like protein 9, partial [Asparagus officinalis]	O80933|SCL9_ARATH	Scarecrow-like protein 9 OS=Arabidopsis thaliana OX=3702 GN=SCL9 PE=2 SV=1	--	--	--	--	--	--	--	--	--	--	--	K	ENOG410YMPH	transcription, DNA-dependent	Molecular Function: DNA-binding transcription factor activity (GO:0003700);|Cellular Component: nucleus (GO:0005634);|Biological Process: regulation of transcription, DNA-templated (GO:0006355);|Molecular Function: sequence-specific DNA binding (GO:0043565);	--	--
unknown_sample_HQ_transcript_10231	15.4931	28.3686	32.0173	0.0776113	0.789331	0.58704	4.35921	4.00725	0.0137682	5.08571	3.07179	0.0157814	6.16224	3.32443	4.45309	13.8616	8.50452	0.215312	1.01483	0.0339062	0.308608	22.2362	3.08839	3.56647	4.53483	6.44601	6.14255	XP_008786326.1	heat shock 70 kDa protein 15-like [Phoenix dactylifera]	Q9S7C0|HSP7O_ARATH	Heat shock 70 kDa protein 14 OS=Arabidopsis thaliana OX=3702 GN=HSP70-14 PE=1 SV=1	--	--	--	--	--	--	KOG0103	Molecular chaperones HSP105/HSP110/SSE1, HSP70 superfamily	[O]	CELLULAR PROCESSES AND SIGNALING	Posttranslational modification, protein turnover, chaperones	O	COG0443	Heat shock protein	Molecular Function: ATP binding (GO:0005524);|Cellular Component: nucleus (GO:0005634);|Cellular Component: cytoplasm (GO:0005737);|Cellular Component: cytosol (GO:0005829);|Cellular Component: plasma membrane (GO:0005886);|Biological Process: response to heat (GO:0009408);|Biological Process: response to cadmium ion (GO:0046686);	--	--
unknown_sample_HQ_transcript_10232	0.00245143	4.55053e-06	3.84249e-06	0.00104847	0.00017811	0.000302351	0.00214487	3.26984e-07	8.60054e-06	7.79261e-05	3.7396e-05	1.16258e-07	2.93427e-06	5.06507e-05	0.000223888	0.00114083	1.5508e-06	2.04315e-06	8.34861e-07	0.00382652	2.51209e-06	7.29641e-06	8.36067e-07	2.56774e-06	6.91588e-05	4.55421e-06	0.00012699	XP_020245847.1	leucine--tRNA ligase, cytoplasmic [Asparagus officinalis]	F4I116|SYLC_ARATH	Leucine--tRNA ligase, cytoplasmic OS=Arabidopsis thaliana OX=3702 GN=At1g09620 PE=1 SV=1	pda:103706108	K01869	LARS, leuS	leucyl-tRNA synthetase	ko00970	Aminoacyl-tRNA biosynthesis	KOG0437	Leucyl-tRNA synthetase	[J]	INFORMATION STORAGE AND PROCESSING	Translation, ribosomal structure and biogenesis	J	COG0495	Leucyl-trna synthetase	Molecular Function: aminoacyl-tRNA editing activity (GO:0002161);|Molecular Function: leucine-tRNA ligase activity (GO:0004823);|Molecular Function: ATP binding (GO:0005524);|Cellular Component: cytosol (GO:0005829);|Biological Process: leucyl-tRNA aminoacylation (GO:0006429);|Cellular Component: plasmodesma (GO:0009506);|Cellular Component: chloroplast (GO:0009507);	--	--
unknown_sample_HQ_transcript_10233	3.63292	4.29633	2.82289	2.23505e-06	4.44622e-14	5.07316e-10	5.36325	4.16165	1.8229e-05	2.8681	1.33	3.73104e-05	3.512	4.84381	2.98617	2.96363	1.08817	1.62514e-07	0.810359	0.244816	4.5126e-12	2.53235	2.43806	3.15167	3.73754	0.928582	4.88867e-12	PKU66470.1	Protein ETHYLENE INSENSITIVE 3 [Dendrobium catenatum]	Q10M41|EIL1A_ORYSJ	Protein ETHYLENE-INSENSITIVE 3-like 1a OS=Oryza sativa subsp. japonica OX=39947 GN=EIL1A PE=1 SV=1	egu:105061340	K14514	EIN3	ethylene-insensitive protein 3	ko04075	Plant hormone signal transduction	--	--	--	--	--	K	ENOG4110EBS	protein ethylene insensitive	Molecular Function: DNA binding (GO:0003677);|Molecular Function: DNA-binding transcription factor activity (GO:0003700);|Cellular Component: nucleus (GO:0005634);|Biological Process: defense response (GO:0006952);|Biological Process: ethylene-activated signaling pathway (GO:0009873);	--	--
unknown_sample_HQ_transcript_10234	1.34043	0.294916	0.00221448	0.769279	0.48396	0.481341	0.00961092	1.86726	0.748712	0.00457965	1.2457	0.330957	11.6442	12.6832	8.35657	0.521959	8.14475	1.38982	1.62579	0.0860641	0.815092	1.05917	4.37082	2.15999	0.51784	3.19517	0.997283	XP_019703006.1	PREDICTED: monosaccharide-sensing protein 2 isoform X1 [Elaeis guineensis]	Q8LPQ8|MSSP2_ARATH	Monosaccharide-sensing protein 2 OS=Arabidopsis thaliana OX=3702 GN=MSSP2 PE=1 SV=2	--	--	--	--	--	--	KOG0254	Predicted transporter (major facilitator superfamily)	[R]	POORLY CHARACTERIZED	General function prediction only	G	ENOG410XNQK	Transporter	Molecular Function: carbohydrate:proton symporter activity (GO:0005351);|Molecular Function: glucose transmembrane transporter activity (GO:0005355);|Cellular Component: vacuole (GO:0005773);|Cellular Component: vacuolar membrane (GO:0005774);|Cellular Component: Golgi apparatus (GO:0005794);|Cellular Component: integral component of plasma membrane (GO:0005887);|Biological Process: hexose transm…	--	--
unknown_sample_HQ_transcript_10235	0.613283	3.06033e-06	0.00225837	4.51405	3.61935	3.01558	4.69108	0.456552	0.951905	1.63028	0.562762	0.264522	0.391682	0.0586056	0.495174	1.5929	9.20401	10.0196	0.64489	0.270786	1.74177	2.17936	0.61225	1.68325	0.863213	0.0364891	0.442354	XP_020273983.1	L-type lectin-domain containing receptor kinase IV.2-like [Asparagus officinalis]	O80939|LRK41_ARATH	L-type lectin-domain containing receptor kinase IV.1 OS=Arabidopsis thaliana OX=3702 GN=LECRK41 PE=2 SV=1	--	--	--	--	--	--	--	--	--	--	--	T	COG0515	Serine Threonine protein kinase	--	--	--
unknown_sample_HQ_transcript_10236	0.0598711	0.431773	5.5439e-06	11.334	10.8352	8.72051	0.056895	0.0633587	1.9567e-06	0.340462	0.24254	4.93307e-09	0.000208466	0.486061	6.23906	0.261178	0.124888	0.00214258	0.844429	6.42978	0.215359	0.267438	0.0318017	0.173503	0.024195	0.0491239	4.24382e-13	XP_020247612.1	cryptochrome-1 [Asparagus officinalis]	Q96524|CRY2_ARATH	Cryptochrome-2 OS=Arabidopsis thaliana OX=3702 GN=CRY2 PE=1 SV=2	--	--	--	--	--	--	KOG0133	Deoxyribodipyrimidine photolyase/cryptochrome	[LT]	INFORMATION STORAGE AND PROCESSING|CELLULAR PROCESSES AND SIGNALING	Replication, recombination and repair |Signal transduction mechanisms	L	COG0415	deoxyribo-dipyrimidine photolyase	Molecular Function: ATP binding (GO:0005524);|Cellular Component: nucleus (GO:0005634);|Cellular Component: cytoplasm (GO:0005737);|Cellular Component: vacuole (GO:0005773);|Biological Process: chromatin organization (GO:0006325);|Biological Process: chromatin remodeling (GO:0006338);|Biological Process: circadian rhythm (GO:0007623);|Biological Process: response to water deprivation (GO:0009414)…	--	--
unknown_sample_HQ_transcript_10237	11.0595	8.89859	7.51971	7.61933	5.21664	4.42953	3.83586	2.32228	6.1192	2.24296	2.39792	7.71844	22.3715	10.7797	7.00122	10.5175	8.1593	13.1765	24.5037	30.2889	7.35341	6.76252	3.92505	4.32615	1.39979	1.62435	6.71584	XP_020276751.1	probable pre-mRNA-splicing factor ATP-dependent RNA helicase DEAH3 isoform X1 [Asparagus officinalis]	Q9LZQ9|DEAH2_ARATH	Probable pre-mRNA-splicing factor ATP-dependent RNA helicase DEAH2 OS=Arabidopsis thaliana OX=3702 GN=At3g62310 PE=2 SV=1	pda:103715761	K12820	DHX15, PRP43	pre-mRNA-splicing factor ATP-dependent RNA helicase DHX15/PRP43	ko03040	Spliceosome	KOG0925	mRNA splicing factor ATP-dependent RNA helicase	[A]	INFORMATION STORAGE AND PROCESSING	RNA processing and modification	L	COG1643	helicase	--	--	--
unknown_sample_HQ_transcript_10238	10.7283	3.30128	4.35572	12.5555	11.3762	10.459	5.71582	2.56357	0.482179	4.24595	1.00527	1.20767	7.72468	10.6271	8.85696	6.65838	4.68113	1.12328	0.0587642	0.844067	3.13013	11.9574	2.99249	2.46449	4.67876	0.452502	0.403767	XP_020273625.1	heterogeneous nuclear ribonucleoprotein 1 [Asparagus officinalis]	O94432|YHKF_SCHPO	Uncharacterized RNA-binding protein C660.15 OS=Schizosaccharomyces pombe (strain 972 / ATCC 24843) OX=284812 GN=SPBC660.15 PE=4 SV=1	pda:103701818	K14411	MSI	RNA-binding protein Musashi	ko03015	mRNA surveillance pathway	KOG0118	FOG: RRM domain	[R]	POORLY CHARACTERIZED	General function prediction only	S	COG0724	Rna-binding protein	Molecular Function: RNA binding (GO:0003723);|Molecular Function: mRNA 3'-UTR binding (GO:0003730);|Cellular Component: nucleus (GO:0005634);|Cellular Component: nucleoplasm (GO:0005654);|Cellular Component: cytoplasm (GO:0005737);|Cellular Component: mRNA cleavage factor complex (GO:0005849);|Biological Process: mRNA polyadenylation (GO:0006378);|Biological Process: mRNA cleavage (GO:0006379);|C…	--	--
unknown_sample_HQ_transcript_10239	6.10319	5.66716	6.20435	1.12145	1.83458	1.76615	2.05592	0.935863	5.97288	1.94978	3.24385	13.0699	1.26493	2.99953	4.32472	4.86909	2.5425	6.05185	1.73404	1.43363	1.62259	12.1551	7.59387	8.27257	2.5196	6.54365	9.48377	XP_020273853.1	probable LRR receptor-like serine/threonine-protein kinase At1g63430 [Asparagus officinalis]	C0LGH8|Y1634_ARATH	Probable LRR receptor-like serine/threonine-protein kinase At1g63430 OS=Arabidopsis thaliana OX=3702 GN=At1g63430 PE=1 SV=1	--	--	--	--	--	--	--	--	--	--	--	T	ENOG410YEY6	LRR receptor-like serine threonine-protein kinase	Molecular Function: protein serine/threonine kinase activity (GO:0004674);|Molecular Function: ATP binding (GO:0005524);|Cellular Component: plasma membrane (GO:0005886);|Cellular Component: integral component of membrane (GO:0016021);	--	--
unknown_sample_HQ_transcript_1024	0	0	0	0	0	0	0	0	0	0	0	0	0	0	0	0	0	0	0	0	0	0	0	0	0	0	0	AAD17381.1	dsRNA viral RNA-dependent RNA polymerase (mitochondrion) [Thanatephorus cucumeris]	P92543|M1110_ARATH	Uncharacterized mitochondrial protein AtMg01110 OS=Arabidopsis thaliana OX=3702 GN=AtMg01110 PE=4 SV=1	--	--	--	--	--	--	--	--	--	--	--	S	ENOG410YZGZ	Mitovirus RNA-dependent RNA polymerase	Cellular Component: mitochondrion (GO:0005739);	--	--
unknown_sample_HQ_transcript_10241	1.35567	3.15264	2.6753	0.540171	0.301397	0.120046	1.89005	0.515662	0.174878	0.341809	0.0741263	0.413342	2.972	1.78816	3.44507	1.82375	0.180729	1.19652	4.24392e-13	0.103261	1.47449e-24	0.156749	0.509894	0.312233	0.635314	0.190746	0.62834	XP_020083798.1	uncharacterized protein LOC109707117 isoform X2 [Ananas comosus]	--	--	--	--	--	--	--	--	--	--	--	--	--	--	--	--	--	--	--
unknown_sample_HQ_transcript_10242	5.038e-10	0.350557	8.10087e-06	0.724324	1.005	0.364869	1.2794	0.752436	1.02291	0.851903	8.08653e-07	1.57773	0.729479	1.43875	0.163542	0.487155	4.99804e-08	1.11809	0.4605	1.51942	0.200665	0.77647	0.383254	0.547366	0.499483	0.393512	0.55177	XP_020273270.1	chromodomain-helicase-DNA-binding protein 5-like [Asparagus officinalis]	Q9SGH2|MBD9_ARATH	Methyl-CpG-binding domain-containing protein 9 OS=Arabidopsis thaliana OX=3702 GN=MBD9 PE=2 SV=1	--	--	--	--	--	--	KOG4430	Topoisomerase I-binding arginine-serine-rich protein	[K]	INFORMATION STORAGE AND PROCESSING	Transcription	S	ENOG4111QIG	PHD-finger	Molecular Function: histone acetyltransferase activity (GO:0004402);|Cellular Component: nucleus (GO:0005634);|Biological Process: regulation of transcription, DNA-templated (GO:0006355);|Molecular Function: methyl-CpG binding (GO:0008327);|Cellular Component: plasmodesma (GO:0009506);|Biological Process: secondary shoot formation (GO:0010223);|Biological Process: histone acetylation (GO:0016573)…	--	--
unknown_sample_HQ_transcript_10244	9.85892e-07	1.8925e-20	1.38887e-19	1.33322	0.476569	1.51641	2.17629e-17	2.02876e-15	13.6009	3.77959e-21	3.42054e-18	21.4411	1.96716	4.6335e-18	2.78775	3.38137e-18	1.49336e-18	6.05819	4.81042	2.18008	1.01551	6.54845e-13	4.80302e-19	0.0191292	3.86962e-17	4.76005e-18	18.9544	PKA64873.1	F-box protein [Apostasia shenzhenica]	Q9LM25|HRD3A_ARATH	ERAD-associated E3 ubiquitin-protein ligase component HRD3A OS=Arabidopsis thaliana OX=3702 GN=HRD3A PE=1 SV=1	egu:105048527	K14026	SEL1, SEL1L	SEL1 protein	ko04141	Protein processing in endoplasmic reticulum	KOG1550	Extracellular protein SEL-1 and related proteins	[MOT]	CELLULAR PROCESSES AND SIGNALING|CELLULAR PROCESSES AND SIGNALING|CELLULAR PROCESSES AND SIGNALING	Cell wall/membrane/envelope biogenesis |Posttranslational modification, protein turnover, chaperones |Signal transduction mechanisms	S	COG0790	Sel1 domain protein repeat-containing protein	Cellular Component: endoplasmic reticulum (GO:0005783);|Cellular Component: endoplasmic reticulum membrane (GO:0005789);|Cellular Component: membrane (GO:0016020);|Cellular Component: integral component of membrane (GO:0016021);|Biological Process: ubiquitin-dependent ERAD pathway (GO:0030433);|Biological Process: hyperosmotic salinity response (GO:0042538);	--	--
unknown_sample_HQ_transcript_10246	2.10077e-13	2.76266e-12	1.4457e-08	5.25094e-05	7.71784e-16	1.33743e-06	2.22354e-21	1.58897e-05	1.33644e-13	7.14015e-06	0.00130836	1.81307e-12	2.14368e-23	5.9232e-24	1.30192e-08	3.98842e-17	5.13582e-09	6.15353e-17	2.527e-08	9.97706e-18	7.99336e-11	3.38891e-08	1.65405e-21	7.1965e-09	0.0013268	6.68633e-11	9.30943e-12	CAJ77659.1	cytochrome c biogenesis protein (mitochondrion) [Amaryllis sp. Quagliariello 16108]	P93280|CCMB_ARATH	Putative cytochrome c biogenesis ccmB-like mitochondrial protein OS=Arabidopsis thaliana OX=3702 GN=CCMB PE=2 SV=2	--	--	--	--	--	--	--	--	--	--	--	O	ENOG410YFXA	cytochrome c biogenesis	Molecular Function: heme transporter activity (GO:0015232);|Cellular Component: integral component of membrane (GO:0016021);|Biological Process: cytochrome complex assembly (GO:0017004);|Cellular Component: mitochondrial membrane (GO:0031966);	--	--
unknown_sample_HQ_transcript_10248	0.692213	0.694068	0.0118166	14.7832	12.69	16.9205	1.48293	0.116628	32.0671	9.12082	16.2293	60.7528	1.48677	1.67441	47.5671	5.85825	2.84692	5.33657	4.24972	1.64242	0.0040307	15.5683	6.41786	9.47422	5.72943	24.0903	55.1594	ONK68455.1	uncharacterized protein A4U43_C05F11710 [Asparagus officinalis]	F4JRE0|TMN12_ARATH	Transmembrane 9 superfamily member 12 OS=Arabidopsis thaliana OX=3702 GN=TMN12 PE=2 SV=1	--	--	--	--	--	--	KOG1278	Endosomal membrane proteins, EMP70	[U]	CELLULAR PROCESSES AND SIGNALING	Intracellular trafficking, secretion, and vesicular transport	S	ENOG410XPIW	transmembrane 9 superfamily	Cellular Component: Golgi membrane (GO:0000139);|Cellular Component: endosome (GO:0005768);|Cellular Component: vacuole (GO:0005773);|Cellular Component: vacuolar membrane (GO:0005774);|Cellular Component: Golgi apparatus (GO:0005794);|Cellular Component: trans-Golgi network (GO:0005802);|Cellular Component: plasmodesma (GO:0009506);|Cellular Component: endosome membrane (GO:0010008);|Cellular Co…	--	--
unknown_sample_HQ_transcript_10249	5.57843	12.5965	12.5648	2.72024	2.76016	2.26881	3.50655	7.37384	0.326537	3.28143	9.28215	0.632945	6.08745	0.809665	9.92359	2.67392	8.14027	1.4577	5.74312	1.1751e-05	3.32719	6.17852	14.2577	11.0824	3.03813	13.7743	0.652575	XP_020273792.1	conserved oligomeric Golgi complex subunit 3-like [Asparagus officinalis]	P40094|COG3_YEAST	Conserved oligomeric Golgi complex subunit 3 OS=Saccharomyces cerevisiae (strain ATCC 204508 / S288c) OX=559292 GN=COG3 PE=1 SV=1	egu:105058187	K20290	COG3, SEC34	conserved oligomeric Golgi complex subunit 3	--	--	KOG2604	Subunit of cis-Golgi transport vesicle tethering complex - Sec34p	[U]	CELLULAR PROCESSES AND SIGNALING	Intracellular trafficking, secretion, and vesicular transport	U	ENOG410XNXH	Component of oligomeric Golgi complex 3	Cellular Component: Golgi membrane (GO:0000139);|Biological Process: retrograde transport, vesicle recycling within Golgi (GO:0000301);|Cellular Component: cis-Golgi network (GO:0005801);|Biological Process: intracellular protein transport (GO:0006886);|Biological Process: ER to Golgi vesicle-mediated transport (GO:0006888);|Biological Process: intra-Golgi vesicle-mediated transport (GO:0006891);…	--	--
unknown_sample_HQ_transcript_10250	2.30484	29.5399	33.4765	3.57449	2.6943	2.74322	0.971021	4.1247	0.360993	0.217888	4.94051	0.166658	4.21621	1.09321	0.26513	2.22556	18.8758	0.108212	0.482235	0.138554	0.335022	0.494677	5.75556	4.29908	0.20634	3.26661	0.454244	PKA64520.1	Disease resistance protein RPS5 [Apostasia shenzhenica]	Q42484|RPS2_ARATH	Disease resistance protein RPS2 OS=Arabidopsis thaliana OX=3702 GN=RPS2 PE=1 SV=1	--	--	--	--	--	--	KOG4658	Apoptotic ATPase	[T]	CELLULAR PROCESSES AND SIGNALING	Signal transduction mechanisms	S	COG4886	leucine Rich Repeat	--	--	--
unknown_sample_HQ_transcript_10251	1.9017	0.459927	3.08703	52.5913	29.308	39.3859	14.6951	21.5481	9.41188	3.05199	36.5791	4.28386	7.08829	3.63155	16.5195	3.83002	18.7046	13.116	0.340134	2.82233e-07	1.6627	3.73802	4.39055	10.9461	2.92573	4.26793	3.27588	PIA51922.1	hypothetical protein AQUCO_01000055v1 [Aquilegia coerulea]	Q9FME8|OPT4_ARATH	Oligopeptide transporter 4 OS=Arabidopsis thaliana OX=3702 GN=OPT4 PE=1 SV=1	--	--	--	--	--	--	KOG2262	Sexual differentiation process protein ISP4	[T]	CELLULAR PROCESSES AND SIGNALING	Signal transduction mechanisms	S	ENOG410XNZC	oligo-peptide transporter	Cellular Component: integral component of plasma membrane (GO:0005887);|Biological Process: protein transport (GO:0015031);|Cellular Component: membrane (GO:0016020);|Molecular Function: oligopeptide transmembrane transporter activity (GO:0035673);|Biological Process: response to karrikin (GO:0080167);	--	--
unknown_sample_HQ_transcript_10252	1.05978	1.97777	2.20504	0.980696	0.516231	1.28526	1.37426	0.506188	1.01685	1.62093	1.56277	0.0966682	21.7095	5.00943	0.431488	0.592288	4.09732	2.22301	2.85632	8.16865	3.42209	1.64184	1.86575	2.00272	2.55691	0.0589461	0.0387768	ABJ99596.1	pyruvate decarboxylase [Lycoris aurea]	A2XFI3|PDC2_ORYSI	Pyruvate decarboxylase 2 OS=Oryza sativa subsp. indica OX=39946 GN=PDC2 PE=2 SV=2	egu:105044565	K01568	E4.1.1.1, pdc	pyruvate decarboxylase	ko00010	Glycolysis / Gluconeogenesis	KOG1184	Thiamine pyrophosphate-requiring enzyme	[EH]	METABOLISM|METABOLISM	Amino acid transport and metabolism |Coenzyme transport and metabolism	GH	COG3961	Pyruvate decarboxylase	Molecular Function: magnesium ion binding (GO:0000287);|Molecular Function: pyruvate decarboxylase activity (GO:0004737);|Molecular Function: thiamine pyrophosphate binding (GO:0030976);	--	--
unknown_sample_HQ_transcript_10255	12.9494	0.936902	0.960178	0.292978	0.0265158	0.712612	16.0076	4.08146	21.6039	9.51079	5.10899	27.0236	7.26241	10.7421	6.64202	27.5073	8.22327	27.9841	2.51922	1.2148	2.16036	20.8426	6.75629	6.22997	8.47108	10.3969	22.5536	XP_010934626.1	PREDICTED: heat shock protein 83-like [Elaeis guineensis]	P51819|HSP83_IPONI	Heat shock protein 83 OS=Ipomoea nil OX=35883 GN=HSP83A PE=2 SV=1	egu:105054741	K04079	htpG, HSP90A	molecular chaperone HtpG	ko04141|ko04151	Protein processing in endoplasmic reticulum|PI3K-Akt signaling pathway	KOG0019	Molecular chaperone (HSP90 family)	[O]	CELLULAR PROCESSES AND SIGNALING	Posttranslational modification, protein turnover, chaperones	O	COG0326	Molecular chaperone. Has ATPase activity (By similarity)	Molecular Function: ATP binding (GO:0005524);|Cellular Component: cytoplasm (GO:0005737);|Biological Process: protein folding (GO:0006457);|Molecular Function: unfolded protein binding (GO:0051082);	--	--
unknown_sample_HQ_transcript_10256	6.7931	10.2561	9.75754	7.37114	5.74692	5.96123	8.52792	7.82882	3.61194	5.42962	6.14462	3.12956	10.6691	9.27407	9.17757	5.65984	5.28882	5.507	21.5285	17.5887	12.706	16.7012	19.426	15.3589	6.08404	2.33798	2.20887	XP_020249303.1	far upstream element-binding protein 2-like [Asparagus officinalis]	Q9LZ82|BTR1_ARATH	Protein BTR1 OS=Arabidopsis thaliana OX=3702 GN=BTR1 PE=1 SV=1	pda:103696027	K13210	FUBP	far upstream element-binding protein	--	--	KOG1676	K-homology type RNA binding proteins	[A]	INFORMATION STORAGE AND PROCESSING	RNA processing and modification	S	ENOG410XZYE	Far upstream element (FUSE) binding protein	Molecular Function: mRNA binding (GO:0003729);|Cellular Component: cytoplasm (GO:0005737);|Biological Process: RNA splicing (GO:0008380);|Biological Process: response to cytokinin (GO:0009735);|Biological Process: regulation by virus of viral protein levels in host cell (GO:0046719);	--	--
unknown_sample_HQ_transcript_10257	7.90326	12.1854	8.45547	20.0889	18.1013	17.3309	15.8747	25.0287	6.90078	7.87729	10.1804	6.62941	4.08674	13.5681	8.52204	6.34022	11.1612	7.2009	3.26088	6.09691	9.62405	12.8816	9.45359	10.957	6.24835	5.6146	2.57872	--	--	--	--	--	--	--	--	--	--	--	--	--	--	--	--	--	--	--	--	--
unknown_sample_HQ_transcript_10258	2.7133	2.51769	5.15928	13.7286	6.63059	4.28876	26.9886	41.7624	15.3793	19.9133	49.4095	10.3977	13.4722	28.8585	25.5481	6.66246	83.7593	21.2058	0.141722	4.44114	11	5.53011	15.579	28.8197	15.5602	13.5901	8.80295	ONK72155.1	uncharacterized protein A4U43_C04F16360 [Asparagus officinalis]	Q5JQD7|YSL12_ORYSJ	Probable metal-nicotianamine transporter YSL12 OS=Oryza sativa subsp. japonica OX=39947 GN=YSL12 PE=2 SV=2	--	--	--	--	--	--	--	--	--	--	--	S	COG1297	oligo-peptide transporter	Cellular Component: integral component of membrane (GO:0016021);|Biological Process: transmembrane transport (GO:0055085);	--	--
unknown_sample_HQ_transcript_10259	1.48879e-10	2.70763e-19	8.69699e-16	8.55742e-21	4.52731e-17	3.12694e-15	1.99302e-09	7.95918e-22	5.65277e-19	0.0689859	3.99565e-19	1.15122e-18	0.761455	1.09435	0.775504	3.33387e-12	9.51878e-18	9.60538e-17	1.23601	3.80204	8.98571e-05	3.22228e-16	4.28817e-21	3.63757e-24	0.455662	6.72946e-14	5.81476e-20	XP_010250890.1	PREDICTED: trihelix transcription factor GTL1 isoform X2 [Nelumbo nucifera]	Q9C882|GTL1_ARATH	Trihelix transcription factor GTL1 OS=Arabidopsis thaliana OX=3702 GN=GTL1 PE=1 SV=2	--	--	--	--	--	--	KOG4282	Transcription factor GT-2 and related proteins, contains trihelix DNA-binding/SANT domain	[K]	INFORMATION STORAGE AND PROCESSING	Transcription	K	ENOG410YYXY	Transcription factor	Molecular Function: DNA binding (GO:0003677);|Molecular Function: DNA-binding transcription factor activity (GO:0003700);|Cellular Component: nucleus (GO:0005634);|Biological Process: transcription, DNA-templated (GO:0006351);|Biological Process: regulation of cell size (GO:0008361);|Biological Process: response to water deprivation (GO:0009414);|Biological Process: trichome morphogenesis (GO:001…	--	--
unknown_sample_HQ_transcript_1026	11.5657	11.4387	11.5353	8.34117	6.7663	6.74909	10.301	10.2272	9.44707	15.3995	14.7033	14.16	18.613	15.5836	13.813	10.8374	10.3777	10.1299	15.8458	10.4734	10.6657	16.4332	18.6126	16.1841	14.787	15.2873	12.1628	XP_010938897.1	PREDICTED: probable manganese-transporting ATPase PDR2 [Elaeis guineensis]	Q9LT02|PDR2_ARATH	Probable manganese-transporting ATPase PDR2 OS=Arabidopsis thaliana OX=3702 GN=PDR2 PE=1 SV=1	egu:105057871	K14950	ATP13A1	manganese-transporting P-type ATPase	--	--	KOG0209	P-type ATPase	[P]	METABOLISM	Inorganic ion transport and metabolism	P	COG0474	P-type atpase	Molecular Function: ATP binding (GO:0005524);|Cellular Component: endoplasmic reticulum (GO:0005783);|Cellular Component: endoplasmic reticulum membrane (GO:0005789);|Cellular Component: plasma membrane (GO:0005886);|Biological Process: cation transport (GO:0006812);|Biological Process: cellular calcium ion homeostasis (GO:0006874);|Biological Process: cellular metal ion homeostasis (GO:0006875);…	--	--
unknown_sample_HQ_transcript_10260	8.59653e-09	8.41419e-13	1.25608e-15	8.67218e-11	7.83361e-10	1.36617e-11	1.26674	7.61985e-10	7.21689e-11	0.334685	1.85538e-15	7.32744e-16	38.1664	2.05833e-15	1.67909	0.340294	2.0171e-14	1.60651e-14	4.18695	0.250318	2.34824e-11	0.206101	7.34074e-12	7.25141e-17	0.768943	4.33416e-17	8.67644e-12	XP_020264248.1	probable calcium-transporting ATPase 5, plasma membrane-type [Asparagus officinalis]	Q2RAS0|ACA8_ORYSJ	Probable calcium-transporting ATPase 8, plasma membrane-type OS=Oryza sativa subsp. japonica OX=39947 GN=ACA8 PE=3 SV=1	egu:105045328	K01537	E3.6.3.8	Ca2+-transporting ATPase	--	--	KOG0204	Calcium transporting ATPase	[P]	METABOLISM	Inorganic ion transport and metabolism	P	ENOG410XNNC	ATPase, Ca transporting, plasma membrane	Molecular Function: calcium-transporting ATPase activity (GO:0005388);|Molecular Function: calmodulin binding (GO:0005516);|Molecular Function: ATP binding (GO:0005524);|Cellular Component: integral component of plasma membrane (GO:0005887);|Molecular Function: metal ion binding (GO:0046872);	--	--
unknown_sample_HQ_transcript_10261	0	0	0	0	0	0	0	0	0	0	0	0	0	0	0	0	0	0	0	0	0	0	0	0	0	0	0	KEF51340.1	hypothetical protein A1O9_12690 [Exophiala aquamarina CBS 119918]	P06811|LAC1_NEUCR	Laccase OS=Neurospora crassa (strain ATCC 24698 / 74-OR23-1A / CBS 708.71 / DSM 1257 / FGSC 987) OX=367110 GN=lacc PE=1 SV=3	--	--	--	--	--	--	KOG1263	Multicopper oxidases	[Q]	METABOLISM	Secondary metabolites biosynthesis, transport and catabolism	Q	COG2132	Multicopper oxidase	Molecular Function: ferroxidase activity (GO:0004322);|Molecular Function: copper ion binding (GO:0005507);|Cellular Component: extracellular region (GO:0005576);|Biological Process: iron ion transport (GO:0006826);|Molecular Function: oxidoreductase activity, oxidizing metal ions (GO:0016722);|Biological Process: iron assimilation by reduction and transport (GO:0033215);|Cellular Component: high…	--	--
unknown_sample_HQ_transcript_10262	0.181769	0.683343	0.949154	31.7526	33.9757	30.5754	0.493934	1.06239	0.14023	0.0303611	0.890904	0.883717	0.000127263	0.0126503	3.60877e-17	3.85002	8.05669	6.32464	0.790446	3.44925e-08	0.0278144	0.607843	0.870884	0.65998	0.519505	0.510122	0.246677	XP_020273056.1	LOW QUALITY PROTEIN: 6-phosphofructo-2-kinase/fructose-2,6-bisphosphatase-like [Asparagus officinalis]	Q9MB58|F26_ARATH	6-phosphofructo-2-kinase/fructose-2,6-bisphosphatase OS=Arabidopsis thaliana OX=3702 GN=FKFBP PE=1 SV=1	egu:105044561	K01103	PFKFB3	6-phosphofructo-2-kinase / fructose-2,6-biphosphatase 3&
unknown_sample_HQ_transcript_10263	1.17912e-16	5.91458e-07	0.0353298	4.59035	6.83687	7.11192	0.693229	0.162118	0.946516	1.26706e-08	0.683309	0.209615	0.608072	0.0371512	0.0854613	2.46573	12.6865	18.7686	1.13729e-11	0.0583694	0.00315892	1.41706	5.86395	18.2453	0.158602	0.209145	0.0896277	ONK79027.1	uncharacterized protein A4U43_C01F2120 [Asparagus officinalis]	Q8GSM2|LOX23_HORVU	Lipoxygenase 2.3, chloroplastic OS=Hordeum vulgare OX=4513 GN=LOX2.3 PE=1 SV=1	egu:105050486	K00454	LOX2S	lipoxygenase	ko00591|ko00592	Linoleic acid metabolism|alpha-Linolenic acid metabolism	--	--	--	--	--	S	ENOG410YN4N	Plant lipoxygenase may be involved in a number of diverse aspects of plant physiology including growth and development, pest resistance, and senescence or responses to wounding (By similarity)	Cellular Component: chloroplast (GO:0009507);|Biological Process: response to salicylic acid (GO:0009751);|Biological Process: response to jasmonic acid (GO:0009753);|Biological Process: green leaf volatile biosynthetic process (GO:0010597);|Molecular Function: linoleate 13S-lipoxygenase activity (GO:0016165);|Biological Process: oxylipin biosynthetic process (GO:0031408);|Molecular Function: met…	--	--
unknown_sample_HQ_transcript_10264	0.748779	2.23336	1.97703	9.4081	9.37081	5.73296	1.61919	1.67896	12.6071	2.90358	2.08138	15.076	12.4135	5.01426	15.2302	3.26186	3.02106	12.3741	2.04222	1.1463	2.33913	3.76074	3.97806	4.52392	2.85751	4.02988	15.1858	XP_010931648.1	PREDICTED: kinesin-like protein KIN-13A [Elaeis guineensis]	B9FMJ3|KN13A_ORYSJ	Kinesin-like protein KIN-13A OS=Oryza sativa subsp. japonica OX=39947 GN=KIN13A PE=1 SV=1	egu:105052515	K10393	KIF2_24, MCAK	kinesin family member 2/24	--	--	KOG0246	Kinesin-like protein	[Z]	CELLULAR PROCESSES AND SIGNALING	Cytoskeleton	Z	COG5059	Kinesin family member	Molecular Function: microtubule motor activity (GO:0003777);|Molecular Function: ATP binding (GO:0005524);|Cellular Component: endoplasmic reticulum (GO:0005783);|Cellular Component: Golgi stack (GO:0005795);|Cellular Component: kinesin complex (GO:0005871);|Cellular Component: microtubule (GO:0005874);|Cellular Component: plasma membrane (GO:0005886);|Biological Process: microtubule-based moveme…	--	--
unknown_sample_HQ_transcript_10266	0.274505	11.9973	15.256	4.41263e-07	0.0725002	0.000926451	0.921627	10.2933	9.88502	0.0423261	11.598	11.9263	0.027497	10.1262	0.468622	0.184964	10.3948	9.73489	0.0510023	3.57197e-06	2.91182	0.0483336	30.7917	35.0472	0.00271343	10.4358	11.1118	XP_009381110.1	PREDICTED: heat shock protein 90-6, mitochondrial [Musa acuminata subsp. malaccensis]	F4JFN3|HS906_ARATH	Heat shock protein 90-6, mitochondrial OS=Arabidopsis thaliana OX=3702 GN=HSP90-6 PE=1 SV=1	mus:103969334	K09487	HSP90B, TRA1	heat shock protein 90kDa beta	ko04141|ko04151	Protein processing in endoplasmic reticulum|PI3K-Akt signaling pathway	KOG0019	Molecular chaperone (HSP90 family)	[O]	CELLULAR PROCESSES AND SIGNALING	Posttranslational modification, protein turnover, chaperones	O	COG0326	Molecular chaperone. Has ATPase activity (By similarity)	Molecular Function: ATP binding (GO:0005524);|Cellular Component: cell wall (GO:0005618);|Cellular Component: mitochondrion (GO:0005739);|Biological Process: protein folding (GO:0006457);|Cellular Component: chloroplast stroma (GO:0009570);|Molecular Function: unfolded protein binding (GO:0051082);	--	--
unknown_sample_HQ_transcript_10267	0	0	0	0	0	0	0.835112	0	0.676018	1.05606	0	0	0	0	0	0	0	0	0	0	0	0	0	0	2.56637	0.0599737	0	ACL88295.1	Hrb87F-PA, partial [synthetic construct]	O94432|YHKF_SCHPO	Uncharacterized RNA-binding protein C660.15 OS=Schizosaccharomyces pombe (strain 972 / ATCC 24843) OX=284812 GN=SPBC660.15 PE=4 SV=1	atr:18427671	K14411	MSI	RNA-binding protein Musashi	ko03015	mRNA surveillance pathway	KOG0118	FOG: RRM domain	[R]	POORLY CHARACTERIZED	General function prediction only	S	COG0724	Rna-binding protein	Molecular Function: RNA binding (GO:0003723);|Molecular Function: mRNA 3'-UTR binding (GO:0003730);|Cellular Component: nucleus (GO:0005634);|Cellular Component: nucleoplasm (GO:0005654);|Cellular Component: cytoplasm (GO:0005737);|Cellular Component: mRNA cleavage factor complex (GO:0005849);|Biological Process: mRNA polyadenylation (GO:0006378);|Biological Process: mRNA cleavage (GO:0006379);|C…	--	--
unknown_sample_HQ_transcript_1027	9.54897	6.69921	0.588222	1.91013	1.0518	1.65463	9.29658	1.11413	3.96953	6.23489	5.03856	3.53057	8.99415	3.36402	7.58156	2.17492	1.83941	3.15574	0.394786	4.08078	9.67062	4.48102	8.42027	0.0495303	3.11633	1.43557	4.50798	XP_020270491.1	protein TPR3-like isoform X2 [Asparagus officinalis]	Q10NY2|TPR3_ORYSJ	Protein TPR3 OS=Oryza sativa subsp. japonica OX=39947 GN=TPR3 PE=1 SV=1	--	--	--	--	--	--	KOG0266	WD40 repeat-containing protein	[R]	POORLY CHARACTERIZED	General function prediction only	S	ENOG410XP3K	Positively regulates the activity of the minus-end directed microtubule motor protein dynein. May enhance dynein- mediated microtubule sliding by targeting dynein to the microtubule plus end. Required for	Biological Process: regulation of transcription, DNA-templated (GO:0006355);	--	--
unknown_sample_HQ_transcript_10270	2.4149	4.104	2.12412	0.906209	1.41614	0.92611	2.42012	1.92888	2.575	1.526	1.86899	1.94142	2.55297	6.4715	1.84256	2.14233	2.2544	1.39562	1.492	1.6339	2.50053	3.47002	1.77257	1.2465	2.27179	1.09243	0.673539	ONK71712.1	uncharacterized protein A4U43_C04F11580 [Asparagus officinalis]	Q337A0|XB33_ORYSJ	Probable E3 ubiquitin-protein ligase XBOS33 OS=Oryza sativa subsp. japonica OX=39947 GN=XBOS33 PE=2 SV=1	--	--	--	--	--	--	KOG0504	FOG: Ankyrin repeat	[R]	POORLY CHARACTERIZED	General function prediction only	S	COG0666	Ankyrin Repeat	Cellular Component: endoplasmic reticulum membrane (GO:0005789);|Biological Process: protein N-linked glycosylation (GO:0006487);|Biological Process: oligosaccharide-lipid intermediate biosynthetic process (GO:0006490);|Biological Process: protein ubiquitination (GO:0016567);|Molecular Function: dolichyl pyrophosphate Man9GlcNAc2 alpha-1,3-glucosyltransferase activity (GO:0042281);|Molecular Func…	--	--
unknown_sample_HQ_transcript_10271	0.160706	5.44532e-11	1.97448e-09	13.7397	10.1653	10.4507	0.407831	0.0137335	36.295	1.96891	0.0451151	84.6791	22.4157	19.5711	31.6728	0.0699885	0.0458852	5.88354	2.1817	18.56	3.37796	0.741067	0.089685	0.262045	0.122667	1.42901	59.1252	BAU46557.1	fructan:fructan 6G-fructosyltransferase [Allium cepa]	P92916|GFT_ALLCE	Bifunctional 6(G)-fructosyltransferase/2,1-fructan:2,1-fructan 1-fructosyltransferase OS=Allium cepa OX=4679 PE=1 SV=1	pda:103710714	K01193	E3.2.1.26, sacA	beta-fructofuranosidase	ko00500|ko00052	Starch and sucrose metabolism|Galactose metabolism	KOG0228	Beta-fructofuranosidase (invertase)	[G]	METABOLISM	Carbohydrate transport and metabolism	G	COG1621	Hydrolase	Molecular Function: hydrolase activity, hydrolyzing O-glycosyl compounds (GO:0004553);|Cellular Component: vacuolar membrane (GO:0005774);|Biological Process: carbohydrate metabolic process (GO:0005975);|Cellular Component: integral component of membrane (GO:0016021);|Molecular Function: 6G-fructosyltransferase activity (GO:0033841);|Molecular Function: 1,2-beta-fructan 1F-fructosyltransferase ac…	--	--
unknown_sample_HQ_transcript_10272	1.79271	0.806456	0.436983	1.13061	1.05202	1.37585	5.88652	4.46489	0.0719313	24.1988	25.7056	0.110522	8.59526	39.4625	39.5664	3.29555	1.96914	1.79164e-06	1.72716	0.929809	2.37352e-09	8.85567	8.31786	13.2527	19.4807	15.6138	3.2813e-08	XP_020240974.1	transmembrane 9 superfamily member 11-like [Asparagus officinalis]	Q9FYQ8|TMN11_ARATH	Transmembrane 9 superfamily member 11 OS=Arabidopsis thaliana OX=3702 GN=TMN11 PE=2 SV=1	--	--	--	--	--	--	KOG1278	Endosomal membrane proteins, EMP70	[U]	CELLULAR PROCESSES AND SIGNALING	Intracellular trafficking, secretion, and vesicular transport	S	ENOG410XPIW	transmembrane 9 superfamily	Cellular Component: Golgi membrane (GO:0000139);|Cellular Component: endosome (GO:0005768);|Cellular Component: Golgi apparatus (GO:0005794);|Cellular Component: trans-Golgi network (GO:0005802);|Cellular Component: endosome membrane (GO:0010008);|Cellular Component: membrane (GO:0016020);|Cellular Component: integral component of membrane (GO:0016021);|Biological Process: protein localization to…	--	--
unknown_sample_HQ_transcript_10273	0.00547272	1.87199	1.42949	1.22351	0.308697	0.405253	1.60814	2.57722	1.1677	1.6131	2.51214	1.11839	1.1034	0.000212932	0.578029	0.197806	0.0347187	0.679428	3.63251	15.2972	9.61446	1.44115	1.04895	1.2876	0.475482	1.6259	1.40557	XP_020273805.1	peroxisomal fatty acid beta-oxidation multifunctional protein MFP2-like isoform X2 [Asparagus officinalis]	Q39659|MFPA_CUCSA	Glyoxysomal fatty acid beta-oxidation multifunctional protein MFP-a OS=Cucumis sativus OX=3659 PE=1 SV=1	pda:103721688	K10527	MFP2	enoyl-CoA hydratase/3-hydroxyacyl-CoA dehydrogenase	ko01212|ko00592|ko00071	Fatty acid metabolism|alpha-Linolenic acid metabolism|Fatty acid degradation	KOG1683	Hydroxyacyl-CoA dehydrogenase/enoyl-CoA hydratase	[I]	METABOLISM	Lipid transport and metabolism	I	COG1250	Dehydrogenase	Molecular Function: 3-hydroxyacyl-CoA dehydrogenase activity (GO:0003857);|Molecular Function: dodecenoyl-CoA delta-isomerase activity (GO:0004165);|Molecular Function: enoyl-CoA hydratase activity (GO:0004300);|Biological Process: fatty acid beta-oxidation (GO:0006635);|Molecular Function: 3-hydroxybutyryl-CoA epimerase activity (GO:0008692);|Cellular Component: glyoxysome (GO:0009514);|Molecula…	--	--
unknown_sample_HQ_transcript_10274	27.5333	10.3887	10.8629	11.2777	12.4181	12.2357	26.7895	9.71955	39.8375	41.7338	17.0073	65.2975	30.8775	13.0882	26.0407	17.2627	9.50826	25.4408	22.9503	14.5546	8.46521	77.6449	26.2968	23.7738	36.8081	15.0602	44.6666	XP_020247379.1	dolichyl-diphosphooligosaccharide--protein glycosyltransferase subunit 2-like [Asparagus officinalis]	Q5N7W3|RPN2_ORYSJ	Dolichyl-diphosphooligosaccharide--protein glycosyltransferase subunit 2 OS=Oryza sativa subsp. japonica OX=39947 GN=RPN2 PE=2 SV=1	egu:105054486	K12667	SWP1, RPN2	oligosaccharyltransferase complex subunit delta (ribophorin II)	ko04141|ko00510|ko00513	Protein processing in endoplasmic reticulum|N-Glycan biosynthesis|Various types of N-glycan biosynthesis	KOG2447	Oligosaccharyltransferase, delta subunit (ribophorin II)	[O]	CELLULAR PROCESSES AND SIGNALING	Posttranslational modification, protein turnover, chaperones	S	ENOG410XRF2	ribophorin II	Cellular Component: mitochondrion (GO:0005739);|Cellular Component: vacuolar membrane (GO:0005774);|Cellular Component: Golgi apparatus (GO:0005794);|Cellular Component: plasma membrane (GO:0005886);|Biological Process: protein N-linked glycosylation (GO:0006487);|Cellular Component: oligosaccharyltransferase complex (GO:0008250);|Biological Process: response to cold (GO:0009409);|Cellular Compon…	--	--
unknown_sample_HQ_transcript_10276	0.530787	0.738402	0.439956	0.560122	0.694711	0.284675	0.940141	0.683932	1.55307	0.45769	1.72678	0.947289	0.243509	0.41401	1.77161	1.07336	0.313792	1.26005	0.117368	1.89445	1.96125	0.328668	0.944283	1.0795	0.0344232	0.00931216	0.852253	ONK62911.1	uncharacterized protein A4U43_C07F9400 [Asparagus officinalis]	Q6I576|SPL9_ORYSJ	Squamosa promoter-binding-like protein 9 OS=Oryza sativa subsp. japonica OX=39947 GN=SPL9 PE=2 SV=1	--	--	--	--	--	--	--	--	--	--	--	S	ENOG4111YFE	Squamosa promoter-binding-like protein	Cellular Component: nucleus (GO:0005634);|Biological Process: regulation of transcription, DNA-templated (GO:0006355);|Molecular Function: sequence-specific DNA binding (GO:0043565);|Molecular Function: metal ion binding (GO:0046872);|Biological Process: copper ion homeostasis (GO:0055070);	--	--
unknown_sample_HQ_transcript_10277	19.5022	2.43852	9.66703	0.0738704	2.33004	5.83822e-06	15.3238	1.67433	0.0497153	4.22853	1.05509	0.844078	3.58493	0.121825	14.2174	14.7628	3.91341	0.0232937	3.09782	10.8746	23.0232	13.8469	1.98944	4.39814	18.371	1.04218	0.746257	XP_020259333.1	protein TPR3-like isoform X3 [Asparagus officinalis]	Q10NY2|TPR3_ORYSJ	Protein TPR3 OS=Oryza sativa subsp. japonica OX=39947 GN=TPR3 PE=1 SV=1	--	--	--	--	--	--	KOG0266	WD40 repeat-containing protein	[R]	POORLY CHARACTERIZED	General function prediction only	S	ENOG410XP3K	Positively regulates the activity of the minus-end directed microtubule motor protein dynein. May enhance dynein- mediated microtubule sliding by targeting dynein to the microtubule plus end. Required for	Biological Process: regulation of transcription, DNA-templated (GO:0006355);	--	--
unknown_sample_HQ_transcript_10279	10.8206	6.56552	9.59086	15.8356	9.64924	10.3532	5.38488	4.21315	6.15085	2.48106	3.83226	3.43469	3.3083	4.98566	4.09632	3.95157	1.99589	3.0153	5.33671	9.75668	13.965	7.87285	7.60391	5.27339	2.85549	2.08483	2.16695	ONK76315.1	uncharacterized protein A4U43_C03F26310 [Asparagus officinalis]	Q9C5G0|SUF4_ARATH	Protein SUPPRESSOR OF FRI 4 OS=Arabidopsis thaliana OX=3702 GN=SUF4 PE=1 SV=1	--	--	--	--	--	--	KOG2893	Zn finger protein	[R]	POORLY CHARACTERIZED	General function prediction only	S	ENOG410ZJGQ	Zinc finger protein	Molecular Function: DNA binding (GO:0003677);|Molecular Function: DNA-binding transcription factor activity (GO:0003700);|Cellular Component: nucleus (GO:0005634);|Biological Process: regulation of transcription, DNA-templated (GO:0006355);|Biological Process: flower development (GO:0009908);|Biological Process: negative regulation of flower development (GO:0009910);|Biological Process: cell diff…	--	--
unknown_sample_HQ_transcript_1028	8.33668	6.69072	7.77269	7.28865	8.91795	8.18262	7.61065	6.01555	6.71165	8.0425	9.74339	6.44727	11.0331	4.96391	7.4535	5.16534	9.29068	6.03172	19.3255	14.6685	10.6138	19.2312	21.8426	18.8839	8.94228	7.39651	5.97729	XP_020251742.1	DExH-box ATP-dependent RNA helicase DExH3-like [Asparagus officinalis]	F4HYJ7|DEXH3_ARATH	DExH-box ATP-dependent RNA helicase DExH3 OS=Arabidopsis thaliana OX=3702 GN=At1g48650 PE=3 SV=1	egu:105048471	K14442	DHX36, RHAU	ATP-dependent RNA helicase DHX36	ko03018	RNA degradation	KOG0920	ATP-dependent RNA helicase A	[A]	INFORMATION STORAGE AND PROCESSING	RNA processing and modification	L	COG1643	helicase	Molecular Function: RNA binding (GO:0003723);|Molecular Function: ATP binding (GO:0005524);|Cellular Component: nucleus (GO:0005634);|Molecular Function: ATP-dependent 3'-5' RNA helicase activity (GO:0034459);	--	--
unknown_sample_HQ_transcript_10280	8.29937	2.70888e-05	0.000418917	0.0239354	0.058616	0.0325078	8.29226	5.40805e-09	1.02206e-08	3.77551	2.46157e-05	1.76316e-06	8.45997e-09	2.10452e-05	0.0121811	44.1938	8.12438e-05	1.45801e-06	1.52198e-12	3.93327e-06	2.40327e-08	20.6791	0.000194291	8.98085e-07	5.06121	3.05373e-06	4.68179e-05	XP_020277313.1	LOW QUALITY PROTEIN: protein TSS-like [Asparagus officinalis]	F4JKH6|TSS_ARATH	Protein TSS OS=Arabidopsis thaliana OX=3702 GN=TSS PE=1 SV=1	egu:105032569	K03255	TIF31, CLU1	protein TIF31	--	--	KOG1839	Uncharacterized protein CLU1/cluA/TIF31 involved in mitochondrial morphology/distribution, also found associated with eIF-3	[R]	POORLY CHARACTERIZED	General function prediction only	S	ENOG410XQUQ	Involved in proper cytoplasmic distribution of mitochondria (By similarity)	Biological Process: cell cycle (GO:0007049);|Biological Process: multicellular organism development (GO:0007275);|Biological Process: response to abscisic acid (GO:0009737);	--	--
unknown_sample_HQ_transcript_10282	0.137974	0.0999715	0.0430591	0.741644	0.232009	0.242777	2.45322e-13	0.102128	0.238885	1.11941e-16	0.486955	0.0523681	0.000120591	0.0369645	1.3411	0.682366	0.277436	1.2829	0.16198	0.362673	0.428993	0.215819	0.437253	0.555603	0.199388	0.0201974	0.0198227	XP_020274104.1	receptor-like serine/threonine-protein kinase NCRK [Asparagus officinalis]	Q8VYY5|NCRK_ARATH	Receptor-like serine/threonine-protein kinase NCRK OS=Arabidopsis thaliana OX=3702 GN=NCRK PE=1 SV=1	--	--	--	--	--	--	KOG1187	Serine/threonine protein kinase	[T]	CELLULAR PROCESSES AND SIGNALING	Signal transduction mechanisms	T	COG0515	Serine Threonine protein kinase	--	--	--
unknown_sample_HQ_transcript_10283	6.69039	25.9249	25.2613	10.6434	11.0148	8.18238	10.1663	22.4723	0.234714	13.2681	29.234	0.129489	15.8283	10.7983	25.051	6.4521	19.8469	1.08166	0.974132	11.1575	0.576812	8.50677	26.5741	25.1857	10.1241	23.0475	1.16941	XP_020277040.1	vacuolar-sorting receptor 1-like [Asparagus officinalis]	P93026|VSR1_ARATH	Vacuolar-sorting receptor 1 OS=Arabidopsis thaliana OX=3702 GN=VSR1 PE=1 SV=2	--	--	--	--	--	--	--	--	--	--	--	U	ENOG41105IF	calcium ion binding	Cellular Component: Golgi membrane (GO:0000139);|Molecular Function: calcium ion binding (GO:0005509);|Cellular Component: endosome (GO:0005768);|Cellular Component: late endosome (GO:0005770);|Cellular Component: endoplasmic reticulum (GO:0005783);|Cellular Component: Golgi apparatus (GO:0005794);|Cellular Component: trans-Golgi network (GO:0005802);|Cellular Component: plasma membrane (GO:00058…	--	--
unknown_sample_HQ_transcript_10284	6.78085e-15	3.05184e-09	2.40752e-12	0.0274195	0.000524705	0.00859103	4.29331	5.43804	25.5109	9.76519	19.2538	16.8689	4.74232e-20	0.680132	0.020946	3.28053e-15	1.61458e-08	7.52848e-16	0.0761328	1.37263e-18	1.06071	0.4781	2.69237	2.50908	12.1782	26.3844	14.3296	XP_020247119.1	protein ECERIFERUM 1 isoform X1 [Asparagus officinalis]	F4HVY0|CER1_ARATH	Protein ECERIFERUM 1 OS=Arabidopsis thaliana OX=3702 GN=CER1 PE=1 SV=1	egu:105044200	K15404	K15404, CER1	aldehyde decarbonylase	ko00073	Cutin, suberine and wax biosynthesis	--	--	--	--	--	S	ENOG4111G66	WAX2-like	Molecular Function: sphingosine hydroxylase activity (GO:0000170);|Molecular Function: iron ion binding (GO:0005506);|Cellular Component: endoplasmic reticulum membrane (GO:0005789);|Biological Process: response to water deprivation (GO:0009414);|Biological Process: wax biosynthetic process (GO:0010025);|Cellular Component: integral component of membrane (GO:0016021);|Biological Process: sphingol…	--	--
unknown_sample_HQ_transcript_10285	1.51768	0.383004	0.599601	1.70641	0.814648	0.797145	0.859542	0.0818912	1.68694	1.40096	0.249571	3.51548	2.00375	1.23998	1.72417	1.27828	0.296167	2.15838	1.37186	2.834	0.379341	0.780639	0.158525	0.662743	0.556678	0.829857	3.26074	ONK74920.1	uncharacterized protein A4U43_C03F11470 [Asparagus officinalis]	O14305|SID1_SCHPO	Serine/threonine-protein kinase sid1 OS=Schizosaccharomyces pombe (strain 972 / ATCC 24843) OX=284812 GN=sid1 PE=1 SV=1	egu:105061568	K08838	STK24_25_MST4	serine/threonine-protein kinase 24/25/MST4	--	--	KOG0201	Serine/threonine protein kinase	[T]	CELLULAR PROCESSES AND SIGNALING	Signal transduction mechanisms	T	ENOG410XP9G	mitogen-activated protein kinase kinase kinase kinase	Biological Process: MAPK cascade (GO:0000165);|Molecular Function: protein serine/threonine kinase activity (GO:0004674);|Molecular Function: ATP binding (GO:0005524);|Cellular Component: nucleus (GO:0005634);|Cellular Component: cytoplasm (GO:0005737);|Cellular Component: cytosol (GO:0005829);|Biological Process: signal transduction by protein phosphorylation (GO:0023014);|Biological Process: se…	--	--
unknown_sample_HQ_transcript_10286	2.68068	7.29726	5.65178	9.97003	9.44587	6.81969	3.19001	8.70226	8.06727	3.87642	6.84349	9.73594	10.1668	8.32501	10.8656	10.5906	13.2945	25.4429	4.23501	8.15951	7.47948	2.14999	10.4401	9.16602	2.60843	6.34584	7.61664	ONK72417.1	uncharacterized protein A4U43_C04F19220 [Asparagus officinalis]	Q9CAG5|PUB7_ARATH	U-box domain-containing protein 7 OS=Arabidopsis thaliana OX=3702 GN=PUB7 PE=2 SV=1	--	--	--	--	--	--	KOG0167	FOG: Armadillo/beta-catenin-like repeats	[S]	POORLY CHARACTERIZED	Function unknown	O	ENOG410XQ5K	Ubox domain-containing protein	Molecular Function: ubiquitin-protein transferase activity (GO:0004842);|Cellular Component: nucleus (GO:0005634);|Cellular Component: cytoplasm (GO:0005737);	--	--
unknown_sample_HQ_transcript_10287	1.33374	3.45491	3.61921	4.44107	1.67419	1.36799	10.2659	28.4637	17.3809	6.46336	8.74384	5.96498	7.86994	11.2312	10.1578	4.11785	2.22358	4.9589	0.431988	2.1307	2.38936	4.76729	5.43194	4.24094	6.13545	7.60133	6.05577	PKU82108.1	hypothetical protein MA16_Dca004125 [Dendrobium catenatum]	--	--	--	--	--	--	--	--	--	--	--	--	--	S	ENOG410YS9F	NA	--	--	--
unknown_sample_HQ_transcript_10288	9.49012	12.0247	9.01878	0.0954506	1.36261	0.179383	6.87068	10.3487	5.07028e-09	8.68196	11.9266	3.05488e-08	5.79887	10.2325	2.42231	11.4767	15.2881	0.0186984	1.09287	1.03708	2.69156	11.4264	13.4285	11.8757	9.19904	8.37182	6.74894e-08	XP_020254301.1	LOW QUALITY PROTEIN: exportin-2 [Asparagus officinalis]	Q9ZPY7|XPO2_ARATH	Exportin-2 OS=Arabidopsis thaliana OX=3702 GN=CAS PE=2 SV=1	pda:103702507	K18423	CSE1, CAS, XPO2	exportin-2 (importin alpha re-exporter)	--	--	KOG1992	Nuclear export receptor CSE1/CAS (importin beta superfamily)	[YU]	CELLULAR PROCESSES AND SIGNALING|CELLULAR PROCESSES AND SIGNALING	Nuclear structure |Intracellular trafficking, secretion, and vesicular transport	O	COG5657	Importin	Molecular Function: nuclear export signal receptor activity (GO:0005049);|Cellular Component: nuclear envelope (GO:0005635);|Cellular Component: cytosol (GO:0005829);|Biological Process: protein import into nucleus (GO:0006606);|Biological Process: protein export from nucleus (GO:0006611);|Molecular Function: Ran GTPase binding (GO:0008536);|Molecular Function: protein transporter activity (GO:00…	--	--
unknown_sample_HQ_transcript_10289	0.0318333	0.204944	9.52687e-06	1.36362e-07	9.83032e-10	8.92102e-06	4.09964e-16	0.00172953	0.000138019	0.0560859	0.000386161	0.00765245	0.00422621	0.000336908	1.00557e-07	9.48223e-14	0.000272745	0.00277449	6.79352e-08	8.76785e-07	1.10431e-13	2.96265e-15	1.25905e-06	0.076569	1.68395e-14	3.13223e-07	0.000447325	XP_020257340.1	KH domain-containing protein HEN4-like [Asparagus officinalis]	Q8W4B1|RCF3_ARATH	RNA-binding KH domain-containing protein RCF3 OS=Arabidopsis thaliana OX=3702 GN=RCF3 PE=1 SV=1	egu:105040917	K13162	PCBP2_3_4	poly(rC)-binding protein 2	--	--	KOG2190	PolyC-binding proteins alphaCP-1 and related KH domain proteins	[AR]	INFORMATION STORAGE AND PROCESSING|POORLY CHARACTERIZED	RNA processing and modification |General function prediction only	S	ENOG410XNN8	mRNA transport	Biological Process: mRNA processing (GO:0006397);|Biological Process: response to osmotic stress (GO:0006970);|Biological Process: RNA splicing (GO:0008380);|Biological Process: jasmonic acid mediated signaling pathway (GO:0009867);|Biological Process: heat acclimation (GO:0010286);|Cellular Component: nuclear dicing body (GO:0010445);|Biological Process: regulation of gene expression (GO:0010468…	--	--
unknown_sample_HQ_transcript_1029	2.46323	2.62728	2.05255	2.95641	2.97017	3.76874	3.811	1.66026	1.80117	1.87814	4.54412	1.3669	23.1014	29.7705	24.8605	2.41233	1.89796	3.20345	2.67986	1.4562	5.74912	2.4426	6.30075	5.41038	1.96223	0.591878	1.12412	PKU71286.1	Katanin p80 WD40 repeat-containing subunit B1 like [Dendrobium catenatum]	--	--	--	--	--	--	--	--	--	--	--	--	--	S	ENOG4111Y9I	WD-40 repeat family protein	--	--	--
unknown_sample_HQ_transcript_10292	5.15592	11.5667	11.4706	1.81986	0.59966	0.00575284	5.74621	4.84853	0.350633	1.2743	4.1948	0.130704	1.22175	5.40772	11.973	4.15726	26.6137	6.32853	2.70849	11.0511	4.28548	3.65454	17.3379	17.4619	1.48242	2.82993	0.520271	ONK74519.1	uncharacterized protein A4U43_C03F7210 [Asparagus officinalis]	F4I2N7|RLK7_ARATH	Receptor-like protein kinase 7 OS=Arabidopsis thaliana OX=3702 GN=RLK7 PE=1 SV=1	--	--	--	--	--	--	--	--	--	--	--	S	COG4886	leucine Rich Repeat	Molecular Function: peptide receptor activity (GO:0001653);|Molecular Function: protein kinase activity (GO:0004672);|Molecular Function: protein serine/threonine kinase activity (GO:0004674);|Molecular Function: ATP binding (GO:0005524);|Cellular Component: plasma membrane (GO:0005886);|Biological Process: response to oxidative stress (GO:0006979);|Cellular Component: plasmodesma (GO:0009506);|B…	--	--
unknown_sample_HQ_transcript_10294	0	0	0	70.0032	57.0686	50.5881	0	0	0.020502	0.0885829	0	0.0329449	0	0	0	1.4101	5.77419	0.553836	0	0	0.0209263	0.114523	0.193714	0.157849	0	0.0413738	0.0612199	XP_020242358.1	probable galactinol--sucrose galactosyltransferase 2 [Asparagus officinalis]	Q94A08|RFS2_ARATH	Probable galactinol--sucrose galactosyltransferase 2 OS=Arabidopsis thaliana OX=3702 GN=RFS2 PE=2 SV=2	--	--	--	--	--	--	--	--	--	--	--	S	ENOG410YBU9	raffinose synthase	Biological Process: response to oxidative stress (GO:0006979);|Cellular Component: plasmodesma (GO:0009506);|Biological Process: raffinose family oligosaccharide biosynthetic process (GO:0010325);|Molecular Function: transferase activity, transferring glycosyl groups (GO:0016757);|Biological Process: raffinose catabolic process (GO:0034484);|Molecular Function: raffinose alpha-galactosidase activ…	--	--
unknown_sample_HQ_transcript_10295	18.9424	24.6346	14.9263	4.67044	3.64266	4.43035	8.99372	5.16007	11.3188	11.3664	11.6014	13.9988	14.6224	9.53531	25.1881	16.8315	6.02941	14.9949	9.84609	6.02291	44.1721	9.4876	6.07661	6.67279	9.34104	10.0261	19.3621	XP_020260253.1	serine/threonine protein phosphatase 2A 57 kDa regulatory subunit B' theta isoform-like [Asparagus officinalis]	Q8RW96|2A5G_ARATH	Serine/threonine protein phosphatase 2A 59 kDa regulatory subunit B' gamma isoform OS=Arabidopsis thaliana OX=3702 GN=B'GAMMA PE=1 SV=2	nnu:104592971	K11584	PPP2R5	serine/threonine-protein phosphatase 2A regulatory subunit B'	ko03015|ko04114|ko04152|ko04071|ko04151|ko04113	mRNA surveillance pathway|Oocyte meiosis|AMPK signaling pathway|Sphingolipid signaling pathway|PI3K-Akt signaling pathway|Meiosis - yeast	KOG2085	Serine/threonine protein phosphatase 2A, regulatory subunit	[T]	CELLULAR PROCESSES AND SIGNALING	Signal transduction mechanisms	T	ENOG410XQJW	Protein phosphatase 2, regulatory subunit B	Cellular Component: protein phosphatase type 2A complex (GO:0000159);|Cellular Component: nucleus (GO:0005634);|Cellular Component: cytoplasm (GO:0005737);|Cellular Component: cytosol (GO:0005829);|Biological Process: methionine metabolic process (GO:0006555);|Biological Process: defense response (GO:0006952);|Molecular Function: poly(U) RNA binding (GO:0008266);|Biological Process: brassinostero…	--	--
unknown_sample_HQ_transcript_10296	0.0993824	5.0662e-06	0.00047507	4.60279e-07	3.19926e-08	6.41669e-10	0.0489535	1.00189e-07	8.0767e-12	0.355077	2.29606e-07	1.12125e-07	0.0012432	0.000649884	0.159784	0.770312	1.00915e-05	8.0576e-07	0.000781228	7.62458e-06	1.79637e-06	0.319109	2.47566e-06	9.89794e-08	0.00720303	0.00213589	5.5109e-09	ONK58667.1	uncharacterized protein A4U43_C09F15430 [Asparagus officinalis]	Q9FLT0|TSN2_ARATH	Ribonuclease TUDOR 2 OS=Arabidopsis thaliana OX=3702 GN=TSN2 PE=1 SV=1	--	--	--	--	--	--	KOG2039	Transcriptional coactivator p100	[K]	INFORMATION STORAGE AND PROCESSING	Transcription	L	COG1525	nuclease	Cellular Component: P-body (GO:0000932);|Molecular Function: RNA binding (GO:0003723);|Molecular Function: mRNA binding (GO:0003729);|Molecular Function: nuclease activity (GO:0004518);|Cellular Component: nucleus (GO:0005634);|Cellular Component: nuclear envelope (GO:0005635);|Cellular Component: cytoplasm (GO:0005737);|Cellular Component: endoplasmic reticulum (GO:0005783);|Cellular Component: …	--	--
unknown_sample_HQ_transcript_10298	18.7096	12.0606	13.5067	24.6269	25.1139	24.4182	19.7671	17.6408	16.9247	11.7833	12.1648	12.8549	9.70962	10.6329	9.33711	14.7983	12.4765	15.1056	19.139	16.0018	24.0529	17.8475	18.3366	12.2412	14.1025	12.6415	14.4415	XP_020243382.1	ATPase family AAA domain-containing protein 1-like isoform X1 [Asparagus officinalis]	Q9P7J5|YJNA_SCHPO	Uncharacterized AAA domain-containing protein C24B10.10c OS=Schizosaccharomyces pombe (strain 972 / ATCC 24843) OX=284812 GN=SPCC24B10.10c PE=3 SV=1	--	--	--	--	--	--	KOG0737	AAA+-type ATPase	[O]	CELLULAR PROCESSES AND SIGNALING	Posttranslational modification, protein turnover, chaperones	O	COG0464	Aaa atpase	Molecular Function: ATP binding (GO:0005524);|Cellular Component: mitochondrion (GO:0005739);|Cellular Component: mitochondrial outer membrane (GO:0005741);|Molecular Function: ATPase activity (GO:0016887);|Biological Process: protein import into mitochondrial intermembrane space (GO:0045041);	--	--
unknown_sample_HQ_transcript_10299	0.0696329	0.558823	0.462316	0.511311	0.816971	0.748232	0.491843	0.280181	0.0773502	0.177675	0.301894	0.147344	0.355082	0.174841	0.881227	0.0765745	0.565186	0.0708127	0.957732	4.41117	4.24136	0.831846	1.18887	0.865622	0.0642633	0.374966	0.238413	XP_020276954.1	zinc finger BED domain-containing protein RICESLEEPER 2 [Asparagus officinalis]	Q6AVI0|RSLE2_ORYSJ	Zinc finger BED domain-containing protein RICESLEEPER 2 OS=Oryza sativa subsp. japonica OX=39947 GN=Os03g0733400 PE=2 SV=1	--	--	--	--	--	--	KOG1121	Tam3-transposase (Ac family)	[L]	INFORMATION STORAGE AND PROCESSING	Replication, recombination and repair	S	ENOG410Y37V	transposon protein	Molecular Function: DNA binding (GO:0003677);|Cellular Component: nucleus (GO:0005634);|Biological Process: post-embryonic development (GO:0009791);|Molecular Function: metal ion binding (GO:0046872);|Molecular Function: protein dimerization activity (GO:0046983);	--	--
unknown_sample_HQ_transcript_103	2.14229e-62	2.80331e-88	0	0	0	0	1.34735e-23	0	0	2.36776e-60	0	0	4.15529e-26	0	0	6.84593e-49	0	0	0	5.63756e-13	3.39647e-22	8.88418e-57	0	0	1.73752e-41	0	0	ABK27329.1	polyprotein [Reporter vector pCBTuMV-GFP]	--	--	nce:NCER_100537	K12818	DHX8, PRP22	ATP-dependent RNA helicase DHX8/PRP22	ko03040	Spliceosome	--	--	--	--	--	--	--	--	--	--	--
unknown_sample_HQ_transcript_1030	7.26876	10.3288	10.8022	5.63125	4.9666	4.8506	7.58967	9.71555	14.4768	10.2261	13.5344	13.5297	13.1024	11.6246	11.7421	8.28707	10.138	9.79912	7.36185	6.6847	6.77302	10.5846	15.0467	12.9595	10.8113	14.4176	13.1453	XP_020257910.1	LOW QUALITY PROTEIN: RAB6A-GEF complex partner protein 1-like [Asparagus officinalis]	O42656|RIC1_SCHPO	Guanine nucleotide exchange factor subunit ric1 OS=Schizosaccharomyces pombe (strain 972 / ATCC 24843) OX=284812 GN=ric1 PE=1 SV=2	egu:105054528	K20476	RIC1	RAB6A-GEF complex partner protein 1	--	--	KOG2006	WD40 repeat protein	[R]	POORLY CHARACTERIZED	General function prediction only	S	ENOG410XT5J	protein RIC1 homolog	Cellular Component: Golgi membrane (GO:0000139);|Cellular Component: cytosol (GO:0005829);|Biological Process: intracellular protein transport (GO:0006886);|Biological Process: small GTPase mediated signal transduction (GO:0007264);|Cellular Component: integral component of membrane (GO:0016021);|Molecular Function: Rab guanyl-nucleotide exchange factor activity (GO:0017112);|Molecular Function: …	--	--
unknown_sample_HQ_transcript_10300	0.241079	0.0367373	0.00115709	3.51075e-20	1.51796e-21	2.3839e-20	0.882826	0.0906793	0.000514891	0.063958	0.0781693	0.000529015	7.62969e-10	0.0036379	0.000747629	2.25045	0.00184424	0.000906486	0.0129375	0.0410738	0.0063831	0.40921	0.119605	0.00107614	0.453608	4.91567e-05	0.000330364	XP_020247550.1	ankyrin repeat-containing protein At5g02620-like [Asparagus officinalis]	Q6AWW5|Y5262_ARATH	Ankyrin repeat-containing protein At5g02620 OS=Arabidopsis thaliana OX=3702 GN=At5g02620 PE=1 SV=1	--	--	--	--	--	--	KOG0504	FOG: Ankyrin repeat	[R]	POORLY CHARACTERIZED	General function prediction only	S	COG0666	Ankyrin Repeat	Cellular Component: endoplasmic reticulum (GO:0005783);|Cellular Component: plasma membrane (GO:0005886);|Cellular Component: integral component of membrane (GO:0016021);	--	--
unknown_sample_HQ_transcript_10301	13.4361	26.4794	23.9355	5.38065	6.56506	4.71723	12.2667	12.0368	22.2954	8.78658	11.2536	23.9261	19.5124	13.0033	10.7197	14.2798	8.61965	19.5331	10.096	19.4109	18.9185	4.20925	10.307	7.49113	7.4674	10.9067	19.9671	ONK79844.1	uncharacterized protein A4U43_C01F10700 [Asparagus officinalis]	Q6K977|C3H19_ORYSJ	Zinc finger CCCH domain-containing protein 19 OS=Oryza sativa subsp. japonica OX=39947 GN=Os02g0831100 PE=2 SV=2	--	--	--	--	--	--	KOG4791	Uncharacterized conserved protein	[S]	POORLY CHARACTERIZED	Function unknown	S	ENOG41101ZI	chromosome 12 open reading frame 50	Molecular Function: DNA binding (GO:0003677);|Molecular Function: mRNA binding (GO:0003729);|Cellular Component: intracellular (GO:0005622);|Biological Process: poly(A)+ mRNA export from nucleus (GO:0016973);|Molecular Function: metal ion binding (GO:0046872);	--	--
unknown_sample_HQ_transcript_10302	0.465097	0.812674	0.654193	0.801623	0.519583	0.545696	0.749087	0.830547	0.231604	1.64823	0.681742	0.157599	0.27694	0.284026	0.270177	0.660265	0.409393	0.752257	0.422	0.135759	0.376237	0.445667	0.292601	0.744567	1.75076	0.372196	0.140455	XP_020576144.1	uncharacterized protein LOC110021822 [Phalaenopsis equestris]	--	--	--	--	--	--	--	--	KOG0017	FOG: Transposon-encoded proteins with TYA, reverse transcriptase, integrase domains in various combinations	[R]	POORLY CHARACTERIZED	General function prediction only	L	COG2801	Retrotransposon protein	--	--	--
unknown_sample_HQ_transcript_10303	7.95271	25.5153	19.1511	1.72189	1.156	1.47751	7.6464	13.3051	2.87089	6.68389	9.44086	6.5483	0.00498766	4.73265	0.950618	16.4811	24.232	6.21704	0.133334	1.32304	8.48737	4.23591	6.21345	8.47716	7.29726	16.8185	23.5363	XP_020267990.1	WEB family protein At5g55860 [Asparagus officinalis]	Q9FWW5|Y1215_ARATH	WEB family protein At1g12150 OS=Arabidopsis thaliana OX=3702 GN=At1g12150 PE=2 SV=1	--	--	--	--	--	--	--	--	--	--	--	S	ENOG410Y9HM	protein PLASTID MOVEMENT IMPAIRED	Cellular Component: cytosol (GO:0005829);|Biological Process: chloroplast avoidance movement (GO:0009903);|Biological Process: chloroplast accumulation movement (GO:0009904);	--	--
unknown_sample_HQ_transcript_10304	0.301301	0.138532	0.401674	0.39467	0.366454	0.01862	20.796	11.4152	2.26127	5.66351	27.7553	0.308861	0.8154	0.554995	0.491401	1.20936	8.98408	9.06487	0	0.434112	0.568095	3.21978	16.4489	13.4717	5.10229	3.1218	0.471113	XP_020256322.1	L-type lectin-domain containing receptor kinase IV.1-like [Asparagus officinalis]	O80939|LRK41_ARATH	L-type lectin-domain containing receptor kinase IV.1 OS=Arabidopsis thaliana OX=3702 GN=LECRK41 PE=2 SV=1	--	--	--	--	--	--	--	--	--	--	--	T	COG0515	Serine Threonine protein kinase	--	--	--
unknown_sample_HQ_transcript_10305	0.638661	2.87064	2.24191	0.364112	0.364378	0.331834	0.814135	1.63922	0.122436	0.324361	1.53165	0.0486097	0.294348	0.560354	0.398022	0.838899	1.47032	0.0775043	0.142123	0.024263	1.37084	0.773513	2.45391	1.63831	0.359295	1.2264	0.190655	EEF33194.1	conserved hypothetical protein [Ricinus communis]	--	--	--	--	--	--	--	--	--	--	--	--	--	S	ENOG4111AP1	NA	--	--	--
unknown_sample_HQ_transcript_10307	16.7509	1.90561	1.7615	5.24026	4.35581	4.15411	8.14235	0.846622	4.07294	3.76201	0.947203	6.58861	1.67713	2.53539	16.5577	14.5449	1.95833	6.58626	0.77077	10.0797	4.86205	10.5824	3.48391	2.04044	4.39357	0.904024	6.36589	XP_020257357.1	protein ANTI-SILENCING 1-like isoform X2 [Asparagus officinalis]	Q9LYE3|ASI1_ARATH	Protein ANTI-SILENCING 1 OS=Arabidopsis thaliana OX=3702 GN=ASI1 PE=4 SV=2	--	--	--	--	--	--	--	--	--	--	--	S	ENOG410YFGH	BAH domain	Molecular Function: chromatin binding (GO:0003682);|Molecular Function: RNA binding (GO:0003723);|Biological Process: chromatin organization (GO:0006325);|Biological Process: regulation of histone methylation (GO:0031060);|Biological Process: negative regulation of chromatin silencing (GO:0031936);|Biological Process: regulation of DNA methylation (GO:0044030);|Biological Process: regulation of h…	--	--
unknown_sample_HQ_transcript_10308	6.5086e-11	2.13233e-11	2.42206e-12	4.91236e-17	7.36995e-17	7.49112e-13	8.31054e-16	1.37781e-08	7.72073e-12	2.04619e-21	1.2086e-18	1.06862e-13	0.0196891	5.08611e-11	0.0987305	2.72126e-13	2.54914e-14	4.72079e-16	5.17938e-11	0.146067	0.000176927	5.45556e-15	2.41374e-17	2.06249e-11	1.43789e-14	3.379e-16	1.91355e-14	ONK59657.1	uncharacterized protein A4U43_C08F8940 [Asparagus officinalis]	Q53RB0|LOX4_ORYSJ	Probable linoleate 9S-lipoxygenase 4 OS=Oryza sativa subsp. japonica OX=39947 GN=Os03g0700700 PE=2 SV=1	pda:103715746	K15718	LOX1_5	linoleate 9S-lipoxygenase	ko00591	Linoleic acid metabolism	--	--	--	--	--	S	ENOG410YN4N	Plant lipoxygenase may be involved in a number of diverse aspects of plant physiology including growth and development, pest resistance, and senescence or responses to wounding (By similarity)	Molecular Function: oxidoreductase activity, acting on single donors with incorporation of molecular oxygen, incorporation of two atoms of oxygen (GO:0016702);|Biological Process: oxylipin biosynthetic process (GO:0031408);|Molecular Function: metal ion binding (GO:0046872);	--	--
unknown_sample_HQ_transcript_10309	0.000354702	1.04588	0.243159	0.307099	0.746354	0.320436	0.329276	0.268561	2.53003e-07	0.0274762	1.2461e-07	1.04443e-22	0.059553	0.668371	0.0013962	0.00794475	0.179792	1.69872e-20	2.20024e-28	4.50465e-18	0.00209154	0.110714	0.00138241	0.0146357	4.26611e-08	0.0201565	8.562e-10	XP_010925456.1	PREDICTED: protein indeterminate-domain 7 [Elaeis guineensis]	Q8H1F5|IDD7_ARATH	Protein indeterminate-domain 7 OS=Arabidopsis thaliana OX=3702 GN=IDD7 PE=2 SV=1	--	--	--	--	--	--	KOG1721	FOG: Zn-finger	[R]	POORLY CHARACTERIZED	General function prediction only	S	COG5048	Zinc finger protein	Molecular Function: DNA binding (GO:0003677);|Molecular Function: DNA-binding transcription factor activity (GO:0003700);|Cellular Component: nucleus (GO:0005634);|Biological Process: regulation of transcription, DNA-templated (GO:0006355);|Molecular Function: metal ion binding (GO:0046872);	--	--
unknown_sample_HQ_transcript_1031	0.600427	0.303949	0.121474	8.20549	6.32113	5.55646	1.55396	0.0182836	0.297788	0.0633732	0.0696891	0.318221	11.9454	7.76131	5.74963	4.58265	0.911114	3.24293	2.88154	0.904945	13.5834	2.34491	0.27863	0.424201	0.00128701	0.255071	0.158697	XP_020250005.1	LOW QUALITY PROTEIN: protein GIGANTEA-like [Asparagus officinalis]	Q9AWL7|GIGAN_ORYSJ	Protein GIGANTEA OS=Oryza sativa subsp. japonica OX=39947 GN=GI PE=2 SV=2	--	--	--	--	--	--	--	--	--	--	--	S	ENOG410YCNK	gigantea	Cellular Component: nucleus (GO:0005634);|Biological Process: flower development (GO:0009908);|Biological Process: cell differentiation (GO:0030154);|Biological Process: regulation of circadian rhythm (GO:0042752);|Biological Process: rhythmic process (GO:0048511);|Biological Process: regulation of long-day photoperiodism, flowering (GO:0048586);	--	--
unknown_sample_HQ_transcript_10310	30.3104	21.8522	17.188	5.85967	6.68366	5.30355	8.00281	5.44926	8.70797	8.08522	8.2737	11.0155	19.4921	23.0167	25.3163	41.5105	15.8859	27.3542	11.8983	14.2429	25.6876	19.0419	13.7036	10.8353	12.5581	11.2902	13.5798	XP_020273115.1	uncharacterized protein LOC109848157 isoform X2 [Asparagus officinalis]	Q8RWJ7|SHH2_ARATH	Protein SAWADEE HOMEODOMAIN HOMOLOG 2 OS=Arabidopsis thaliana OX=3702 GN=SHH2 PE=2 SV=1	--	--	--	--	--	--	--	--	--	--	--	--	--	--	Molecular Function: DNA binding (GO:0003677);|Molecular Function: chromatin binding (GO:0003682);|Cellular Component: nucleus (GO:0005634);	--	--
unknown_sample_HQ_transcript_10312	2.5003	3.1117	4.13841	1.69753	0.959044	1.48637	2.40908	4.21531	2.84786	3.00221	5.06456	3.61075	3.79976	3.5121	4.11924	2.4954	5.08037	4.45014	6.65817	10.2845	6.58289	4.1188	6.22704	6.74628	3.18171	5.20041	3.48998	XP_020269598.1	lysine-specific histone demethylase 1 homolog 2, partial [Asparagus officinalis]	Q6YYZ1|LDL2_ORYSJ	Lysine-specific histone demethylase 1 homolog 2 OS=Oryza sativa subsp. japonica OX=39947 GN=Os08g0143400 PE=2 SV=1	--	--	--	--	--	--	KOG0029	Amine oxidase	[Q]	METABOLISM	Secondary metabolites biosynthesis, transport and catabolism	S	ENOG410XSNC	amine oxidase	Molecular Function: DNA binding (GO:0003677);|Molecular Function: oxidoreductase activity (GO:0016491);|Biological Process: histone H3-K4 methylation (GO:0051568);	--	--
unknown_sample_HQ_transcript_10313	0.107814	1.57183e-20	2.83099e-16	2.6866	2.18669	1.73233	0.253595	5.79811e-18	7.84081e-18	0.023524	6.01714e-22	1.10915e-17	0.469764	3.69168	7.83534	1.06	1.76911e-21	1.65867e-18	2.38879	1.48047	0.017483	0.00479508	5.73978e-18	8.33651e-17	0.350632	1.95336e-15	1.26669e-21	PSR85024.1	KH domain-containing protein [Actinidia chinensis var. chinensis]	P58223|Y4837_ARATH	KH domain-containing protein At4g18375 OS=Arabidopsis thaliana OX=3702 GN=At4g18375 PE=2 SV=1	egu:105041754	K13162	PCBP2_3_4	poly(rC)-binding protein 2	--	--	KOG2190	PolyC-binding proteins alphaCP-1 and related KH domain proteins	[AR]	INFORMATION STORAGE AND PROCESSING|POORLY CHARACTERIZED	RNA processing and modification |General function prediction only	S	ENOG410XNN8	mRNA transport	Molecular Function: RNA binding (GO:0003723);|Cellular Component: nucleus (GO:0005634);	--	--
unknown_sample_HQ_transcript_10314	0.47419	0.859934	1.7313	14.7378	13.5663	15.2744	7.26371	12.3067	4.07681	0.897651	4.44615	0.629433	1.15732	0.369069	0.7039	10.2964	12.2913	8.69595	0.517948	0.0642977	0.186262	3.07883	1.85928	4.78269	0.316614	0.642969	0.277222	XP_008813264.1	BEL1-like homeodomain protein 4 [Phoenix dactylifera]	Q94KL5|BLH4_ARATH	BEL1-like homeodomain protein 4 OS=Arabidopsis thaliana OX=3702 GN=BLH4 PE=1 SV=2	--	--	--	--	--	--	KOG0773	Transcription factor MEIS1 and related HOX domain proteins	[K]	INFORMATION STORAGE AND PROCESSING	Transcription	K	ENOG410XPMQ	homeobox	Molecular Function: DNA binding (GO:0003677);|Molecular Function: DNA-binding transcription factor activity (GO:0003700);|Cellular Component: nucleus (GO:0005634);|Biological Process: leaf morphogenesis (GO:0009965);	--	--
unknown_sample_HQ_transcript_10316	0.000332927	1.58309	7.19243	3.97656	5.91638	5.8664	0.482796	157.73	9.70822	0.0207858	44.7738	4.29323	1.89849e-07	1.04503e-22	1.12696e-17	4.5374e-06	0.0862082	2.62542e-13	5.05314e-10	5.08301e-31	2.77018e-22	1.09835e-23	2.83193	2.60851	1.26201e-24	47.5204	2.97432	--	--	--	--	--	--	--	--	--	--	--	--	--	--	--	--	--	--	--	--	--
unknown_sample_HQ_transcript_10317	23.8233	28.6114	26.0902	7.52151	6.27001	5.27092	23.5497	15.2905	13.2118	18.2137	17.6001	15.3903	24.8184	26.1945	14.6166	32.34	18.5886	16.0746	30.9563	29.7078	30.8034	18.1755	20.2835	19.3175	22.9638	19.6456	18.282	XP_020276756.1	serine/threonine-protein phosphatase BSL3 isoform X1 [Asparagus officinalis]	Q2QM47|BSL2_ORYSJ	Serine/threonine-protein phosphatase BSL2 homolog OS=Oryza sativa subsp. japonica OX=39947 GN=BSL2 PE=2 SV=2	--	--	--	--	--	--	KOG0374	Serine/threonine specific protein phosphatase PP1, catalytic subunit	[TR]	CELLULAR PROCESSES AND SIGNALING|POORLY CHARACTERIZED	Signal transduction mechanisms |General function prediction only	T	COG0639	serine threonine-protein phosphatase	Molecular Function: phosphoprotein phosphatase activity (GO:0004721);|Cellular Component: nucleus (GO:0005634);|Biological Process: brassinosteroid mediated signaling pathway (GO:0009742);|Molecular Function: metal ion binding (GO:0046872);	--	--
unknown_sample_HQ_transcript_10319	0.385503	0.875909	0.495004	0.337707	0.199967	0.141474	0.50471	0.578282	1.72813	0.655215	1.14851	2.73289	3.10991	2.85569	4.11939	0.494447	0.465737	0.966919	0.0522524	0.23462	0.581563	0.506556	0.483613	0.3619	0.715683	4.57673	4.43637	XP_010934534.1	PREDICTED: protein IQ-DOMAIN 32 [Elaeis guineensis]	Q9FXI5|IQD32_ARATH	Protein IQ-DOMAIN 32 OS=Arabidopsis thaliana OX=3702 GN=IQD32 PE=1 SV=3	--	--	--	--	--	--	--	--	--	--	--	S	ENOG410Y9MX	IQ-domain	Cellular Component: nucleus (GO:0005634);|Cellular Component: cytosol (GO:0005829);|Cellular Component: microtubule associated complex (GO:0005875);|Cellular Component: plasma membrane (GO:0005886);|Biological Process: response to abscisic acid (GO:0009737);|Cellular Component: chloroplast envelope (GO:0009941);	--	--
unknown_sample_HQ_transcript_1032	0.118324	0.680542	0.987224	2.34607	4.88495	3.09253	4.08195	4.3048	5.91311	8.23964	3.26919	6.88115	16.395	12.1989	7.26144	2.79312	5.40728	5.70156	3.09395	12.546	3.05688	4.19455	7.09281	4.64693	7.68658	4.1575	6.03357	ABJ99593.1	ferritin [Lycoris aurea]	Q948P6|FRI3_SOYBN	Ferritin-3, chloroplastic OS=Glycine max OX=3847 PE=2 SV=1	--	--	--	--	--	--	KOG2332	Ferritin	[P]	METABOLISM	Inorganic ion transport and metabolism	P	ENOG410Y5ZV	Stores iron in a soluble, non-toxic, readily available form. Important for iron homeostasis (By similarity)	Biological Process: response to reactive oxygen species (GO:0000302);|Molecular Function: ferroxidase activity (GO:0004322);|Molecular Function: iron ion binding (GO:0005506);|Cellular Component: cytoplasm (GO:0005737);|Cellular Component: mitochondrion (GO:0005739);|Biological Process: iron ion transport (GO:0006826);|Biological Process: intracellular sequestering of iron ion (GO:0006880);|Molec…	--	--
unknown_sample_HQ_transcript_10320	2.61094	3.56457	3.77771	4.12923	2.5245	3.1555	2.55647	1.70632	2.46431	1.42421	1.93064	3.88653	8.25344	6.91187	4.87124	3.69125	2.62792	5.62852	6.40611	7.80759	3.20605	3.94156	6.66672	2.79476	1.78569	1.37177	3.75575	ONK81362.1	uncharacterized protein A4U43_C01F28240 [Asparagus officinalis]	P08770|TRA1_MAIZE	Putative AC transposase OS=Zea mays OX=4577 PE=2 SV=2	--	--	--	--	--	--	KOG1121	Tam3-transposase (Ac family)	[L]	INFORMATION STORAGE AND PROCESSING	Replication, recombination and repair	S	ENOG4111T8J	transposon protein	Molecular Function: DNA binding (GO:0003677);|Cellular Component: nucleus (GO:0005634);|Biological Process: DNA recombination (GO:0006310);|Biological Process: transposition (GO:0032196);|Molecular Function: protein dimerization activity (GO:0046983);	--	--
unknown_sample_HQ_transcript_10321	364.034	0.0348403	0.573948	2.05693e-05	0.123652	0.0510005	150.706	0.01756	109.447	209.965	1.27243e-05	142.31	0.0797093	0.0190353	1.23078e-05	343.512	0.106555	91.4222	0.178475	0.259971	7.1153e-06	330.181	0.117145	0.000136913	201.485	0.0469712	151.749	XP_020264236.1	heat shock protein 81-1 isoform X2 [Asparagus officinalis]	A2YWQ1|HSP81_ORYSI	Heat shock protein 81-1 OS=Oryza sativa subsp. indica OX=39946 GN=HSP81-1 PE=2 SV=1	egu:105050014	K04079	htpG, HSP90A	molecular chaperone HtpG	ko04141|ko04151	Protein processing in endoplasmic reticulum|PI3K-Akt signaling pathway	KOG0019	Molecular chaperone (HSP90 family)	[O]	CELLULAR PROCESSES AND SIGNALING	Posttranslational modification, protein turnover, chaperones	O	COG0326	Molecular chaperone. Has ATPase activity (By similarity)	Molecular Function: ATP binding (GO:0005524);|Cellular Component: cytoplasm (GO:0005737);|Biological Process: protein folding (GO:0006457);|Molecular Function: unfolded protein binding (GO:0051082);	--	--
unknown_sample_HQ_transcript_10322	2.33543	0.754564	0.912847	1.39279e-09	2.57811e-15	7.77265e-07	23.2284	29.8424	1.44553	20.3558	21.2173	0.336448	1.06764	3.27887	1.03276e-11	1.32289	1.60136	1.3271e-07	1.36673	1.26967	4.12751	4.42115	4.99143	16.3216	22.1791	8.80495	0.140658	AJA32313.1	chloroplast 1-hydroxy-2-methyl-2-(E)-butenyl-4-diphosphate synthase [Narcissus tazetta]	Q6K8J4|ISPG_ORYSJ	4-hydroxy-3-methylbut-2-en-1-yl diphosphate synthase (ferredoxin), chloroplastic OS=Oryza sativa subsp. japonica OX=39947 GN=ISPG PE=2 SV=1	mus:103978263	K03526	gcpE, ispG	(E)-4-hydroxy-3-methylbut-2-enyl-diphosphate synthase	ko00900	Terpenoid backbone biosynthesis	--	--	--	--	--	I	COG0821	4-hydroxy-3-methylbut-2-en-1-yl diphosphate synthase activity	Molecular Function: iron ion binding (GO:0005506);|Cellular Component: chloroplast (GO:0009507);|Cellular Component: chloroplast stroma (GO:0009570);|Biological Process: response to bacterium (GO:0009617);|Biological Process: systemic acquired resistance, salicylic acid mediated signaling pathway (GO:0009862);|Cellular Component: chloroplast envelope (GO:0009941);|Biological Process: terpenoid bi…	--	--
unknown_sample_HQ_transcript_10323	0.0776467	4.7143e-13	2.32365e-11	2.09867e-10	5.20091e-09	0.00027717	0.000801761	2.54333e-10	5.55382e-07	1.32019e-08	1.79562e-09	2.1189e-08	1.16863e-13	8.20505e-07	1.55092e-09	1.69732e-07	8.16564e-11	3.34924e-11	5.65664e-10	3.21043e-06	3.25693e-10	1.25801e-05	2.48891e-11	7.30065e-11	1.85191e-12	9.13403e-10	1.38663e-08	ONK73738.1	uncharacterized protein A4U43_C04F34750 [Asparagus officinalis]	Q8RWH3|YAK1_ARATH	Dual specificity protein kinase YAK1 homolog OS=Arabidopsis thaliana OX=3702 GN=YAK1 PE=1 SV=1	egu:105053521	K18670	YAK1	dual specificity protein kinase YAK1	--	--	KOG0667	Dual-specificity tyrosine-phosphorylation regulated kinase	[R]	POORLY CHARACTERIZED	General function prediction only	T	ENOG410XPET	dual-specificity tyrosine-(Y)-phosphorylation regulated kinase	Molecular Function: protein serine/threonine kinase activity (GO:0004674);|Molecular Function: protein serine/threonine/tyrosine kinase activity (GO:0004712);|Molecular Function: protein tyrosine kinase activity (GO:0004713);|Molecular Function: ATP binding (GO:0005524);|Cellular Component: cytosol (GO:0005829);|Biological Process: protein phosphorylation (GO:0006468);|Cellular Component: plasmod…	--	--
unknown_sample_HQ_transcript_10324	0.685743	0.305557	0.84299	8.16788e-14	9.43584e-19	9.824e-22	2.93283	1.20442	1.71595	2.07453	0.35118	0.277538	0.159826	1.76754	0.0707863	0.805925	0.340211	1.14167	0.190063	0.3975	0.00016638	3.14555	0.890858	0.4117	1.83242	0.258698	1.02889	XP_010930873.1	PREDICTED: filament-like plant protein 3 [Elaeis guineensis]	Q8LLE5|FPP_SOLLC	Filament-like plant protein (Fragment) OS=Solanum lycopersicum OX=4081 GN=FPP PE=1 SV=1	--	--	--	--	--	--	--	--	--	--	--	S	ENOG410YAAZ	filament-like plant protein	--	--	--
unknown_sample_HQ_transcript_10325	0.114606	0.528598	0.99652	49.9883	46.3372	41.7039	0.171999	1.09487	7.15538e-08	0.564794	1.73286	0.00322308	1.34682	7.92822	1.03706	0.662106	0.319587	0.361399	0.872115	5.19922e-17	1.1354	0.906936	1.81037	1.73419	0.305919	0.622588	0.487058	XP_020246862.1	cellulose synthase-like protein H1 [Asparagus officinalis]	Q7PC71|CSLH2_ORYSI	Cellulose synthase-like protein H2 OS=Oryza sativa subsp. indica OX=39946 GN=CSLH2 PE=3 SV=1	--	--	--	--	--	--	--	--	--	--	--	M	COG1215	Glycosyl transferase, family 2	Cellular Component: Golgi membrane (GO:0000139);|Cellular Component: integral component of membrane (GO:0016021);|Molecular Function: cellulose synthase (UDP-forming) activity (GO:0016760);|Biological Process: cellulose biosynthetic process (GO:0030244);|Biological Process: cell wall organization (GO:0071555);	--	--
unknown_sample_HQ_transcript_10327	0.0456138	9.32015e-05	5.00791e-05	1.09681e-11	8.21098e-13	1.29595e-11	0.608635	4.61556e-08	0.294709	0.696983	4.34639e-07	0.000868681	2.05027e-05	6.72944e-05	4.8648e-09	4.07582e-15	1.14885e-09	1.76666e-06	2.10671e-09	2.30738e-09	2.06717e-13	0.32649	1.61484e-06	2.68685e-12	0.347861	9.80295e-07	0.981103	XP_020274457.1	LOW QUALITY PROTEIN: putative zinc transporter At3g08650 [Asparagus officinalis]	Q9C9Z1|ZTP50_ARATH	Putative zinc transporter At3g08650 OS=Arabidopsis thaliana OX=3702 GN=At3g08650 PE=2 SV=2	--	--	--	--	--	--	KOG2474	Zinc transporter and related ZIP domain-containing proteins	[P]	METABOLISM	Inorganic ion transport and metabolism	P	COG0428	zinc transporter	Molecular Function: zinc ion transmembrane transporter activity (GO:0005385);|Cellular Component: integral component of membrane (GO:0016021);|Biological Process: zinc ion transmembrane transport (GO:0071577);	--	--
unknown_sample_HQ_transcript_10328	3.63644	0.316784	0.339346	3.89572	5.45249	3.76584	4.81186	0.446158	0.787307	3.61579	0.134752	0.407864	8.74014	10.0669	12.1761	5.47931	0.212094	1.0479	0.651142	3.65136	10.057	7.7983	0.44857	0.743369	7.33282	0.072394	0.413046	ONK67273.1	uncharacterized protein A4U43_C06F18430 [Asparagus officinalis]	O74489|QOR_SCHPO	Probable quinone oxidoreductase OS=Schizosaccharomyces pombe (strain 972 / ATCC 24843) OX=284812 GN=zta1 PE=1 SV=2	egu:105060872	K07119	K07119	uncharacterized protein	--	--	KOG1196	Predicted NAD-dependent oxidoreductase	[R]	POORLY CHARACTERIZED	General function prediction only	S	COG2130	alcohol dehydrogenase	Molecular Function: NADPH:quinone reductase activity (GO:0003960);|Cellular Component: nucleus (GO:0005634);|Cellular Component: cytoplasm (GO:0005737);|Cellular Component: cytosol (GO:0005829);|Molecular Function: AU-rich element binding (GO:0017091);|Biological Process: cellular response to oxidative stress (GO:0034599);|Biological Process: cellular detoxification (GO:1990748);	--	--
unknown_sample_HQ_transcript_10329	3.2841e-17	5.84004e-09	1.44348e-11	2.96225e-05	0.00423015	0.218865	2.10883e-11	9.68789e-05	8.34411e-10	8.0452e-15	1.71174e-05	4.48029e-10	6.28674e-11	2.35787e-22	2.2284e-08	8.65591e-09	1.99684e-09	2.17199e-11	2.61401e-15	2.53218e-19	0.00110342	9.67325e-06	9.7142e-08	3.02582e-13	2.17005e-07	5.13497e-11	1.24478e-12	YP_009370006.1	ATP synthase CF1 alpha subunit (chloroplast) [Asparagus officinalis]	A6MMA7|ATPA_CHLSC	ATP synthase subunit alpha, chloroplastic OS=Chloranthus spicatus OX=13006 GN=atpA PE=3 SV=1	pda:8890486	K02111	ATPF1A, atpA	F-type H+-transporting ATPase subunit alpha	ko00190|ko00195	Oxidative phosphorylation|Photosynthesis	KOG1353	F0F1-type ATP synthase, alpha subunit	[C]	METABOLISM	Energy production and conversion	C	COG0056	Produces ATP from ADP in the presence of a proton gradient across the membrane. The alpha chain is a regulatory subunit (By similarity)	Molecular Function: ATP binding (GO:0005524);|Cellular Component: chloroplast thylakoid membrane (GO:0009535);|Biological Process: ATP synthesis coupled proton transport (GO:0015986);|Cellular Component: proton-transporting ATP synthase complex, catalytic core F(1) (GO:0045261);|Molecular Function: proton-transporting ATP synthase activity, rotational mechanism (GO:0046933);	--	--
unknown_sample_HQ_transcript_1033	25.2145	18.4553	16.8071	1.56286	1.07333	1.88123	7.98306	4.94425	7.24673	13.6384	12.8799	8.7798	18.6284	6.8428	9.50151	9.12356	12.5154	8.48494	8.38162	3.75182	1.29708	29.2041	21.5209	24.833	11.1743	12.7285	7.8864	ONK65879.1	uncharacterized protein A4U43_C06F1910 [Asparagus officinalis]	Q9SMV6|XPO1A_ARATH	Protein EXPORTIN 1A OS=Arabidopsis thaliana OX=3702 GN=XPO1 PE=1 SV=1	egu:105052628	K14290	XPO1, CRM1	exportin-1	ko03013|ko03008|ko04013	RNA transport|Ribosome biogenesis in eukaryotes|MAPK signaling pathway - fly	KOG2020	Nuclear transport receptor CRM1/MSN5 (importin beta superfamily)	[YU]	CELLULAR PROCESSES AND SIGNALING|CELLULAR PROCESSES AND SIGNALING	Nuclear structure |Intracellular trafficking, secretion, and vesicular transport	U	COG5101	exportin	Biological Process: ribosomal large subunit export from nucleus (GO:0000055);|Biological Process: ribosomal small subunit export from nucleus (GO:0000056);|Molecular Function: nuclear export signal receptor activity (GO:0005049);|Cellular Component: nucleus (GO:0005634);|Cellular Component: nuclear pore (GO:0005643);|Cellular Component: cytoplasm (GO:0005737);|Cellular Component: cytosol (GO:0005…	--	--
unknown_sample_HQ_transcript_10330	1.60922	2.11559	1.6341	2.58865	3.50436	2.75035	3.94963	1.51819	1.48497	1.0738	0.737019	0.642677	0.693248	2.63856	0.57967	1.75579	1.74782	1.96548	2.9499	4.87213	3.85753	2.45169	2.85336	1.52979	1.61465	0.543722	1.04563	ONK75958.1	uncharacterized protein A4U43_C03F22350 [Asparagus officinalis]	Q8GZA8|ULT1_ARATH	Protein ULTRAPETALA 1 OS=Arabidopsis thaliana OX=3702 GN=ULT1 PE=1 SV=1	--	--	--	--	--	--	--	--	--	--	--	K	ENOG410YE1G	ultrapetala	Molecular Function: DNA binding (GO:0003677);|Cellular Component: nucleus (GO:0005634);|Cellular Component: cytosol (GO:0005829);|Biological Process: multicellular organism development (GO:0007275);|Biological Process: negative regulation of flower development (GO:0009910);	--	--
unknown_sample_HQ_transcript_10331	8.75641	7.68186	7.41838	2.93222	3.26795	2.77706	11.4798	7.91838	6.59143	9.19373	8.80347	6.67463	6.33191	6.33685	4.99954	8.95074	7.1502	5.47145	13.772	14.2217	4.14084	15.6376	13.8413	16.4243	8.85421	7.82625	6.0093	ONK58012.1	uncharacterized protein A4U43_C09F6930 [Asparagus officinalis]	Q9XI07|SWI3C_ARATH	SWI/SNF complex subunit SWI3C OS=Arabidopsis thaliana OX=3702 GN=SWI3C PE=1 SV=1	egu:105038426	K11649	SMARCC	SWI/SNF related-matrix-associated actin-dependent regulator of chromatin subfamily C	--	--	KOG1279	Chromatin remodeling factor subunit and related transcription factors	[B]	INFORMATION STORAGE AND PROCESSING	Chromatin structure and dynamics	BK	COG5259	SWI SNF related, matrix associated, actin dependent regulator of chromatin, subfamily c, member	Molecular Function: DNA binding (GO:0003677);|Biological Process: chromatin remodeling (GO:0006338);|Biological Process: multicellular organism development (GO:0007275);|Cellular Component: SWI/SNF complex (GO:0016514);	--	--
unknown_sample_HQ_transcript_10332	2.29659	3.81218	4.54235	1.64148	1.29516	0.931224	3.3681	3.89154	3.35747	4.37736	5.55179	5.5296	3.81005	4.50056	5.84979	4.59238	6.14415	4.33415	13.8145	9.39341	4.80932	3.87793	5.87717	5.69575	6.13385	5.9995	3.57178	XP_008809053.1	protein transport protein sec23-1 [Phoenix dactylifera]	Q4PE39|SEC23_USTMA	Protein transport protein SEC23 OS=Ustilago maydis (strain 521 / FGSC 9021) OX=237631 GN=SEC23 PE=3 SV=1	pda:103720879	K14006	SEC23	protein transport protein SEC23	ko04141	Protein processing in endoplasmic reticulum	KOG1986	Vesicle coat complex COPII, subunit SEC23	[U]	CELLULAR PROCESSES AND SIGNALING	Intracellular trafficking, secretion, and vesicular transport	U	COG5047	transport protein	Cellular Component: Golgi membrane (GO:0000139);|Biological Process: regulation of COPII vesicle coating (GO:0003400);|Molecular Function: GTPase activator activity (GO:0005096);|Cellular Component: endoplasmic reticulum (GO:0005783);|Cellular Component: endoplasmic reticulum membrane (GO:0005789);|Biological Process: intracellular protein transport (GO:0006886);|Biological Process: Golgi organiz…	--	--
unknown_sample_HQ_transcript_10333	3.41898	9.06391	10.35	2.20972	2.99096	4.09529	4.84266	5.42242	7.94746	3.05137	5.01047	5.58947	4.58856	3.3425	3.67921	3.15296	2.6428	3.94522	12.2811	12.1199	7.76526	9.067	12.9054	10.8137	6.94064	10.3074	6.66063	XP_020264292.1	LOW QUALITY PROTEIN: proteasome activator subunit 4 [Asparagus officinalis]	F4JC97|PSME4_ARATH	Proteasome activator subunit 4 OS=Arabidopsis thaliana OX=3702 GN=PA200 PE=2 SV=2	egu:105049914	K06699	PSME4	proteasome activator subunit 4	ko03050	Proteasome	KOG1851	Uncharacterized conserved protein	[S]	POORLY CHARACTERIZED	Function unknown	O	ENOG410XP7J	Proteasome (Prosome, macropain) activator subunit 4	Cellular Component: nucleus (GO:0005634);|Cellular Component: cytosol (GO:0005829);|Cellular Component: proteasome core complex (GO:0005839);|Biological Process: DNA repair (GO:0006281);|Biological Process: proteasomal ubiquitin-independent protein catabolic process (GO:0010499);|Molecular Function: peptidase activator activity (GO:0016504);|Molecular Function: lysine-acetylated histone binding (…	--	--
unknown_sample_HQ_transcript_10334	2.6867	2.99049	3.35221	0.121357	0.33125	0.782891	0.45602	0.805748	1.37243	1.22884	1.74117	3.6801	2.56781	3.26259	0.811282	1.81898	1.10396	3.37584	2.36079	0.93527	0.766765	9.50567	7.13294	3.18599	2.26708	2.89541	3.38821	ONK77126.1	uncharacterized protein A4U43_C02F3360 [Asparagus officinalis]	P37707|B2_DAUCA	B2 protein OS=Daucus carota OX=4039 PE=2 SV=1	--	--	--	--	--	--	--	--	--	--	--	S	ENOG4110X8D	Kelch repeat-containing F-box family protein	--	--	--
unknown_sample_HQ_transcript_10335	16.6515	24.0625	21.5414	3.91157	3.43892	2.29534	36.4769	31.0545	25.9013	44.0931	31.3639	15.5874	21.1617	34.9039	10.367	8.92834	7.74669	75.8668	53.9244	34.6781	29.7147	6.94707	6.75184	15.3982	38.7444	19.8105	21.3677	ONK81555.1	uncharacterized protein A4U43_C01F30460 [Asparagus officinalis]	Q93XX4|C2D61_ARATH	C2 domain-containing protein At1g53590 OS=Arabidopsis thaliana OX=3702 GN=NTMC2T6.1 PE=1 SV=2	--	--	--	--	--	--	KOG1012	Ca2+-dependent lipid-binding protein CLB1/vesicle protein vp115/Granuphilin A, contains C2 domain	[R]	POORLY CHARACTERIZED	General function prediction only	S	COG5038	Domain-Containing protein	Cellular Component: vacuole (GO:0005773);|Cellular Component: plasma membrane (GO:0005886);|Biological Process: lipid transport (GO:0006869);|Molecular Function: lipid binding (GO:0008289);|Cellular Component: integral component of membrane (GO:0016021);	--	--
unknown_sample_HQ_transcript_10336	0.0252793	2.50053e-05	0.0671905	57.2238	58.8131	58.6018	0.142069	1.97622e-11	11.023	0.0052463	0.0211063	7.82288	1.48405	0.403032	2.18048	0.943642	0.112519	19.7724	0.000128131	0.0001992	0.00649865	0.0378974	0.000170031	1.10743e-09	0.0553848	3.65061e-12	4.48298	XP_020240810.1	ABC transporter F family member 5-like [Asparagus officinalis]	Q9LV93|AB5F_ARATH	ABC transporter F family member 5 OS=Arabidopsis thaliana OX=3702 GN=ABCF5 PE=2 SV=1	--	--	--	--	--	--	KOG0927	Predicted transporter (ABC superfamily)	[R]	POORLY CHARACTERIZED	General function prediction only	S	COG0488	(ABC) transporter	Molecular Function: transporter activity (GO:0005215);|Molecular Function: ATP binding (GO:0005524);|Biological Process: response to nematode (GO:0009624);|Molecular Function: ATPase activity (GO:0016887);	--	--
unknown_sample_HQ_transcript_10337	3.38903e-05	3.33098e-06	1.69895e-07	2.04032e-05	1.83422e-08	2.49109e-10	1.23704e-05	0.0027765	0.00049142	0.197395	0.0990058	3.52505e-06	0.000180614	4.75182e-07	9.82996e-05	0.00220287	0.000322587	0.000128152	7.09014e-10	2.90762e-08	3.9225e-06	0.341778	3.00049e-09	0.00016344	0.000353607	0.000681993	0.000217404	XP_020241647.1	LOW QUALITY PROTEIN: probable cellulose synthase A catalytic subunit 8 [UDP-forming] [Asparagus officinalis]	Q84ZN6|CESA8_ORYSJ	Probable cellulose synthase A catalytic subunit 8 [UDP-forming] OS=Oryza sativa subsp. japonica OX=39947 GN=CESA8 PE=1 SV=1	egu:105033139	K10999	CESA	cellulose synthase A	--	--	--	--	--	--	--	M	COG1215	Glycosyl transferase, family 2	Cellular Component: Golgi apparatus (GO:0005794);|Cellular Component: trans-Golgi network (GO:0005802);|Cellular Component: plasma membrane (GO:0005886);|Biological Process: plant-type primary cell wall biogenesis (GO:0009833);|Cellular Component: integral component of membrane (GO:0016021);|Molecular Function: cellulose synthase activity (GO:0016759);|Molecular Function: cellulose synthase (UDP-…	--	--
unknown_sample_HQ_transcript_10339	5.48011	5.26394	2.42164	1.37463	0.0828454	1.08693	5.89925	6.11913	6.94385	6.15052	8.9141	7.76411	5.04652	3.23548	2.98906	5.12524	0.940598	0.767344	1.47815	3.74315	3.46935	4.68323	3.6955	4.44932	8.28593	6.62759	9.16797	XP_020246050.1	protein MEI2-like 4 isoform X1 [Asparagus officinalis]	Q64M78|OML4_ORYSJ	Protein MEI2-like 4 OS=Oryza sativa subsp. japonica OX=39947 GN=ML4 PE=2 SV=1	--	--	--	--	--	--	KOG4660	Protein Mei2, essential for commitment to meiosis, and related proteins	[D]	CELLULAR PROCESSES AND SIGNALING	Cell cycle control, cell division, chromosome partitioning	S	ENOG4111R9F	Rna-binding protein	Molecular Function: RNA binding (GO:0003723);|Cellular Component: nucleus (GO:0005634);	--	--
unknown_sample_HQ_transcript_1034	2.32109	2.15631	1.88399	1.2019	1.8989	1.23541	5.27594	2.34375	2.68059	4.23716	4.02039	3.77669	2.44089	1.09233	2.1002	2.12681	1.51473	1.97975	3.377	3.47088	3.76173	8.97458	4.88602	5.56394	4.33994	2.00845	2.73065	XP_008784315.1	thyroid adenoma-associated protein homolog [Phoenix dactylifera]	--	--	--	--	--	--	--	--	KOG1810	Cell cycle-associated protein	[D]	CELLULAR PROCESSES AND SIGNALING	Cell cycle control, cell division, chromosome partitioning	S	COG5543	thyroid adenoma associated	--	--	--
unknown_sample_HQ_transcript_10341	0.343394	4.36603	4.86885	1.70298	1.15765	0.95103	0.220687	5.59436	1.92975	0.190012	3.68677	1.07456	0.214133	0.630286	0.221219	0.16701	4.86361	0.950123	1.67376	3.76263	1.27807	0.347142	3.06623	3.67018	0.168817	7.84579	0.39038	ONK59205.1	uncharacterized protein A4U43_C08F4060 [Asparagus officinalis]	O80842|CFTSY_ARATH	Cell division protein FtsY homolog, chloroplastic OS=Arabidopsis thaliana OX=3702 GN=CPFTSY PE=1 SV=2	cic:CICLE_v10020663mg	K03110	ftsY	fused signal recognition particle receptor	ko02024|ko03070|ko03060	Quorum sensing|Bacterial secretion system|Protein export	KOG0780	Signal recognition particle, subunit Srp54	[U]	CELLULAR PROCESSES AND SIGNALING	Intracellular trafficking, secretion, and vesicular transport	U	COG0552	Involved in targeting and insertion of nascent membrane proteins into the cytoplasmic membrane. Acts as a receptor for the complex formed by the signal recognition particle (SRP) and the ribosome-nascent chain (RNC)	Molecular Function: GTP binding (GO:0005525);|Biological Process: SRP-dependent cotranslational protein targeting to membrane (GO:0006614);|Cellular Component: chloroplast thylakoid membrane (GO:0009535);|Cellular Component: chloroplast stroma (GO:0009570);|Molecular Function: metal ion binding (GO:0046872);	--	--
unknown_sample_HQ_transcript_10343	1.19659	0.076611	0.002689	2.63907	1.88115	2.35629	6.92404	0.11302	3.99379	6.21555	0.0604932	2.90033	1.76213	1.30508	2.04241	13.6122	0.115886	7.14172	1.57299	0.469678	12.9414	3.05435	0.121766	0.0635504	11.5621	0.0265232	2.36117	XP_020256430.1	protein AUXIN SIGNALING F-BOX 3-like [Asparagus officinalis]	Q570C0|TIR1_ARATH	Protein TRANSPORT INHIBITOR RESPONSE 1 OS=Arabidopsis thaliana OX=3702 GN=TIR1 PE=1 SV=2	pda:103714767	K14485	TIR1	transport inhibitor response 1	ko04075	Plant hormone signal transduction	KOG1947	Leucine rich repeat proteins, some proteins contain F-box	[R]	POORLY CHARACTERIZED	General function prediction only	S	ENOG410XQ54	F-box and leucine-rich repeat protein	Molecular Function: inositol hexakisphosphate binding (GO:0000822);|Molecular Function: ubiquitin-protein transferase activity (GO:0004842);|Biological Process: defense response (GO:0006952);|Biological Process: cell cycle (GO:0007049);|Biological Process: response to auxin (GO:0009733);|Biological Process: auxin-activated signaling pathway (GO:0009734);|Biological Process: ethylene-activated sig…	--	--
unknown_sample_HQ_transcript_10344	0.79533	1.86997	1.6647	0.155738	0.223364	0.134786	0.856543	2.14562	0.794071	1.0922	1.09574	0.541855	0.402236	0.126924	0.798857	1.84188	2.23821	1.20449	1.69311	0.318855	3.6514	1.36869	1.60901	2.10295	1.04094	0.85179	0.59046	XP_020680342.1	uncharacterized protein LOC110097992, partial [Dendrobium catenatum]	--	--	--	--	--	--	--	--	--	--	--	--	--	S	ENOG410YCGI	Aminotransferase-like, plant mobile domain family protein	--	--	--
unknown_sample_HQ_transcript_10345	0.179596	3.55542e-15	1.9846e-12	2.76381e-16	1.43344e-09	1.58607e-11	3.00063e-06	2.56177e-10	1.12938e-09	0.40476	1.75269e-16	1.10351e-09	5.75203e-12	1.5245e-16	2.62439e-11	0.15172	7.36935e-12	2.3384e-11	9.31486e-14	2.19095e-09	1.17094e-12	0.171628	1.23931e-14	1.15288e-11	0.54923	2.89393e-14	1.06711e-09	XP_020257141.1	LOW QUALITY PROTEIN: importin-5-like [Asparagus officinalis]	P32337|IMB3_YEAST	Importin subunit beta-3 OS=Saccharomyces cerevisiae (strain ATCC 204508 / S288c) OX=559292 GN=PSE1 PE=1 SV=2	pda:103723818	K20222	IPO5, KPNB3, RANBP5	importin-5	--	--	KOG2171	Karyopherin (importin) beta 3	[YU]	CELLULAR PROCESSES AND SIGNALING|CELLULAR PROCESSES AND SIGNALING	Nuclear structure |Intracellular trafficking, secretion, and vesicular transport	U	ENOG410XQAJ	Importin	Cellular Component: nucleus (GO:0005634);|Cellular Component: cytoplasm (GO:0005737);|Biological Process: mRNA export from nucleus (GO:0006406);|Biological Process: protein import into nucleus (GO:0006606);|Biological Process: NLS-bearing protein import into nucleus (GO:0006607);|Biological Process: ribosomal protein import into nucleus (GO:0006610);|Biological Process: regulation of mitotic nucl…	--	--
unknown_sample_HQ_transcript_10346	5.63699	7.54664	5.1186	3.84964	3.36473	2.19832	5.14429	4.34985	3.22662	4.08543	3.33045	4.74913	1.77706	2.82769	4.46655	6.21708	6.93698	12.0764	2.65303	1.85714	0.613596	5.32104	4.05514	6.62248	7.07836	1.44266	3.45791	XP_020266970.1	squamosa promoter-binding-like protein 15 [Asparagus officinalis]	A2YX04|SPL15_ORYSI	Squamosa promoter-binding-like protein 15 OS=Oryza sativa subsp. indica OX=39946 GN=SPL15 PE=2 SV=1	--	--	--	--	--	--	--	--	--	--	--	S	ENOG4110DQF	Squamosa promoter-binding-like protein	Molecular Function: DNA binding (GO:0003677);|Cellular Component: nucleus (GO:0005634);|Molecular Function: metal ion binding (GO:0046872);	--	--
unknown_sample_HQ_transcript_10348	1.15349	0.747012	2.6119	0.710435	0.427161	1.22497	0.543764	0.476897	1.6635	0.367814	1.83197	2.01781	2.31225	2.26708	0.474864	0.948812	1.93549	0.80053	4.61096	4.35785	1.29236	1.98173	1.85264	3.80487	1.42858	0.795386	0.621632	ONK70268.1	uncharacterized protein A4U43_C05F31980 [Asparagus officinalis]	O48626|ZW10_ARATH	Centromere/kinetochore protein zw10 homolog OS=Arabidopsis thaliana OX=3702 GN=ZW10 PE=1 SV=1	pda:103714077	K11578	ZW10, DSL1	protein transport protein DSL1/ZW10	--	--	KOG2163	Centromere/kinetochore protein zw10 involved in mitotic chromosome segregation	[D]	CELLULAR PROCESSES AND SIGNALING	Cell cycle control, cell division, chromosome partitioning	S	ENOG410XQ7J	ZW10, kinetochore associated, homolog (Drosophila)	Cellular Component: condensed chromosome kinetochore (GO:0000777);|Cellular Component: nucleus (GO:0005634);|Cellular Component: endoplasmic reticulum membrane (GO:0005789);|Cellular Component: spindle (GO:0005819);|Biological Process: ER to Golgi vesicle-mediated transport (GO:0006888);|Biological Process: chromosome segregation (GO:0007059);|Biological Process: mitotic spindle assembly checkpoi…	--	--
unknown_sample_HQ_transcript_10349	67.174	75.9126	68.0555	0.18548	0.137299	7.76905e-09	112.113	99.4202	134.975	104.953	103.514	169.661	83.2915	0.315598	71.4328	53.733	75.6496	106.902	123.686	57.8606	135.352	76.4016	92.8359	71.3407	94.9916	88.0969	157.574	XP_020277040.1	vacuolar-sorting receptor 1-like [Asparagus officinalis]	P93026|VSR1_ARATH	Vacuolar-sorting receptor 1 OS=Arabidopsis thaliana OX=3702 GN=VSR1 PE=1 SV=2	--	--	--	--	--	--	--	--	--	--	--	U	ENOG41105IF	calcium ion binding	Cellular Component: Golgi membrane (GO:0000139);|Molecular Function: calcium ion binding (GO:0005509);|Cellular Component: endosome (GO:0005768);|Cellular Component: late endosome (GO:0005770);|Cellular Component: endoplasmic reticulum (GO:0005783);|Cellular Component: Golgi apparatus (GO:0005794);|Cellular Component: trans-Golgi network (GO:0005802);|Cellular Component: plasma membrane (GO:00058…	--	--
unknown_sample_HQ_transcript_1035	0.0842339	0.000149029	5.11198e-05	1.36345e-14	1.88081e-12	6.11411e-16	0.0997794	0.0945486	9.96295	0.319205	0.0100623	3.14472	1.33203	0.869124	1.12744	0.0696605	8.17199e-06	10.5938	0.618851	0.189449	0.0948512	8.66781e-05	2.54556e-05	3.83078e-05	0.213832	4.30434e-07	5.19292	XP_020264245.1	LOW QUALITY PROTEIN: auxin response factor 19-like [Asparagus officinalis]	Q0D9R7|ARFS_ORYSJ	Auxin response factor 19 OS=Oryza sativa subsp. japonica OX=39947 GN=ARF19 PE=2 SV=2	--	--	--	--	--	--	--	--	--	--	--	K	ENOG410YDIT	auxin response factor	Molecular Function: DNA binding (GO:0003677);|Cellular Component: nucleus (GO:0005634);|Biological Process: regulation of transcription, DNA-templated (GO:0006355);|Biological Process: auxin-activated signaling pathway (GO:0009734);	--	--
unknown_sample_HQ_transcript_10351	0.291397	5.21694	4.88138	0.0704855	0.425378	0.00346826	0.256842	2.40654	0.723324	0.589547	3.77647	0.676845	1.53404	2.46925	2.10155	0.747615	2.92176	1.06127	3.51348	1.27202	0.272256	0.808024	5.76405	7.02077	4.26508e-06	2.16073	1.05026	XP_008807208.1	kelch domain-containing protein 4 [Phoenix dactylifera]	Q08979|KEL3_YEAST	Kelch repeat-containing protein 3 OS=Saccharomyces cerevisiae (strain ATCC 204508 / S288c) OX=559292 GN=KEL3 PE=1 SV=1	--	--	--	--	--	--	KOG1230	Protein containing repeated kelch motifs	[R]	POORLY CHARACTERIZED	General function prediction only	S	ENOG410XPJI	kelch domain containing 4	--	--	--
unknown_sample_HQ_transcript_10355	1.00351	13.4144	14.5668	0.73208	0.441323	0.495355	1.29895	15.4893	3.28841	1.94414	19.5529	2.11801	0.308574	3.32644e-16	0.779643	1.89209	40.0179	1.86818	0.000476337	0.177204	0.0205611	3.8407	25.4592	20.2122	0.979252	16.1181	1.62516	--	--	--	--	--	--	--	--	--	--	--	--	--	--	--	--	--	--	--	--	--
unknown_sample_HQ_transcript_10357	9.67751	5.11212	2.98927	6.26208	5.42297	3.48983	11.5861	6.31639	9.73961	8.65057	8.63832	10.7095	6.06569	2.22933	5.93308	9.3733	4.60769	8.74195	3.50684	8.5463	9.06328	9.97432	5.52643	5.15469	9.62969	5.34966	11.2851	ONK66029.1	uncharacterized protein A4U43_C06F3440 [Asparagus officinalis]	Q6NQ79|ARID4_ARATH	AT-rich interactive domain-containing protein 4 OS=Arabidopsis thaliana OX=3702 GN=ARID4 PE=2 SV=1	--	--	--	--	--	--	--	--	--	--	--	S	ENOG410XRC1	ARID BRIGHT DNA-binding domain-containing protein	Molecular Function: DNA binding (GO:0003677);|Cellular Component: nucleus (GO:0005634);|Molecular Function: metal ion binding (GO:0046872);	--	--
unknown_sample_HQ_transcript_1036	6.50367	12.3361	11.2791	5.04606	3.37471	3.68799	4.8339	3.87106	3.26166	3.24219	4.8871	3.27293	14.7937	6.46072	0.501418	6.50488	6.10871	2.57462	0.231594	3.49276	0.255357	5.76196	7.57957	7.95181	4.50972	4.56699	3.42914	ONK81890.1	uncharacterized protein A4U43_C01F33910 [Asparagus officinalis]	Q9FPT1|UBP12_ARATH	Ubiquitin carboxyl-terminal hydrolase 12 OS=Arabidopsis thaliana OX=3702 GN=UBP12 PE=1 SV=2	pda:103707271	K11838	USP7, UBP15	ubiquitin carboxyl-terminal hydrolase 7	ko04068	FoxO signaling pathway	KOG1863	Ubiquitin carboxyl-terminal hydrolase	[O]	CELLULAR PROCESSES AND SIGNALING	Posttranslational modification, protein turnover, chaperones	O	COG5077	ubiquitin carboxyl-terminal hydrolase	Molecular Function: cysteine-type endopeptidase activity (GO:0004197);|Molecular Function: thiol-dependent ubiquitin-specific protease activity (GO:0004843);|Cellular Component: nucleus (GO:0005634);|Cellular Component: cytoplasm (GO:0005737);|Cellular Component: cytosol (GO:0005829);|Biological Process: ubiquitin-dependent protein catabolic process (GO:0006511);|Biological Process: jasmonic acid…	--	--
unknown_sample_HQ_transcript_10361	19.0453	6.40248	5.90994	23.8097	23.8063	23.8467	46.5987	6.01093	7.38439	36.3484	8.04127	6.27038	26.9864	1.22349e-10	6.27997	35.4997	17.6895	13.51	0.665166	1.77061	8.89701	16.9757	11.2798	12.3706	50.2809	8.14265	6.95113	XP_010939822.1	PREDICTED: subtilisin-like protease SBT1.7 [Elaeis guineensis]	O65351|SBT17_ARATH	Subtilisin-like protease SBT1.7 OS=Arabidopsis thaliana OX=3702 GN=SBT1.7 PE=1 SV=1	--	--	--	--	--	--	--	--	--	--	--	O	COG1404	peptidase (S8 and S53, subtilisin, kexin, sedolisin	Molecular Function: serine-type endopeptidase activity (GO:0004252);|Cellular Component: extracellular region (GO:0005576);|Cellular Component: cell wall (GO:0005618);|Cellular Component: plant-type cell wall (GO:0009505);|Biological Process: seed coat development (GO:0010214);|Cellular Component: apoplast (GO:0048046);|Biological Process: mucilage metabolic process involved in seed coat developm…	--	--
unknown_sample_HQ_transcript_10362	0.772985	1.01298	0.796457	1.36675	1.30762	1.67484	15.2308	8.52984	14.5158	28.6378	15.3144	14.9746	2.1183	6.56044e-07	5.32672	6.21324	3.71755	3.80528	2.72941e-18	0.00222474	1.88742	6.18799	3.20802	6.22539	25.5513	14.6183	16.2137	XP_020269102.1	putative potassium transporter 12 isoform X1 [Asparagus officinalis]	Q7XLC6|HAK11_ORYSJ	Probable potassium transporter 11 OS=Oryza sativa subsp. japonica OX=39947 GN=HAK11 PE=2 SV=4	pda:103713167	K03549	kup	KUP system potassium uptake protein	--	--	--	--	--	--	--	P	COG3158	Transport of potassium into the cell (By similarity)	Biological Process: potassium ion transport (GO:0006813);|Molecular Function: potassium ion transmembrane transporter activity (GO:0015079);|Cellular Component: membrane (GO:0016020);|Cellular Component: integral component of membrane (GO:0016021);	--	--
unknown_sample_HQ_transcript_10363	4.51324	25.1749	34.7336	19.5894	18.1753	14.3261	2.98883	11.6217	5.67657	1.41611	15.8739	1.97331	10.0123	12.5135	2.78059	2.77683	9.02125	3.11783	13.1263	3.76906	5.74888	6.82807	16.6287	15.7481	1.75012	10.9087	2.62588	XP_020265167.1	LOW QUALITY PROTEIN: protein TPR1-like [Asparagus officinalis]	Q5NBT9|TPR1_ORYSJ	Protein TPR1 OS=Oryza sativa subsp. japonica OX=39947 GN=TPR1 PE=1 SV=1	--	--	--	--	--	--	KOG0266	WD40 repeat-containing protein	[R]	POORLY CHARACTERIZED	General function prediction only	S	ENOG410XP3K	Positively regulates the activity of the minus-end directed microtubule motor protein dynein. May enhance dynein- mediated microtubule sliding by targeting dynein to the microtubule plus end. Required for	Biological Process: regulation of transcription, DNA-templated (GO:0006355);	--	--
unknown_sample_HQ_transcript_10364	0.205769	0.936795	0.279993	0.941573	0.43708	0.017365	0.29641	0.711179	1.32135	0.0278923	0.590882	0.305309	1.56316	0.000194631	0.630139	0.27068	0.59463	0.521278	1.17375	0.652549	0.159287	0.416656	0.249114	0.696258	0.015438	0.311315	0.253147	XP_020270943.1	methyl-CpG-binding domain-containing protein 9-like [Asparagus officinalis]	Q9SGH2|MBD9_ARATH	Methyl-CpG-binding domain-containing protein 9 OS=Arabidopsis thaliana OX=3702 GN=MBD9 PE=2 SV=1	--	--	--	--	--	--	--	--	--	--	--	S	ENOG41128EW	PHD-finger	Molecular Function: histone acetyltransferase activity (GO:0004402);|Cellular Component: nucleus (GO:0005634);|Biological Process: regulation of transcription, DNA-templated (GO:0006355);|Molecular Function: methyl-CpG binding (GO:0008327);|Cellular Component: plasmodesma (GO:0009506);|Biological Process: secondary shoot formation (GO:0010223);|Biological Process: histone acetylation (GO:0016573)…	--	--
unknown_sample_HQ_transcript_10366	0	0	0	0	0	0	0.0884436	0	0.19909	0.0959366	0	0	0	0	0	0.0256776	0	0	0	0	0	0	0	0	0.477502	0.0223018	0	ACL90074.1	Pgi-PA [synthetic construct]	Q9HGZ2|G6PI_ASPOR	Glucose-6-phosphate isomerase OS=Aspergillus oryzae (strain ATCC 42149 / RIB 40) OX=510516 GN=pgiA PE=2 SV=1	tdl:TDEL_0B02990	K01810	GPI, pgi	glucose-6-phosphate isomerase	ko01200|ko00520|ko00030|ko00500|ko00010	Carbon metabolism|Amino sugar and nucleotide sugar metabolism|Pentose phosphate pathway|Starch and sucrose metabolism|Glycolysis / Gluconeogenesis	KOG2446	Glucose-6-phosphate isomerase	[G]	METABOLISM	Carbohydrate transport and metabolism	G	COG0166	glucose-6-phosphate isomerase activity	Molecular Function: glucose-6-phosphate isomerase activity (GO:0004347);|Cellular Component: mitochondrion (GO:0005739);|Biological Process: gluconeogenesis (GO:0006094);|Biological Process: glycolytic process (GO:0006096);	--	--
unknown_sample_HQ_transcript_10368	0.0606087	0	0.0472107	0	0.0353418	0	0.0224573	0.211648	0.180455	0	0.0513887	0.0440705	0.0245798	0	0	0.0260117	0.0268472	0	0	0	0	0	0	0.0973382	0	0.292119	0.108958	PKI48058.1	hypothetical protein CRG98_031575 [Punica granatum]	Q99315|YG31B_YEAST	Transposon Ty3-G Gag-Pol polyprotein OS=Saccharomyces cerevisiae (strain ATCC 204508 / S288c) OX=559292 GN=TY3B-G PE=1 SV=3	--	--	--	--	--	--	KOG0017	FOG: Transposon-encoded proteins with TYA, reverse transcriptase, integrase domains in various combinations	[R]	POORLY CHARACTERIZED	General function prediction only	L	COG2801	Retrotransposon protein	Cellular Component: retrotransposon nucleocapsid (GO:0000943);|Molecular Function: DNA binding (GO:0003677);|Molecular Function: RNA binding (GO:0003723);|Molecular Function: DNA-directed DNA polymerase activity (GO:0003887);|Molecular Function: RNA-directed DNA polymerase activity (GO:0003964);|Molecular Function: aspartic-type endopeptidase activity (GO:0004190);|Molecular Function: RNA-DNA hyb…	--	--
unknown_sample_HQ_transcript_10369	24.7168	9.37962	7.03095	27.3322	25.0135	23.8306	23.3445	14.0709	6.40406	15.5524	5.44208	8.36143	9.13096	3.5356	16.971	12.511	11.2266	6.96128	3.76621	9.68407	28.7852	14.8651	10.8145	6.15953	18.7914	5.2748	7.01616	--	--	--	--	--	--	--	--	--	--	--	--	--	--	--	--	--	--	--	--	--
unknown_sample_HQ_transcript_1037	1.2292e-65	0	0	0	0	0	1.6498e-58	0	0	6.84629e-72	0	0	4.23516e-39	0	0	3.34881e-59	0	0	0	0.0104377	1.51287e-37	1.03005e-65	0	0	7.22773e-29	0	0	ABK27329.1	polyprotein [Reporter vector pCBTuMV-GFP]	--	--	--	--	--	--	--	--	--	--	--	--	--	--	--	--	--	--	--
unknown_sample_HQ_transcript_10370	7.23441	9.41675	7.02231	6.3254	4.9833	7.95347	29.1969	19.2503	4.70944	17.1602	14.1285	2.20324	13.1187	9.99677	3.76765	6.4683	8.27774	4.34337	2.10957	1.05453	10.6884	7.17818	12.443	11.5571	16.5044	17.7342	4.96977	--	--	--	--	--	--	--	--	--	--	--	--	--	--	--	--	--	--	--	--	--
unknown_sample_HQ_transcript_10371	0.775165	2.34554e-15	0.00307582	0.277015	0.430184	1.1795e-05	0.0737041	0.0152826	0.0683439	0.0886465	0.205793	0.668914	0.0157306	0.0461567	0.587143	9.00944e-08	0.0849898	0.319887	1.89888e-07	0.0449548	0.153696	0.0853389	0.000932157	0.228495	0.05906	2.62639e-06	0.711109	XP_015885084.1	polyadenylation and cleavage factor homolog 4 [Ziziphus jujuba]	Q0WPF2|PCFS4_ARATH	Polyadenylation and cleavage factor homolog 4 OS=Arabidopsis thaliana OX=3702 GN=PCFS4 PE=1 SV=1	gmx:100794796	K14400	PCF11	pre-mRNA cleavage complex 2 protein Pcf11	ko03015	mRNA surveillance pathway	--	--	--	--	--	--	--	--	Molecular Function: RNA polymerase II complex binding (GO:0000993);|Molecular Function: mRNA binding (GO:0003729);|Cellular Component: nucleus (GO:0005634);|Cellular Component: cytoplasm (GO:0005737);|Cellular Component: mRNA cleavage factor complex (GO:0005849);|Biological Process: termination of RNA polymerase II transcription (GO:0006369);|Biological Process: mRNA polyadenylation (GO:0006378);…	--	--
unknown_sample_HQ_transcript_10372	4.41105	5.08149	3.9958	0.30399	0.157586	0.793755	6.42758	3.41849	2.50027	6.31785	2.83688	3.30792	6.77577	5.10471	1.47973	5.17193	3.60006	2.58464	2.22243	0.421842	1.2731	3.60538	4.00533	2.50431	7.30525	3.25474	3.0743	XP_020242386.1	vacuolar protein sorting-associated protein 52 A [Asparagus officinalis]	Q94KD3|VP52A_ARATH	Vacuolar protein sorting-associated protein 52 A OS=Arabidopsis thaliana OX=3702 GN=VPS52 PE=1 SV=1	egu:105058968	K20298	VPS52	vacuolar protein sorting-associated protein 52	--	--	KOG1961	Vacuolar sorting protein VPS52/suppressor of actin Sac2	[UZ]	CELLULAR PROCESSES AND SIGNALING|CELLULAR PROCESSES AND SIGNALING	Intracellular trafficking, secretion, and vesicular transport |Cytoskeleton	U	ENOG410XNZ1	vacuolar protein sorting 52 homolog (S. cerevisiae)	Cellular Component: Golgi membrane (GO:0000139);|Cellular Component: GARP complex (GO:0000938);|Cellular Component: Golgi apparatus (GO:0005794);|Cellular Component: cytosol (GO:0005829);|Biological Process: Golgi to vacuole transport (GO:0006896);|Biological Process: pollen tube growth (GO:0009860);|Cellular Component: endosome membrane (GO:0010008);|Cellular Component: endomembrane system (GO:0…	--	--
unknown_sample_HQ_transcript_10374	0	3.20266e-20	8.64386e-16	17.2952	22.2972	21.1024	1.35196e-07	0	4.87412e-05	0	0.00200637	9.55733e-05	4.843e-09	1.23895e-06	2.96046e-09	0.807694	0.301285	1.55258	0.0353809	4.37543e-13	6.77163e-11	2.52582e-18	1.64247e-07	1.65504e-11	0	0.00373149	1.13154e-09	XP_020250381.1	protein CHUP1, chloroplastic [Asparagus officinalis]	Q9LI74|CHUP1_ARATH	Protein CHUP1, chloroplastic OS=Arabidopsis thaliana OX=3702 GN=CHUP1 PE=1 SV=1	--	--	--	--	--	--	--	--	--	--	--	S	ENOG4111F63	Chloroplast unusual positioning	Cellular Component: chloroplast (GO:0009507);|Cellular Component: chloroplast outer membrane (GO:0009707);|Biological Process: chloroplast relocation (GO:0009902);	--	--
unknown_sample_HQ_transcript_10375	18.3758	16.9552	18.6359	7.30664	7.04962	4.78048	17.6561	8.32984	7.03231	12.1622	7.29184	7.64698	10.9813	14.56	11.9763	15.5259	9.15162	10.2865	20.2839	16.6238	14.0974	19.4945	13.6319	13.2021	11.5461	5.84035	4.94471	XP_020264879.1	casein kinase 1-like protein HD16 isoform X2 [Asparagus officinalis]	Q852L0|HD16N_ORYSJ	Casein kinase 1-like protein HD16 OS=Oryza sativa subsp. japonica OX=39947 GN=HD16 PE=1 SV=1	--	--	--	--	--	--	KOG1164	Casein kinase (serine/threonine/tyrosine protein kinase)	[T]	CELLULAR PROCESSES AND SIGNALING	Signal transduction mechanisms	T	ENOG410XPGP	Casein Kinase	Molecular Function: protein serine/threonine kinase activity (GO:0004674);|Molecular Function: ATP binding (GO:0005524);|Cellular Component: nucleus (GO:0005634);|Cellular Component: cytoplasm (GO:0005737);|Biological Process: endocytosis (GO:0006897);|Biological Process: gibberellic acid mediated signaling pathway (GO:0009740);|Biological Process: flower development (GO:0009908);|Biological Proc…	--	--
unknown_sample_HQ_transcript_10376	15.6441	14.3302	14.1536	4.21292	8.80305	4.92775	9.2344	8.54773	9.53439	4.93686	8.52471	10.8382	0.0289141	19.4467	17.9549	14.6441	10.3157	11.4422	9.79643	4.30751	0.498384	8.71276	11.1233	10.9311	6.28758	7.98906	10.5945	XP_020246325.1	MAP3K epsilon protein kinase 1-like isoform X2 [Asparagus officinalis]	Q9LJD8|M3KE1_ARATH	MAP3K epsilon protein kinase 1 OS=Arabidopsis thaliana OX=3702 GN=M3KE1 PE=1 SV=1	--	--	--	--	--	--	KOG0198	MEKK and related serine/threonine protein kinases	[T]	CELLULAR PROCESSES AND SIGNALING	Signal transduction mechanisms	T	ENOG410XQGS	mitogen-activated protein kinase kinase kinase	Molecular Function: protein serine/threonine kinase activity (GO:0004674);|Molecular Function: ATP binding (GO:0005524);|Cellular Component: nucleolus (GO:0005730);|Cellular Component: cytoplasm (GO:0005737);|Cellular Component: microtubule organizing center (GO:0005815);|Cellular Component: cytosol (GO:0005829);|Cellular Component: plasma membrane (GO:0005886);|Biological Process: cell cycle (GO…	--	--
unknown_sample_HQ_transcript_10377	7.27187e-16	0.00123528	2.58256e-21	0.240297	0.390051	0.0596915	2.25556e-05	3.67482e-23	1.13413e-05	0.00498101	0.0374447	0.989679	0.227421	0.0193444	0.953862	2.23463e-05	7.81603e-08	1.12567e-06	0.255731	0.00800987	3.11114	0.0221018	0.163619	0.403707	3.41934e-10	0.00196912	0.000119929	XP_026660992.1	LOW QUALITY PROTEIN: kinesin-like protein KIN-7F [Phoenix dactylifera]	Q7X7H4|KN7F_ORYSJ	Kinesin-like protein KIN-7F OS=Oryza sativa subsp. japonica OX=39947 GN=KIN7F PE=1 SV=2	mus:103982796	K11498	CENPE	centromeric protein E	--	--	KOG0242	Kinesin-like protein	[Z]	CELLULAR PROCESSES AND SIGNALING	Cytoskeleton	Z	COG5059	Kinesin family member	Molecular Function: microtubule motor activity (GO:0003777);|Molecular Function: ATP binding (GO:0005524);|Cellular Component: kinesin complex (GO:0005871);|Cellular Component: microtubule (GO:0005874);|Biological Process: microtubule-based movement (GO:0007018);|Molecular Function: microtubule binding (GO:0008017);|Molecular Function: ATPase activity (GO:0016887);	--	--
unknown_sample_HQ_transcript_10378	1.51677e-05	13.4726	17.9875	1.5976	2.33118	3.00582	0.000187514	9.6416	1.32374	8.21009e-07	12.4858	6.60897	0.000138911	19.751	0.0133083	1.46092e-05	15.5818	5.08251	0.00085765	17.3403	2.47999	4.67484e-05	19.1502	20.8388	4.07955e-09	13.9925	3.95375	XP_020255725.1	eukaryotic translation initiation factor 3 subunit C [Asparagus officinalis]	Q9XHM1|EIF3C_MEDTR	Eukaryotic translation initiation factor 3 subunit C OS=Medicago truncatula OX=3880 GN=TIF3C1 PE=2 SV=1	pda:103710470	K03252	EIF3C	translation initiation factor 3 subunit C	ko03013	RNA transport	KOG1076	Translation initiation factor 3, subunit c (eIF-3c)	[J]	INFORMATION STORAGE AND PROCESSING	Translation, ribosomal structure and biogenesis	J	ENOG410XRU3	Component of the eukaryotic translation initiation factor 3 (eIF-3) complex, which is involved in protein synthesis and, together with other initiation factors, stimulates binding of mRNA and methionyl-tRNAi to the 40S ribosome (By similarity)	Biological Process: formation of cytoplasmic translation initiation complex (GO:0001732);|Molecular Function: translation initiation factor activity (GO:0003743);|Cellular Component: eukaryotic translation initiation factor 3 complex (GO:0005852);|Cellular Component: eukaryotic 43S preinitiation complex (GO:0016282);|Molecular Function: translation initiation factor binding (GO:0031369);|Cellular…	--	--
unknown_sample_HQ_transcript_10379	0.0638771	0.391446	0.442497	0.00960486	9.57574e-14	0.00255558	0.0627569	0.242738	0.181933	0.247598	0.334714	0.411062	3.1594	0.0624111	2.48141e-21	0.186615	0.000671543	1.43883e-05	0.675342	25.7259	6.26935e-14	0.376094	0.0910586	0.0205311	0.0073129	0.268197	0.195954	XP_010906080.1	PREDICTED: probable glucan 1,3-alpha-glucosidase [Elaeis guineensis]	B9F676|GLU2A_ORYSJ	Probable glucan 1,3-alpha-glucosidase OS=Oryza sativa subsp. japonica OX=39947 GN=Os03g0216600 PE=3 SV=1	egu:105033115	K05546	GANAB	alpha 1,3-glucosidase	ko00510|ko04141	N-Glycan biosynthesis|Protein processing in endoplasmic reticulum	KOG1066	Glucosidase II catalytic (alpha) subunit and related enzymes, glycosyl hydrolase family 31	[GMO]	METABOLISM|CELLULAR PROCESSES AND SIGNALING|CELLULAR PROCESSES AND SIGNALING	Carbohydrate transport and metabolism |Cell wall/membrane/envelope biogenesis |Posttranslational modification, protein turnover, chaperones	G	COG1501	hydrolase, family 31	Cellular Component: endoplasmic reticulum (GO:0005783);|Biological Process: carbohydrate metabolic process (GO:0005975);|Biological Process: defense response (GO:0006952);|Molecular Function: carbohydrate binding (GO:0030246);|Molecular Function: glucan 1,3-alpha-glucosidase activity (GO:0033919);	--	--
unknown_sample_HQ_transcript_1038	5.43853	0.922715	1.14791	5.673	4.73041	4.53262	7.98784	2.29611	3.95158	6.26238	1.34074	3.23824	8.81491	5.49024	1.6659	8.49889	3.59472	4.30983	5.98872	1.97244	1.82055	4.13029	1.78554	1.79558	5.96518	1.64653	1.75965	XP_020274418.1	LOW QUALITY PROTEIN: ferredoxin-dependent glutamate synthase, chloroplastic-like [Asparagus officinalis]	Q43155|GLTB_SPIOL	Ferredoxin-dependent glutamate synthase, chloroplastic OS=Spinacia oleracea OX=3562 GN=FdGOGAT PE=1 SV=3	--	--	--	--	--	--	KOG0399	Glutamate synthase	[E]	METABOLISM	Amino acid transport and metabolism	E	COG0067	glutamate synthase	Biological Process: glutamine metabolic process (GO:0006541);|Cellular Component: chloroplast stroma (GO:0009570);|Molecular Function: glutamate synthase (ferredoxin) activity (GO:0016041);|Molecular Function: enzyme binding (GO:0019899);|Molecular Function: metal ion binding (GO:0046872);|Molecular Function: 3 iron, 4 sulfur cluster binding (GO:0051538);|Biological Process: oxidation-reduction p…	--	--
unknown_sample_HQ_transcript_10380	5.62775e-05	8.24697e-22	7.84068e-19	3.70702e-21	0.0787389	3.66009e-22	1.44205e-07	1.03256e-17	3.983e-19	0.029045	2.53444e-17	6.26126e-19	0.0420353	1.60538e-19	1.26177e-20	1.05936e-06	6.32618e-17	2.97082e-17	2.58679e-17	7.29916e-19	1.39018e-20	5.26386e-06	1.39016e-20	6.54543e-17	0.0404973	4.24892e-18	2.73383e-20	PON36007.1	Heat shock protein 70 family [Parasponia andersonii]	Q9S7C0|HSP7O_ARATH	Heat shock 70 kDa protein 14 OS=Arabidopsis thaliana OX=3702 GN=HSP70-14 PE=1 SV=1	--	--	--	--	--	--	KOG0103	Molecular chaperones HSP105/HSP110/SSE1, HSP70 superfamily	[O]	CELLULAR PROCESSES AND SIGNALING	Posttranslational modification, protein turnover, chaperones	O	COG0443	Heat shock protein	Molecular Function: ATP binding (GO:0005524);|Cellular Component: nucleus (GO:0005634);|Cellular Component: cytoplasm (GO:0005737);|Cellular Component: cytosol (GO:0005829);|Cellular Component: plasma membrane (GO:0005886);|Biological Process: response to heat (GO:0009408);|Biological Process: response to cadmium ion (GO:0046686);	--	--
unknown_sample_HQ_transcript_10381	0.00509809	15.6797	10.4207	4.31926e-13	9.84167e-05	6.30871e-13	2.62102e-06	4.16603	17.6086	0.00191102	12.4702	22.6238	3.06187e-11	1.65942e-07	0.807342	0.0182874	11.6862	31.5931	19.3579	13.1215	0.580116	8.7612e-05	9.35591	10.1561	0.00160225	12.9574	24.8826	XP_020265318.1	vesicle-fusing ATPase-like [Asparagus officinalis]	Q9M0Y8|NSF_ARATH	Vesicle-fusing ATPase OS=Arabidopsis thaliana OX=3702 GN=NSF PE=2 SV=2	--	--	--	--	--	--	KOG0741	AAA+-type ATPase	[O]	CELLULAR PROCESSES AND SIGNALING	Posttranslational modification, protein turnover, chaperones	O	COG0464	Aaa atpase	Molecular Function: ATP binding (GO:0005524);|Cellular Component: vacuole (GO:0005773);|Cellular Component: Golgi apparatus (GO:0005794);|Cellular Component: Golgi stack (GO:0005795);|Cellular Component: plasma membrane (GO:0005886);|Cellular Component: plasmodesma (GO:0009506);|Molecular Function: ATPase activity (GO:0016887);|Biological Process: Golgi to plasma membrane protein transport (GO:00…	--	--
unknown_sample_HQ_transcript_10382	4.71399	4.1041	2.90499	3.41411	0.313959	1.61421	19.2202	7.61703	30.0763	31.8229	12.3298	24.702	6.15843	4.69651	4.65335	6.37789	6.82306	21.3195	2.86888	5.25697	1.23881	4.39275	6.17282	4.96866	25.9279	11.6838	21.4259	ONK64886.1	uncharacterized protein A4U43_C07F31100 [Asparagus officinalis]	F4IBD7|CSCLA_ARATH	CSC1-like protein RXW8 OS=Arabidopsis thaliana OX=3702 GN=RXW8 PE=2 SV=1	--	--	--	--	--	--	KOG1134	Uncharacterized conserved protein	[R]	POORLY CHARACTERIZED	General function prediction only	S	COG5594	transmembrane protein 63C	Molecular Function: calcium activated cation channel activity (GO:0005227);|Cellular Component: plasma membrane (GO:0005886);|Cellular Component: integral component of membrane (GO:0016021);	--	--
unknown_sample_HQ_transcript_10383	16.9365	14.0295	20.474	7.70574	11.7166	10.0149	18.9056	16.0608	15.1428	15.9453	15.701	13.7379	12.9102	20.8847	23.754	13.3007	20.24	20.9348	5.52774	0.0237565	57.7963	17.1949	17.6603	16.0351	18.1475	16.681	16.606	ONK55759.1	uncharacterized protein A4U43_C10F700 [Asparagus officinalis]	Q8RY59|RCD1_ARATH	Inactive poly [ADP-ribose] polymerase RCD1 OS=Arabidopsis thaliana OX=3702 GN=RCD1 PE=1 SV=1	--	--	--	--	--	--	--	--	--	--	--	S	ENOG410YCU9	inactive poly ADP-ribose polymerase RCD1-like	Biological Process: response to superoxide (GO:0000303);|Molecular Function: NAD+ ADP-ribosyltransferase activity (GO:0003950);|Cellular Component: nucleus (GO:0005634);|Cellular Component: cytoplasm (GO:0005737);|Biological Process: nitric oxide biosynthetic process (GO:0006809);|Biological Process: response to osmotic stress (GO:0006970);|Biological Process: response to water deprivation (GO:00…	--	--
unknown_sample_HQ_transcript_10384	10.0547	7.31435e-14	6.41159e-18	0.0164553	0.176284	0.114498	5.82062	6.15279e-12	2.37249	5.26355	3.09491e-17	2.16908	2.11916	4.88286e-18	8.95066e-06	10.5598	3.52203e-16	5.93477	0.654327	0.652184	1.55404e-08	4.10069	1.50024e-18	6.08998e-19	5.66544	1.31543e-18	2.06061	XP_020273004.1	clathrin interactor EPSIN 2 [Asparagus officinalis]	Q67YI9|EPN2_ARATH	Clathrin interactor EPSIN 2 OS=Arabidopsis thaliana OX=3702 GN=EPSIN2 PE=1 SV=1	pda:103718257	K12471	EPN	epsin	ko04144	Endocytosis	KOG2056	Equilibrative nucleoside transporter protein	[F]	METABOLISM	Nucleotide transport and metabolism	U	ENOG410XSM0	Clathrin interactor 1	Molecular Function: phospholipid binding (GO:0005543);|Cellular Component: vacuolar membrane (GO:0005774);|Cellular Component: Golgi apparatus (GO:0005794);|Cellular Component: plasma membrane (GO:0005886);|Biological Process: protein transport (GO:0015031);|Cellular Component: clathrin-coated vesicle (GO:0030136);|Molecular Function: clathrin binding (GO:0030276);	--	--
unknown_sample_HQ_transcript_10387	0.858929	1.23511	0.441803	2.26862	1.44029	1.71184	7.68559	7.39131	2.36933	11.486	5.06923	1.56302	5.19916	6.39068	6.73834	7.88308	4.2112	3.13137	0.209028	0.0761515	1.20763	9.26051	1.92616	3.4161	8.75209	2.31954	0.732791	XP_008809520.1	subtilisin-like protease SBT1.7 [Phoenix dactylifera]	O65351|SBT17_ARATH	Subtilisin-like protease SBT1.7 OS=Arabidopsis thaliana OX=3702 GN=SBT1.7 PE=1 SV=1	--	--	--	--	--	--	--	--	--	--	--	O	COG1404	peptidase (S8 and S53, subtilisin, kexin, sedolisin	Molecular Function: serine-type endopeptidase activity (GO:0004252);|Cellular Component: extracellular region (GO:0005576);|Cellular Component: cell wall (GO:0005618);|Cellular Component: plant-type cell wall (GO:0009505);|Biological Process: seed coat development (GO:0010214);|Cellular Component: apoplast (GO:0048046);|Biological Process: mucilage metabolic process involved in seed coat developm…	--	--
unknown_sample_HQ_transcript_10388	8.86923	2.25935e-19	1.09984e-19	21.3947	12.8526	11.1836	4.53096	2.94621e-26	1.74543e-17	5.32247	1.15211e-18	0.000632543	1.93995	8.95033	6.78195	11.2089	1.46983e-19	6.16905e-18	1.04222e-19	4.99814	2.43847e-17	5.99435	0.0183107	2.93072e-18	7.12109	1.57355e-15	4.35197e-11	XP_010939822.1	PREDICTED: subtilisin-like protease SBT1.7 [Elaeis guineensis]	O65351|SBT17_ARATH	Subtilisin-like protease SBT1.7 OS=Arabidopsis thaliana OX=3702 GN=SBT1.7 PE=1 SV=1	--	--	--	--	--	--	--	--	--	--	--	O	COG1404	peptidase (S8 and S53, subtilisin, kexin, sedolisin	Molecular Function: serine-type endopeptidase activity (GO:0004252);|Cellular Component: extracellular region (GO:0005576);|Cellular Component: cell wall (GO:0005618);|Cellular Component: plant-type cell wall (GO:0009505);|Biological Process: seed coat development (GO:0010214);|Cellular Component: apoplast (GO:0048046);|Biological Process: mucilage metabolic process involved in seed coat developm…	--	--
unknown_sample_HQ_transcript_10389	2.41329	6.52076	7.67491	6.23408	6.63273	4.704	4.56806	4.15014	4.39841	3.48078	4.21906	2.73086	3.64446	5.38382	4.81299	3.86173	5.07777	2.8116	0.675635	2.69951	1.5954	5.73665	5.50083	5.83566	3.44283	4.72057	3.39883	XP_020250033.1	protein FAR1-RELATED SEQUENCE 5-like [Asparagus officinalis]	Q9SZL8|FRS5_ARATH	Protein FAR1-RELATED SEQUENCE 5 OS=Arabidopsis thaliana OX=3702 GN=FRS5 PE=1 SV=1	egu:105056694	K17604	ZSWIM3	zinc finger SWIM domain-containing protein 3	--	--	--	--	--	--	--	S	ENOG410ZJVC	transposon protein	Cellular Component: nucleus (GO:0005634);|Biological Process: regulation of transcription, DNA-templated (GO:0006355);|Molecular Function: zinc ion binding (GO:0008270);	--	--
unknown_sample_HQ_transcript_1039	7.65568	13.6794	12.3825	9.67278	12.2094	14.3694	6.311	2.81972	0.278301	1.9664	4.85647	1.92559	14.0043	20.7865	3.00624	31.3387	69.522	16.3972	29.4423	25.7614	25.8173	12.8827	24.1359	13.8464	1.55185	5.71731	1.33878	XP_020250005.1	LOW QUALITY PROTEIN: protein GIGANTEA-like [Asparagus officinalis]	Q9AWL7|GIGAN_ORYSJ	Protein GIGANTEA OS=Oryza sativa subsp. japonica OX=39947 GN=GI PE=2 SV=2	--	--	--	--	--	--	--	--	--	--	--	S	ENOG410YCNK	gigantea	Cellular Component: nucleus (GO:0005634);|Biological Process: flower development (GO:0009908);|Biological Process: cell differentiation (GO:0030154);|Biological Process: regulation of circadian rhythm (GO:0042752);|Biological Process: rhythmic process (GO:0048511);|Biological Process: regulation of long-day photoperiodism, flowering (GO:0048586);	--	--
unknown_sample_HQ_transcript_10390	0.954614	0.385803	1.21167	0.374217	0.290609	0.437079	0.291626	1.16755	0.0504806	0.738426	0.0656521	0.23269	0.65245	0.544748	0.394455	0.853215	1.00317	0.00935672	0.111602	0.742261	0.174284	0.518137	0.72731	0.61893	1.0975	3.58628	0.15499	XP_020245867.1	probable ADP-ribosylation factor GTPase-activating protein AGD14 isoform X2 [Asparagus officinalis]	Q8RXE7|AGD14_ARATH	Probable ADP-ribosylation factor GTPase-activating protein AGD14 OS=Arabidopsis thaliana OX=3702 GN=AGD14 PE=1 SV=2	--	--	--	--	--	--	KOG0702	Predicted GTPase-activating protein	[T]	CELLULAR PROCESSES AND SIGNALING	Signal transduction mechanisms	U	ENOG41122WA	ArfGAP with FG repeats	Molecular Function: GTPase activator activity (GO:0005096);|Molecular Function: metal ion binding (GO:0046872);	--	--
unknown_sample_HQ_transcript_10391	6.71079	4.69549	6.75453	4.40084	4.11968	4.26256	4.5359	5.08986	4.74056	2.04509	2.75892	6.06224	1.90682	9.73896	2.29989	3.2821	5.31832	2.65397	0.536442	2.43752	8.31492	4.48307	4.23331	4.54988	3.54795	2.29706	2.28652	PON64724.1	Isopentenyl-diphosphate delta-isomerase, type [Parasponia andersonii]	O48965|IDI2_CAMAC	Isopentenyl-diphosphate Delta-isomerase II OS=Camptotheca acuminata OX=16922 GN=IPI2 PE=2 SV=1	spen:107018548	K01823	idi, IDI	isopentenyl-diphosphate Delta-isomerase	ko00900	Terpenoid backbone biosynthesis	KOG0142	Isopentenyl pyrophosphate:dimethylallyl pyrophosphate isomerase	[Q]	METABOLISM	Secondary metabolites biosynthesis, transport and catabolism	I	COG1443	Catalyzes the 1,3-allylic rearrangement of the homoallylic substrate isopentenyl (IPP) to its highly electrophilic allylic isomer, dimethylallyl diphosphate (DMAPP) (By similarity)	Molecular Function: isopentenyl-diphosphate delta-isomerase activity (GO:0004452);|Biological Process: isoprenoid biosynthetic process (GO:0008299);|Biological Process: photosynthesis (GO:0015979);|Biological Process: chlorophyll biosynthetic process (GO:0015995);|Molecular Function: hydrolase activity (GO:0016787);|Molecular Function: metal ion binding (GO:0046872);|Biological Process: dimethyla…	--	--
unknown_sample_HQ_transcript_10393	0.0247312	8.47476	6.36737	3.90481	8.23234	3.52914	0.24594	5.15021	0.745072	0.0627271	13.199	3.2678	14.0229	2.00463e-11	4.96836e-13	0.00525544	23.0043	1.57338	4.89253e-12	21.6716	7.71523e-12	0.412243	31.2346	18.424	0.140988	10.3039	0.0375557	XP_020276852.1	heat shock 70 kDa protein, mitochondrial [Asparagus officinalis]	Q01899|HSP7M_PHAVU	Heat shock 70 kDa protein, mitochondrial OS=Phaseolus vulgaris OX=3885 PE=2 SV=1	--	--	--	--	--	--	KOG0102	Molecular chaperones mortalin/PBP74/GRP75, HSP70 superfamily	[O]	CELLULAR PROCESSES AND SIGNALING	Posttranslational modification, protein turnover, chaperones	O	COG0443	Heat shock protein	Molecular Function: ATP binding (GO:0005524);|Cellular Component: mitochondrion (GO:0005739);|Biological Process: protein folding (GO:0006457);|Molecular Function: unfolded protein binding (GO:0051082);	--	--
unknown_sample_HQ_transcript_10394	15.9673	0.0369585	1.64564e-08	0.226973	0.165822	0.000225126	12.4881	5.5226e-08	1.21872	13.3525	3.63928e-13	0.934108	3.78094e-08	1.02051e-10	4.24862e-11	8.97443	1.12075e-10	0.465619	1.69863e-10	0.0788392	4.78942e-13	26.3464	2.3502e-09	1.20661e-08	13.8546	2.08446e-10	0.670043	ONK77625.1	uncharacterized protein A4U43_C02F8760 [Asparagus officinalis]	Q8LPR8|TI100_ARATH	Protein TIC 100 OS=Arabidopsis thaliana OX=3702 GN=TIC100 PE=1 SV=1	--	--	--	--	--	--	--	--	--	--	--	S	ENOG41108AB	MORN	Molecular Function: protein transporter activity (GO:0008565);|Cellular Component: chloroplast (GO:0009507);|Cellular Component: chloroplast thylakoid membrane (GO:0009535);|Cellular Component: plastid (GO:0009536);|Biological Process: chloroplast organization (GO:0009658);|Cellular Component: chloroplast inner membrane (GO:0009706);|Biological Process: embryo development ending in seed dormancy …	--	--
unknown_sample_HQ_transcript_10395	1.05823	0.690503	1.5099	9.92448	6.74061	6.56443	4.44605	4.54977	0.585147	8.17091	3.20038	0.447993	1.49871	6.37137	11.3529	4.01885	2.36999	0.72696	6.09901	8.77176	6.98552	8.34611	1.45066	4.17371	7.96174	6.51427	0.635656	XP_020273398.1	dymeclin isoform X1 [Asparagus officinalis]	--	--	--	--	--	--	--	--	KOG2225	Proteins containing regions of low-complexity	[R]	POORLY CHARACTERIZED	General function prediction only	S	ENOG410XP0J	dymeclin	--	--	--
unknown_sample_HQ_transcript_10396	1.11292e-11	1.59091e-06	3.4483e-08	1.68055e-21	4.4711e-14	1.5578e-07	7.47979e-05	3.92334e-06	1.53046e-10	7.22783e-19	6.62649e-06	1.04146e-16	6.2656e-15	1.83978e-16	1.46887e-16	0.0714455	3.73792e-11	3.30428e-14	1.72007e-17	1.97052e-12	1.06565e-16	8.2447e-11	3.14566e-08	1.86218e-14	1.24188e-13	2.68648e-10	9.40473e-13	AEX94005.1	hypothetical chloroplast RF19 (chloroplast) [Eucharis x grandiflora]	A6MMQ5|TI214_DIOEL	Protein TIC 214 OS=Dioscorea elephantipes OX=145284 GN=TIC214 PE=3 SV=1	--	--	--	--	--	--	--	--	--	--	--	S	ENOG4112D2K	Its presence in a non-photosynthetic plant (Epifagus virginiana) and experiments in tobacco indicate that it may have a function which is probably not related to photosynthesis	Cellular Component: chloroplast inner membrane (GO:0009706);|Biological Process: protein transport (GO:0015031);|Cellular Component: integral component of membrane (GO:0016021);	--	--
unknown_sample_HQ_transcript_10398	0	0	0	0	0	0	0	0	0	0	0	0	0.0990376	0	0.0207049	0	0	0	0	0	0	0	0	0	0	0	0	RHZ60185.1	hypothetical protein Glove_357g24 [Diversispora versiformis]	Q942X8|HAK2_ORYSJ	Probable potassium transporter 2 OS=Oryza sativa subsp. japonica OX=39947 GN=HAK2 PE=2 SV=1	jcu:105646258	K03549	kup	KUP system potassium uptake protein	--	--	--	--	--	--	--	P	COG3158	Transport of potassium into the cell (By similarity)	Biological Process: potassium ion transport (GO:0006813);|Molecular Function: potassium ion transmembrane transporter activity (GO:0015079);|Cellular Component: membrane (GO:0016020);|Cellular Component: integral component of membrane (GO:0016021);	--	--
unknown_sample_HQ_transcript_10399	112.433	118.168	108.113	30.1451	27.8471	19.3883	40.1087	37.0118	35.9539	26.7843	42.3202	33.8584	15.1129	29.44	33.9065	32.1316	29.4815	31.3854	30.7714	29.2722	50.8286	68.1957	67.9182	57.6191	24.7464	15.1735	17.647	ONK70961.1	uncharacterized protein A4U43_C04F3290 [Asparagus officinalis]	A0A1P8AUY4|MDN1_ARATH	Midasin OS=Arabidopsis thaliana OX=3702 GN=MDN1 PE=1 SV=1	pda:103715404	K14572	MDN1, REA1	midasin	ko03008	Ribosome biogenesis in eukaryotes	KOG1808	AAA ATPase containing von Willebrand factor type A (vWA) domain	[R]	POORLY CHARACTERIZED	General function prediction only	S	COG5271	Nuclear chaperone required for maturation and nuclear export of pre-60S ribosome subunits (By similarity)	Biological Process: ribosomal large subunit assembly (GO:0000027);|Molecular Function: ATP binding (GO:0005524);|Cellular Component: nucleoplasm (GO:0005654);|Cellular Component: nucleolus (GO:0005730);|Biological Process: rRNA processing (GO:0006364);|Cellular Component: plasmodesma (GO:0009506);|Biological Process: embryo sac development (GO:0009553);|Biological Process: abscisic acid-activated…	--	--
unknown_sample_HQ_transcript_104	7.23855	17.7212	13.2387	4.85487	5.72942	4.42705	8.02892	6.64686	13.7773	8.6808	16.0138	24.9026	34.2902	20.6293	33.575	11.9385	16.1358	17.002	13.3017	5.26533	14.5129	12.9795	18.8818	14.5472	10.3628	19.162	20.5533	XP_020257824.1	brefeldin A-inhibited guanine nucleotide-exchange protein 5 isoform X3 [Asparagus officinalis]	F4IXW2|BIG5_ARATH	Brefeldin A-inhibited guanine nucleotide-exchange protein 5 OS=Arabidopsis thaliana OX=3702 GN=BIG5 PE=1 SV=2	egu:105032531	K13462	MIN7	guanine nucleotide-exchange factor	--	--	KOG0929	Guanine nucleotide exchange factor	[U]	CELLULAR PROCESSES AND SIGNALING	Intracellular trafficking, secretion, and vesicular transport	S	COG5307	and Sec7 domain	Molecular Function: ARF guanyl-nucleotide exchange factor activity (GO:0005086);|Cellular Component: early endosome (GO:0005769);|Cellular Component: trans-Golgi network (GO:0005802);|Cellular Component: cytosol (GO:0005829);|Biological Process: endocytosis (GO:0006897);|Biological Process: immune response (GO:0006955);|Biological Process: protein transport (GO:0015031);|Biological Process: viral…	--	--
unknown_sample_HQ_transcript_10400	5.33237	7.20147e-08	2.34287e-12	8.239e-06	0.0238622	0.132246	29.489	1.68945e-10	17.6658	9.6147	1.56847e-13	10.4122	20.0303	1.07951	7.37495	4.69836	2.11531e-14	10.3828	6.28984	3.6207e-17	7.31082e-09	14.0301	1.54834e-09	1.39345e-10	16.229	3.24083e-09	10.098	XP_020265716.1	two-component response regulator ORR22-like [Asparagus officinalis]	Q6H805|ORR24_ORYSJ	Two-component response regulator ORR24 OS=Oryza sativa subsp. japonica OX=39947 GN=RR24 PE=2 SV=1	egu:105060216	K14491	ARR-B	two-component response regulator ARR-B family	ko04075	Plant hormone signal transduction	KOG1601	GATA-4/5/6 transcription factors	[K]	INFORMATION STORAGE AND PROCESSING	Transcription	T	COG0745	regulatoR	Biological Process: phosphorelay signal transduction system (GO:0000160);|Molecular Function: DNA binding (GO:0003677);|Molecular Function: DNA-binding transcription factor activity (GO:0003700);|Cellular Component: nucleus (GO:0005634);|Biological Process: cytokinin-activated signaling pathway (GO:0009736);	--	--
unknown_sample_HQ_transcript_10402	1.46835	1.81452	2.91857	8.15743	11.6475	9.54913	5.68388	9.0059	7.21836	3.81831	9.19516	6.45376	10.4388	4.42511	5.77756	5.15226	8.83219	4.30919	6.38872	5.08757	8.24458	5.16153	5.88013	5.58009	5.52129	7.93724	6.93161	OVA11565.1	Galectin [Macleaya cordata]	A7XDQ9|B3GTK_ARATH	Hydroxyproline O-galactosyltransferase GALT2 OS=Arabidopsis thaliana OX=3702 GN=GALT2 PE=1 SV=1	--	--	--	--	--	--	KOG2287	Galactosyltransferases	[G]	METABOLISM	Carbohydrate transport and metabolism	S	ENOG410ZZ1B	UDP-GlcNAc beta-Gal beta-1,3-N-acetylglucosaminyltransferase	Cellular Component: Golgi membrane (GO:0000139);|Cellular Component: endoplasmic reticulum (GO:0005783);|Cellular Component: Golgi apparatus (GO:0005794);|Biological Process: protein glycosylation (GO:0006486);|Biological Process: arabinogalactan protein metabolic process (GO:0010405);|Cellular Component: integral component of membrane (GO:0016021);|Biological Process: protein O-linked glycosylat…	--	--
unknown_sample_HQ_transcript_10404	9.01442	8.28454	7.72985	3.40027	3.60719	3.20466	18.387	12.8248	16.1972	15.2138	13.1756	11.8421	14.1449	12.8923	16.6395	12.7485	14.3931	22.879	16.303	14.5211	22.9418	13.6755	10.3872	12.9618	15.3233	11.1765	12.7267	XP_020257208.1	LOW QUALITY PROTEIN: protein OBERON 3-like [Asparagus officinalis]	Q94B71|OBE3_ARATH	Protein OBERON 3 OS=Arabidopsis thaliana OX=3702 GN=OBE3 PE=1 SV=1	--	--	--	--	--	--	--	--	--	--	--	S	ENOG410ZKIB	OBERON 3-like	Biological Process: cell fate specification (GO:0001708);|Cellular Component: nucleus (GO:0005634);|Biological Process: embryonic pattern specification (GO:0009880);|Biological Process: root meristem specification (GO:0010071);|Biological Process: maintenance of root meristem identity (GO:0010078);|Biological Process: regulation of gene expression (GO:0010468);|Biological Process: maintenance of …	--	--
unknown_sample_HQ_transcript_10405	3.02743e-13	1.02515e-15	6.8705e-14	0.0568487	4.9655e-05	0.0400606	7.08868e-05	5.97677e-11	5.29115e-06	1.1733e-06	2.69908e-07	3.12617e-07	3.10896e-08	0.000400781	8.79587e-05	0.000166723	5.69826e-13	8.49817e-08	4.36699e-12	8.89464e-07	3.98368e-09	8.88569e-07	4.12835e-09	3.83567e-08	3.8745e-06	1.29804e-06	1.18315e-06	ONK72499.1	uncharacterized protein A4U43_C04F20060 [Asparagus officinalis]	Q10RB4|BGAL5_ORYSJ	Beta-galactosidase 5 OS=Oryza sativa subsp. japonica OX=39947 GN=Os03g0165400 PE=2 SV=1	--	--	--	--	--	--	KOG0496	Beta-galactosidase	[G]	METABOLISM	Carbohydrate transport and metabolism	G	COG1874	beta-galactosidase	Molecular Function: beta-galactosidase activity (GO:0004565);|Cellular Component: cell wall (GO:0005618);|Cellular Component: vacuole (GO:0005773);|Biological Process: carbohydrate metabolic process (GO:0005975);|Molecular Function: carbohydrate binding (GO:0030246);|Cellular Component: apoplast (GO:0048046);	--	--
unknown_sample_HQ_transcript_10407	3.91632	4.0864	4.82056	11.4287	12.2802	12.279	3.58142	3.75721	11.0865	6.59142	10.9995	9.4156	10.9128	15.9586	3.8829	3.10239	5.34224	6.26976	17.3303	12.6507	7.02178	10.2619	8.72821	10.8108	6.49465	10.0173	9.48335	XP_020246809.1	phosphoribosylaminoimidazole carboxylase, chloroplastic isoform X1 [Asparagus officinalis]	P55195|PUR6_VIGAC	Phosphoribosylaminoimidazole carboxylase, chloroplastic (Fragment) OS=Vigna aconitifolia OX=3918 GN=PURKE PE=2 SV=1	egu:105040545	K11808	ADE2	phosphoribosylaminoimidazole carboxylase	ko00230	Purine metabolism	KOG2835	Phosphoribosylamidoimidazole-succinocarboxamide synthase	[F]	METABOLISM	Nucleotide transport and metabolism	F	COG0026	phosphoribosylaminoimidazole carboxylase atpase subunit	Molecular Function: phosphoribosylaminoimidazole carboxylase activity (GO:0004638);|Molecular Function: ATP binding (GO:0005524);|Biological Process: 'de novo' IMP biosynthetic process (GO:0006189);|Cellular Component: chloroplast (GO:0009507);|Molecular Function: 5-amino-4-imidazole carboxylate lyase activity (GO:0043727);|Molecular Function: metal ion binding (GO:0046872);	--	--
unknown_sample_HQ_transcript_10408	111.54	41.9265	32.7014	23.45	42.6863	44.7649	100.949	17.8482	2.77171	16.9209	15.5245	2.43848	3.67776	7.58209	3.401	126.086	79.5346	31.9637	56.8279	2.942	43.4428	37.965	21.4916	20.6644	26.4993	0.652327	1.12677	XP_010939248.1	PREDICTED: oligopeptide transporter 3-like [Elaeis guineensis]	O23482|OPT3_ARATH	Oligopeptide transporter 3 OS=Arabidopsis thaliana OX=3702 GN=OPT3 PE=2 SV=3	--	--	--	--	--	--	KOG2262	Sexual differentiation process protein ISP4	[T]	CELLULAR PROCESSES AND SIGNALING	Signal transduction mechanisms	S	ENOG410XNZC	oligo-peptide transporter	Cellular Component: plasma membrane (GO:0005886);|Biological Process: cellular metal ion homeostasis (GO:0006875);|Biological Process: multicellular organism development (GO:0007275);|Cellular Component: plasmodesma (GO:0009506);|Biological Process: protein transport (GO:0015031);|Cellular Component: membrane (GO:0016020);|Cellular Component: integral component of membrane (GO:0016021);|Molecular…	--	--
unknown_sample_HQ_transcript_10409	4.68348	4.22501	6.23053	3.59765	4.54441	3.89901	13.7261	11.169	12.6603	16.2334	17.4442	12.9713	3.39915	2.90794	4.23692	2.04472	4.52619	2.53631	3.0243	4.24608	12.0499	7.10883	10.2674	10.475	17.0995	12.1254	15.0642	ONK69245.1	uncharacterized protein A4U43_C05F20840 [Asparagus officinalis]	Q9SNQ6|HD3B_ORYSJ	Protein HEADING DATE 3B OS=Oryza sativa subsp. japonica OX=39947 GN=HD3B PE=2 SV=1	--	--	--	--	--	--	--	--	--	--	--	S	ENOG410YXT5	NA	Cellular Component: nucleus (GO:0005634);|Biological Process: flower development (GO:0009908);|Biological Process: positive regulation of short-day photoperiodism, flowering (GO:0048576);|Biological Process: positive regulation of long-day photoperiodism, flowering (GO:0048578);	--	--
unknown_sample_HQ_transcript_1041	0	0	0	0	0	0	0	0	0	0	0	0	0	0	0	0	0	0	0	0	0	0	0	0	0	0	0	ABK27329.1	polyprotein [Reporter vector pCBTuMV-GFP]	--	--	--	--	--	--	--	--	--	--	--	--	--	--	--	--	--	--	--
unknown_sample_HQ_transcript_10410	1.34001	1.18977e-08	0.0419209	5.51652	4.19325	4.7129	1.94138	3.17744e-08	24.8433	2.61271	0.104303	29.214	0.997275	1.22564	4.60755e-08	0.781682	0.691773	23.1149	15.3666	9.97385	1.2499	1.54877	3.72985e-08	4.06625e-09	3.92985	7.69741e-08	22.2325	ONK79781.1	uncharacterized protein A4U43_C01F10010 [Asparagus officinalis]	Q94KD3|VP52A_ARATH	Vacuolar protein sorting-associated protein 52 A OS=Arabidopsis thaliana OX=3702 GN=VPS52 PE=1 SV=1	egu:105058968	K20298	VPS52	vacuolar protein sorting-associated protein 52	--	--	KOG1961	Vacuolar sorting protein VPS52/suppressor of actin Sac2	[UZ]	CELLULAR PROCESSES AND SIGNALING|CELLULAR PROCESSES AND SIGNALING	Intracellular trafficking, secretion, and vesicular transport |Cytoskeleton	U	ENOG410XNZ1	vacuolar protein sorting 52 homolog (S. cerevisiae)	Cellular Component: Golgi membrane (GO:0000139);|Cellular Component: GARP complex (GO:0000938);|Cellular Component: Golgi apparatus (GO:0005794);|Cellular Component: cytosol (GO:0005829);|Biological Process: Golgi to vacuole transport (GO:0006896);|Biological Process: pollen tube growth (GO:0009860);|Cellular Component: endosome membrane (GO:0010008);|Cellular Component: endomembrane system (GO:0…	--	--
unknown_sample_HQ_transcript_10414	5.48966	2.59175	3.575	2.78251	2.61498	3.3915	2.23831	2.1346	3.66123	2.24717	1.70074	1.77514	1.39344	2.01096	0.382335	3.41076	2.12773	2.00875	3.59063	5.06161	2.13283	2.56342	1.58808	2.16747	1.19476	0.297463	0.916052	XP_009408532.1	PREDICTED: uncharacterized protein LOC103990947 [Musa acuminata subsp. malaccensis]	F4KEV7|FHIT_ARATH	Bifunctional bis(5'-adenosyl)-triphosphatase/adenylylsulfatase FHIT OS=Arabidopsis thaliana OX=3702 GN=FHIT PE=1 SV=1	mus:103990947	K07052	K07052	uncharacterized protein	--	--	--	--	--	--	--	S	COG1266	caax amino terminal protease family protein	Molecular Function: nucleotide binding (GO:0000166);|Cellular Component: cytosol (GO:0005829);|Molecular Function: adenosine 5'-monophosphoramidase activity (GO:0043530);|Molecular Function: adenylylsulfatase activity (GO:0047627);|Molecular Function: bis(5'-adenosyl)-triphosphatase activity (GO:0047710);	--	--
unknown_sample_HQ_transcript_10415	0.0636659	0.0429805	0.298738	0.260207	0.18291	0.377929	0.341577	0.105161	0.0222555	0.0580507	0.181598	1.07766	0.133066	0.067439	0.0521353	0.314256	0.187613	9.41582e-11	0.448683	2.21411	1.62048	0.0497956	0.582767	0.279205	0.0571385	0.105851	0.308091	ONK57397.1	uncharacterized protein A4U43_C09F100 [Asparagus officinalis]	Q41058|GLGB1_PEA	1,4-alpha-glucan-branching enzyme 1, chloroplastic/amyloplastic OS=Pisum sativum OX=3888 GN=SBEI PE=1 SV=1	egu:105058934	K00700	glgB	1,4-alpha-glucan branching enzyme	ko00500	Starch and sucrose metabolism	KOG0470	1,4-alpha-glucan branching enzyme/starch branching enzyme II	[G]	METABOLISM	Carbohydrate transport and metabolism	G	COG0296	Catalyzes the formation of the alpha-1,6-glucosidic linkages in glycogen by scission of a 1,4-alpha-linked oligosaccharide from growing alpha-1,4-glucan chains and the subsequent attachment of the oligosaccharide to the alpha-1,6 position (By similarity)	--	--	--
unknown_sample_HQ_transcript_10416	2.46706e-18	4.70664e-09	1.13752e-05	0.571465	0.222557	0.0656207	1.94944e-10	0.0644355	8.52821e-12	1.16235e-12	0.0345128	1.2977e-13	4.36655	4.36848e-16	3.92841e-14	5.45141e-12	3.17035	6.00948e-12	2.17778e-15	7.29725e-12	7.7335e-13	4.79584e-11	5.43411e-07	0.285648	1.37947e-11	0.665657	0.0199159	ONK59298.1	uncharacterized protein A4U43_C08F5010 [Asparagus officinalis]	O49954|GCSP_SOLTU	Glycine dehydrogenase (decarboxylating), mitochondrial OS=Solanum tuberosum OX=4113 GN=GDCSP PE=2 SV=1	egu:105060641	K00281	GLDC, gcvP	glycine dehydrogenase	ko00260|ko01200|ko00630	Glycine, serine and threonine metabolism|Carbon metabolism|Glyoxylate and dicarboxylate metabolism	KOG2040	Glycine dehydrogenase (decarboxylating)	[E]	METABOLISM	Amino acid transport and metabolism	E	COG0403	The glycine cleavage system catalyzes the degradation of glycine. The P protein binds the alpha-amino group of glycine through its pyridoxal phosphate cofactor	Molecular Function: glycine dehydrogenase (decarboxylating) activity (GO:0004375);|Cellular Component: mitochondrion (GO:0005739);|Biological Process: glycine catabolic process (GO:0006546);	--	--
unknown_sample_HQ_transcript_10417	4.92375	7.5386	6.66711	1.55072	1.9751	1.61672	12.0298	37.5694	27.0875	9.7692	36.6562	8.43133	4.19437	4.59157	41.7575	3.26118	13.7313	22.2314	6.82176	2.35059	14.3152	2.72016	9.26108	9.5587	6.21826	12.5367	11.7531	ONK66800.1	uncharacterized protein A4U43_C06F12090 [Asparagus officinalis]	P47735|RLK5_ARATH	Receptor-like protein kinase 5 OS=Arabidopsis thaliana OX=3702 GN=RLK5 PE=1 SV=1	--	--	--	--	--	--	--	--	--	--	--	S	COG4886	leucine Rich Repeat	--	--	--
unknown_sample_HQ_transcript_10418	1.38383e-09	0.00201976	0.187477	5.36555e-14	4.25472e-12	4.00452e-15	8.94715e-14	2.69371e-10	4.26197e-10	8.83271e-12	1.68758e-05	3.54642e-08	1.12419e-06	9.64508e-10	5.19667e-11	2.44834e-09	5.8205e-08	2.08536e-08	7.00984e-09	0.0184045	4.15391e-11	6.48352e-12	2.29076e-09	1.74582e-07	3.27086e-08	0.000363864	1.00679e-11	XP_020581551.1	zinc finger CCCH domain-containing protein 53-like [Phalaenopsis equestris]	Q0D3J9|C3H53_ORYSJ	Zinc finger CCCH domain-containing protein 53 OS=Oryza sativa subsp. japonica OX=39947 GN=Os07g0682400 PE=2 SV=1	--	--	--	--	--	--	--	--	--	--	--	S	ENOG410YCDX	zinc finger CCCH domain-containing protein	Molecular Function: DNA binding (GO:0003677);|Molecular Function: RNA binding (GO:0003723);|Molecular Function: metal ion binding (GO:0046872);	--	--
unknown_sample_HQ_transcript_10419	0.13071	0.218481	0.521354	0.189124	0.00091634	1.03682e-08	0.0464336	0.253694	0.0772366	0.242266	1.4802	1.15739	0.525817	29.3748	1.27538	0.0367912	1.20469	0.0487303	1.255e-10	0.0328266	2.86025e-13	0.23512	1.26066	0.218012	0.152512	0.779634	0.19173	XP_020259129.1	transmembrane 9 superfamily member 7-like [Asparagus officinalis]	Q9LIC2|TMN7_ARATH	Transmembrane 9 superfamily member 7 OS=Arabidopsis thaliana OX=3702 GN=TMN7 PE=2 SV=1	egu:105047668	K17086	TM9SF2_4	transmembrane 9 superfamily member 2/4	--	--	KOG1278	Endosomal membrane proteins, EMP70	[U]	CELLULAR PROCESSES AND SIGNALING	Intracellular trafficking, secretion, and vesicular transport	S	ENOG410XPIW	transmembrane 9 superfamily	Cellular Component: Golgi membrane (GO:0000139);|Cellular Component: nucleus (GO:0005634);|Cellular Component: cytoplasm (GO:0005737);|Cellular Component: endosome (GO:0005768);|Cellular Component: vacuolar membrane (GO:0005774);|Cellular Component: Golgi apparatus (GO:0005794);|Cellular Component: trans-Golgi network (GO:0005802);|Biological Process: ion transport (GO:0006811);|Biological Proces…	--	--
unknown_sample_HQ_transcript_1042	6.37346	4.6613	4.74188	3.68412	3.44909	3.5457	6.6255	4.42661	7.00774	6.31321	6.45659	8.74189	9.52337	8.6028	4.85857	10.6312	9.11353	8.69462	6.18267	6.36799	10.6886	10.3425	11.3406	9.01966	5.01057	4.96485	5.75845	ONK67544.1	uncharacterized protein A4U43_C05F1140 [Asparagus officinalis]	A0A0P0VG31|DJC16_ORYSJ	DnaJ protein P58IPK homolog A OS=Oryza sativa subsp. japonica OX=39947 GN=P58A PE=1 SV=1	--	--	--	--	--	--	--	--	--	--	--	O	ENOG410YFRT	DNAJ heat shock N-terminal domain-containing protein	Cellular Component: endoplasmic reticulum lumen (GO:0005788);	--	--
unknown_sample_HQ_transcript_10420	15.104	1.7949e-10	2.26502e-11	3.82801	3.68788	4.21542	12.8771	6.00332e-10	1.26118e-18	27.2989	5.03655e-11	0.115245	8.46817	5.28197e-12	2.96535e-11	18.6999	3.46086e-10	8.06736e-20	4.66021	1.83005	3.15306	9.65462	5.63491e-13	1.66303e-10	33.4488	2.08581e-09	4.29324e-11	XP_020254544.1	LOW QUALITY PROTEIN: villin-2 [Asparagus officinalis]	O81644|VILI2_ARATH	Villin-2 OS=Arabidopsis thaliana OX=3702 GN=VLN2 PE=1 SV=2	--	--	--	--	--	--	KOG0443	Actin regulatory proteins (gelsolin/villin family)	[Z]	CELLULAR PROCESSES AND SIGNALING	Cytoskeleton	S	ENOG410XR0A	capping protein (actin filament) gelsolin-like	Cellular Component: cytoplasm (GO:0005737);|Cellular Component: cytoskeleton (GO:0005856);|Molecular Function: actin filament binding (GO:0051015);|Biological Process: actin filament bundle assembly (GO:0051017);|Biological Process: actin filament capping (GO:0051693);	--	--
unknown_sample_HQ_transcript_10421	0.140519	0.0770472	0.0876258	0.0683594	0.017296	0.134165	0.121005	1.04332e-05	0.121789	0.127059	0.648098	0.277783	5.80769	6.0553	0.405656	0.14523	0.177193	0.37733	1.842e-19	0.415025	0.062803	0.474579	0.535636	0.228563	0.160005	0.369557	0.1997	ONK68180.1	uncharacterized protein A4U43_C05F8460 [Asparagus officinalis]	Q9ZU46|ZAR1_ARATH	Receptor protein kinase-like protein ZAR1 OS=Arabidopsis thaliana OX=3702 GN=ZAR1 PE=1 SV=1	--	--	--	--	--	--	--	--	--	--	--	S	COG4886	leucine Rich Repeat	Molecular Function: protein serine/threonine kinase activity (GO:0004674);|Molecular Function: ATP binding (GO:0005524);|Cellular Component: plasma membrane (GO:0005886);|Cellular Component: plant-type cell wall (GO:0009505);|Cellular Component: chloroplast (GO:0009507);|Cellular Component: chloroplast stroma (GO:0009570);|Biological Process: zygote asymmetric cytokinesis in embryo sac (GO:001006…	--	--
unknown_sample_HQ_transcript_10422	3.86504e-08	2.34898e-08	9.95197e-10	9.88221e-12	7.36428e-13	1.21508e-11	1.52618e-09	1.44158e-08	8.01772e-09	2.8038e-09	5.28516e-10	0.0206399	3.19386	6.88997e-11	2.0262	7.58363e-09	3.66476e-07	3.62018e-10	0.633543	5.56231e-10	0.207763	2.84553e-09	4.05426e-09	6.68127e-10	6.48321e-09	2.03451e-09	3.6496e-09	ONK67844.1	uncharacterized protein A4U43_C05F4370 [Asparagus officinalis]	P20967|ODO1_YEAST	2-oxoglutarate dehydrogenase, mitochondrial OS=Saccharomyces cerevisiae (strain ATCC 204508 / S288c) OX=559292 GN=KGD1 PE=1 SV=2	pda:103705945	K00164	OGDH, sucA	2-oxoglutarate dehydrogenase E1 component	ko00020|ko01200|ko00380|ko00310	Citrate cycle (TCA cycle)|Carbon metabolism|Tryptophan metabolism|Lysine degradation	KOG0450	2-oxoglutarate dehydrogenase, E1 subunit	[G]	METABOLISM	Carbohydrate transport and metabolism	C	COG0567	2-oxoglutarate dehydrogenase, E1	Molecular Function: oxoglutarate dehydrogenase (succinyl-transferring) activity (GO:0004591);|Cellular Component: mitochondrion (GO:0005739);|Biological Process: tricarboxylic acid cycle (GO:0006099);|Biological Process: 2-oxoglutarate metabolic process (GO:0006103);|Cellular Component: mitochondrial oxoglutarate dehydrogenase complex (GO:0009353);|Molecular Function: thiamine pyrophosphate bindi…	--	--
unknown_sample_HQ_transcript_10423	13.2056	15.5221	19.4913	8.26884	6.77402	5.85607	8.63452	9.99961	8.93322	6.43694	10.1631	7.88645	12.5798	15.6121	15.8057	9.88422	10.6757	10.4115	22.523	24.7773	14.3194	18.1561	17.5759	13.7745	9.36963	10.8995	7.19674	XP_020255883.1	mRNA-capping enzyme isoform X1 [Asparagus officinalis]	P40997|MCE1_SCHPO	mRNA-capping enzyme subunit alpha OS=Schizosaccharomyces pombe (strain 972 / ATCC 24843) OX=284812 GN=ceg1 PE=1 SV=1	egu:105048839	K13917	RNGTT	mRNA-capping enzyme	ko03015	mRNA surveillance pathway	KOG2386	mRNA capping enzyme, guanylyltransferase (alpha) subunit	[A]	INFORMATION STORAGE AND PROCESSING	RNA processing and modification	A	COG5226	Second step of mRNA capping. Transfer of the GMP moiety of GTP to the 5'-end of RNA via an enzyme-GMP covalent reaction intermediate (By similarity)	Molecular Function: mRNA guanylyltransferase activity (GO:0004484);|Molecular Function: GTP binding (GO:0005525);|Cellular Component: nucleus (GO:0005634);|Biological Process: 7-methylguanosine mRNA capping (GO:0006370);|Biological Process: 7-methylguanosine RNA capping (GO:0009452);|Cellular Component: mRNA cap methyltransferase complex (GO:0031533);	--	--
unknown_sample_HQ_transcript_10424	8.9417	3.72907	3.04028	1.01071	1.31831	0.938685	7.62629	3.55871	5.9783	5.89904	4.69405	4.08522	3.2564	4.23093	3.92101	5.59581	3.8862	5.1205	11.5825	9.44621	8.83187	9.2683	5.4238	6.12688	6.38251	3.63963	10.025	XP_020257600.1	uncharacterized serine-rich protein C215.13-like [Asparagus officinalis]	--	--	--	--	--	--	--	--	--	--	--	--	--	S	ENOG41114WC	Plant calmodulin-binding domain	--	--	--
unknown_sample_HQ_transcript_10425	7.44986	3.09491	2.77277	16.4348	11.3403	8.64637	38.7152	30.1499	29.3849	33.2164	29.2152	20.7165	8.39285	16.1474	5.92087	18.9179	26.3118	16.4791	10.5125	28.4932	6.33495	9.73184	13.8024	18.2738	47.3182	30.4065	16.7705	ONK69932.1	uncharacterized protein A4U43_C05F28360 [Asparagus officinalis]	Q9T0A0|LACS4_ARATH	Long chain acyl-CoA synthetase 4 OS=Arabidopsis thaliana OX=3702 GN=LACS4 PE=2 SV=1	mus:103979689	K01897	ACSL, fadD	long-chain acyl-CoA synthetase	ko00071|ko00061|ko04146|ko02024|ko01212	Fatty acid degradation|Fatty acid biosynthesis|Peroxisome|Quorum sensing|Fatty acid metabolism	KOG1256	Long-chain acyl-CoA synthetases (AMP-forming)	[I]	METABOLISM	Lipid transport and metabolism	I	COG1022	Amp-dependent synthetase and ligase	Molecular Function: long-chain fatty acid-CoA ligase activity (GO:0004467);|Molecular Function: ATP binding (GO:0005524);|Cellular Component: Golgi apparatus (GO:0005794);|Cellular Component: plasma membrane (GO:0005886);|Biological Process: fatty acid metabolic process (GO:0006631);|Molecular Function: decanoate-CoA ligase activity (GO:0102391);	--	--
unknown_sample_HQ_transcript_10426	0.000133725	9.32437e-08	4.56803e-07	4.25543e-14	1.04543e-10	3.8861e-14	2.29297e-12	0.0574496	9.53319e-09	3.92259e-12	3.37062e-13	1.74886e-15	2.6592e-12	3.76493e-05	3.95153e-06	1.48306e-08	3.14499e-07	2.42521e-08	7.78216e-11	1.86333e-16	0.000242291	8.58688e-16	6.07029e-06	5.54382e-16	6.87189e-11	0.114029	6.23955e-13	XP_020256593.1	protein ALWAYS EARLY 2-like isoform X3 [Asparagus officinalis]	Q6A332|ALY3_ARATH	Protein ALWAYS EARLY 3 OS=Arabidopsis thaliana OX=3702 GN=ALY3 PE=1 SV=1	--	--	--	--	--	--	KOG1019	Retinoblastoma pathway protein LIN-9/chromatin-associated protein Aly	[BDT]	INFORMATION STORAGE AND PROCESSING|CELLULAR PROCESSES AND SIGNALING|CELLULAR PROCESSES AND SIGNALING	Chromatin structure and dynamics |Cell cycle control, cell division, chromosome partitioning |Signal transduction mechanisms	S	ENOG410YA1T	lin-9 homolog (C. elegans)	Biological Process: reproduction (GO:0000003);|Molecular Function: DNA binding (GO:0003677);|Cellular Component: nucleoplasm (GO:0005654);|Biological Process: transcription, DNA-templated (GO:0006351);|Cellular Component: transcriptional repressor complex (GO:0017053);	--	--
unknown_sample_HQ_transcript_10427	0.0352521	43.4244	38.0823	0.000248566	4.55542e-05	0.000250845	1.05097	24.4474	1.60829e-07	0.0329893	29.7786	3.60106e-09	0.104169	2.22071e-08	15.2707	0.00302909	32.5644	1.17177e-08	11.6176	0.008983	2.79947e-05	0.00947171	41.9688	38.1293	0.00195177	18.4877	2.55597e-05	XP_020264534.1	LOW QUALITY PROTEIN: splicing factor 3B subunit 1-like [Asparagus officinalis]	Q10178|SF3B1_SCHPO	U2 snRNP component prp10 OS=Schizosaccharomyces pombe (strain 972 / ATCC 24843) OX=284812 GN=prp10 PE=1 SV=3	csv:101213260	K12828	SF3B1, SAP155	splicing factor 3B subunit 1	ko03040	Spliceosome	KOG0213	Splicing factor 3b, subunit 1	[A]	INFORMATION STORAGE AND PROCESSING	RNA processing and modification	A	COG5181	Splicing factor 3b subunit	Biological Process: spliceosomal complex assembly (GO:0000245);|Molecular Function: mRNA binding (GO:0003729);|Cellular Component: nucleus (GO:0005634);|Cellular Component: U2 snRNP (GO:0005686);|Cellular Component: U2-type prespliceosome (GO:0071004);|Cellular Component: catalytic step 2 spliceosome (GO:0071013);|Cellular Component: post-mRNA release spliceosomal complex (GO:0071014);	--	--
unknown_sample_HQ_transcript_10428	4.0657e-18	0.0134966	0.735104	0.111605	0.000166902	1.29026e-18	3.60809e-13	0.187065	0.194735	8.57769e-09	0.0350481	8.6368e-10	7.90133e-19	0.239289	3.34597e-19	0.0246425	0.358862	2.04713e-07	6.54908e-16	4.41412e-15	1.32674e-16	5.19128e-14	0.366762	0.34091	0.0211781	0.319515	4.07761e-19	--	--	--	--	--	--	--	--	--	--	--	--	--	--	--	--	--	--	--	--	--
unknown_sample_HQ_transcript_10429	18.0956	19.983	13.6677	12.6069	15.0237	11.5374	21.8007	14.3811	8.79803	31.611	24.0032	11.3415	3.33474	0.62881	0.321725	18.1547	15.7014	4.51461	11.1417	22.7473	12.8649	65.7403	40.3562	43.4958	32.9158	20.6444	10.494	ONK70327.1	uncharacterized protein A4U43_C05F32590 [Asparagus officinalis]	Q9FXA2|PABP8_ARATH	Polyadenylate-binding protein 8 OS=Arabidopsis thaliana OX=3702 GN=PAB8 PE=1 SV=1	nnu:104601728	K13126	PABPC	polyadenylate-binding protein	ko03018|ko03015|ko03013	RNA degradation|mRNA surveillance pathway|RNA transport	KOG0123	Polyadenylate-binding protein (RRM superfamily)	[AJ]	INFORMATION STORAGE AND PROCESSING|INFORMATION STORAGE AND PROCESSING	RNA processing and modification |Translation, ribosomal structure and biogenesis	S	ENOG410XR5X	poly(A) binding protein, cytoplasmic	Molecular Function: RNA binding (GO:0003723);|Molecular Function: mRNA binding (GO:0003729);|Molecular Function: mRNA 3'-UTR binding (GO:0003730);|Cellular Component: nucleus (GO:0005634);|Cellular Component: cytoplasm (GO:0005737);|Cellular Component: cytosol (GO:0005829);|Biological Process: regulation of translation (GO:0006417);|Molecular Function: poly(A) binding (GO:0008143);|Molecular Func…	--	--
unknown_sample_HQ_transcript_1043	3.52291	2.91635	3.57869	13.2946	15.242	14.0847	3.5043	3.14421	8.2356	3.0581	4.24633	6.11863	9.30226	9.59158	5.33365	3.70906	4.96186	4.07163	4.03183	3.7815	15.1002	9.46173	5.08654	6.49837	3.14663	4.99524	4.98855	XP_020274686.1	LOW QUALITY PROTEIN: uncharacterized protein LOC109849285 [Asparagus officinalis]	Q9LVP1|TOP3A_ARATH	DNA topoisomerase 3-alpha OS=Arabidopsis thaliana OX=3702 GN=TOP3A PE=1 SV=1	--	--	--	--	--	--	KOG1956	DNA topoisomerase III alpha	[L]	INFORMATION STORAGE AND PROCESSING	Replication, recombination and repair	L	COG1754	Releases the supercoiling and torsional tension of DNA, which is introduced during the DNA replication and transcription, by transiently cleaving and rejoining one strand of the DNA duplex. Introduces a single-strand break via transesterification at a target site in duplex DNA. The scissile phosphodiester is attacked by the catalytic tyrosine of the enzyme, resulting in the formation of a DNA-(5'…	Biological Process: mitotic cell cycle (GO:0000278);|Biological Process: resolution of meiotic recombination intermediates (GO:0000712);|Molecular Function: DNA binding (GO:0003677);|Molecular Function: DNA topoisomerase activity (GO:0003916);|Molecular Function: DNA topoisomerase type I activity (GO:0003917);|Cellular Component: nucleus (GO:0005634);|Cellular Component: chromosome (GO:0005694);|…	--	--
unknown_sample_HQ_transcript_10430	4.10459	1.71216	3.07574	39.1913	33.6093	33.5893	3.75535	1.67181	3.35158	1.81292	1.99373	2.09666	2.13771	1.45598	1.99496	4.75502	3.94258	2.74678	5.50948	3.48408	0.637306	3.75344	2.2853	3.61879	2.0744	0.910777	1.45587	XP_020258077.1	J domain-containing protein required for chloroplast accumulation response 1-like isoform X1 [Asparagus officinalis]	Q9C9Q4|JAC1_ARATH	J domain-containing protein required for chloroplast accumulation response 1 OS=Arabidopsis thaliana OX=3702 GN=JAC1 PE=1 SV=1	--	--	--	--	--	--	KOG0431	Auxilin-like protein and related proteins containing DnaJ domain	[R]	POORLY CHARACTERIZED	General function prediction only	S	ENOG410YDET	NA	Cellular Component: cytoplasm (GO:0005737);|Biological Process: receptor-mediated endocytosis (GO:0006898);|Biological Process: actin filament organization (GO:0007015);|Biological Process: chloroplast avoidance movement (GO:0009903);|Biological Process: chloroplast accumulation movement (GO:0009904);|Molecular Function: clathrin binding (GO:0030276);|Cellular Component: vesicle (GO:0031982);|Cel…	--	--
unknown_sample_HQ_transcript_10431	0.00160783	0.179334	0.306791	1.01519	0.449417	0.419695	0.17954	0.484381	1.93557e-06	1.66017e-07	0.53342	4.38011e-05	0.10177	0.0942454	0.00160467	0.725496	1.39436	0.180881	0.00373495	0.00022242	0.261288	0.000158436	0.234236	0.49086	0.0353853	0.0014219	7.60766e-05	XP_020252362.1	protein RETICULATA-RELATED 6, chloroplastic [Asparagus officinalis]	Q8RWG3|RER6_ARATH	Protein RETICULATA-RELATED 6, chloroplastic OS=Arabidopsis thaliana OX=3702 GN=RER6 PE=2 SV=1	--	--	--	--	--	--	--	--	--	--	--	S	ENOG410YH33	Domain of unknown function (DUF3411)	Biological Process: multicellular organism development (GO:0007275);|Cellular Component: chloroplast (GO:0009507);|Cellular Component: integral component of membrane (GO:0016021);|Cellular Component: chloroplast membrane (GO:0031969);	--	--
unknown_sample_HQ_transcript_10432	16.5145	15.597	12.8492	5.63294	6.24834	6.74278	7.95167	6.84673	0.98678	7.04997	7.74876	1.44886	0.570172	5.68008	7.93254	11.1562	10.9898	0.228257	8.48053	11.8521	6.65259	6.45718	4.1359	5.18664	8.82053	8.03156	0.936804	XP_020260416.1	receptor-like kinase TMK3 [Asparagus officinalis]	P43298|TMK1_ARATH	Receptor protein kinase TMK1 OS=Arabidopsis thaliana OX=3702 GN=TMK1 PE=1 SV=1	--	--	--	--	--	--	--	--	--	--	--	T	ENOG41102Z7	receptor protein kinase	--	--	--
unknown_sample_HQ_transcript_10433	6.37895	11.1996	9.71058	2.36501	4.00803	2.61271	5.0961	5.84208	3.40349	8.85562	8.91018	5.27465	18.0259	12.715	8.14398	10.8719	9.57264	6.27342	9.70501	17.5647	7.60216	9.20999	10.8223	10.746	9.31224	8.19764	4.83397	ONK76617.1	uncharacterized protein A4U43_C03F30200 [Asparagus officinalis]	Q93ZJ9|MLN51_ARATH	Protein MLN51 homolog OS=Arabidopsis thaliana OX=3702 GN=MLN51 PE=1 SV=1	--	--	--	--	--	--	--	--	--	--	--	S	ENOG410Y9ET	glycine-rich protein	Biological Process: nuclear-transcribed mRNA catabolic process, nonsense-mediated decay (GO:0000184);|Molecular Function: mRNA binding (GO:0003729);|Cellular Component: nucleus (GO:0005634);|Cellular Component: cytoplasm (GO:0005737);|Biological Process: mRNA processing (GO:0006397);|Biological Process: regulation of translation (GO:0006417);|Biological Process: RNA splicing (GO:0008380);|Biologi…	--	--
unknown_sample_HQ_transcript_10434	1.00859	0.0041204	1.37123	2.23751	4.08819	1.44019	1.73481	2.39184	1.37753	0.47243	0.482322	0.937321	1.58005	0.89529	1.06194	2.55513	0.618102	2.54173	0.0074947	0.000783557	2.40326	1.07921	0.0467105	1.05798	0.0379497	2.01317	2.88229	XP_020268153.1	probable methyltransferase PMT11 isoform X1 [Asparagus officinalis]	O22285|PMTB_ARATH	Probable methyltransferase PMT11 OS=Arabidopsis thaliana OX=3702 GN=At2g39750 PE=2 SV=1	--	--	--	--	--	--	--	--	--	--	--	S	ENOG410ZKVC	Methyltransferase	Cellular Component: Golgi membrane (GO:0000139);|Cellular Component: endosome (GO:0005768);|Cellular Component: Golgi apparatus (GO:0005794);|Cellular Component: trans-Golgi network (GO:0005802);|Molecular Function: S-adenosylmethionine-dependent methyltransferase activity (GO:0008757);|Cellular Component: integral component of membrane (GO:0016021);|Biological Process: cell wall pectin metabolic…	--	--
unknown_sample_HQ_transcript_10435	0.977191	0.00117146	0.500023	0.343253	0.678466	0.319001	0.47201	0.0124525	0.341315	0.00066583	0.242807	0.529743	0.30388	0.896106	0.048558	0.675334	0.0055156	0.211698	1.42506	0.43173	0.923725	0.31181	0.740782	0.186972	0.256369	0.467486	1.06672	XP_020245867.1	probable ADP-ribosylation factor GTPase-activating protein AGD14 isoform X2 [Asparagus officinalis]	Q8RXE7|AGD14_ARATH	Probable ADP-ribosylation factor GTPase-activating protein AGD14 OS=Arabidopsis thaliana OX=3702 GN=AGD14 PE=1 SV=2	--	--	--	--	--	--	KOG0702	Predicted GTPase-activating protein	[T]	CELLULAR PROCESSES AND SIGNALING	Signal transduction mechanisms	U	ENOG41122WA	ArfGAP with FG repeats	Molecular Function: GTPase activator activity (GO:0005096);|Molecular Function: metal ion binding (GO:0046872);	--	--
unknown_sample_HQ_transcript_10437	2.58416	1.69558	1.63985	1.47422	1.30154	1.57362	2.64353	1.58747	2.52203	3.38106	2.96863	1.42328	1.57874	2.45013	0.917807	3.08645	2.12249	2.27142	2.08306	0.854464	2.21086	5.78562	4.10552	3.82409	3.99313	3.37254	1.823	XP_020254413.1	glycine--tRNA ligase, mitochondrial 1 [Asparagus officinalis]	O23627|SYGM1_ARATH	Glycine--tRNA ligase, mitochondrial 1 OS=Arabidopsis thaliana OX=3702 GN=At1g29880 PE=1 SV=1	csv:101213236	K01880	GARS, glyS1	glycyl-tRNA synthetase	ko00970	Aminoacyl-tRNA biosynthesis	KOG2298	Glycyl-tRNA synthetase and related class II tRNA synthetase	[J]	INFORMATION STORAGE AND PROCESSING	Translation, ribosomal structure and biogenesis	J	COG0423	Catalyzes the attachment of glycine to tRNA(Gly) (By similarity)	Molecular Function: glycine-tRNA ligase activity (GO:0004820);|Molecular Function: ATP binding (GO:0005524);|Cellular Component: cytoplasm (GO:0005737);|Cellular Component: mitochondrion (GO:0005739);|Cellular Component: endosome (GO:0005768);|Cellular Component: Golgi apparatus (GO:0005794);|Cellular Component: trans-Golgi network (GO:0005802);|Cellular Component: cytosol (GO:0005829);|Biologica…	--	--
unknown_sample_HQ_transcript_10438	0.0115466	2.19353e-05	7.36493e-06	0.0268403	0.0897166	0.191347	1.00131e-05	2.61028e-05	0.0002831	0.00400843	0.00190195	0.000112256	2.27766e-08	0.0876553	7.72335e-05	1.25565e-05	1.05933e-06	1.07464e-05	3.58293e-06	7.11225e-05	2.98054e-06	0.0105996	7.55721e-06	4.76338e-05	0.00583541	9.75234e-07	0.00317681	XP_020260962.1	probable sucrose-phosphate synthase 2 [Asparagus officinalis]	O04933|SPSA2_CRAPL	Probable sucrose-phosphate synthase 2 OS=Craterostigma plantagineum OX=4153 GN=SPS2 PE=2 SV=1	egu:105049657	K00696	E2.4.1.14	sucrose-phosphate synthase	ko00500	Starch and sucrose metabolism	KOG0853	Glycosyltransferase	[M]	CELLULAR PROCESSES AND SIGNALING	Cell wall/membrane/envelope biogenesis	M	COG0438	Glycosyl transferase (Group 1	Biological Process: sucrose biosynthetic process (GO:0005986);|Molecular Function: sucrose synthase activity (GO:0016157);|Molecular Function: sucrose-phosphate synthase activity (GO:0046524);	--	--
unknown_sample_HQ_transcript_10439	332.392	585.167	543.705	92.0935	84.0823	98.5057	97.5294	107.239	48.4658	52.3017	103.361	58.6692	52.6988	283.589	243.305	202.663	573.176	137.431	439.43	382.759	628.025	108.365	172.859	138.535	14.4079	68.3369	73.3314	ONK74313.1	uncharacterized protein A4U43_C03F4960 [Asparagus officinalis]	A0A1P8AS03|ECT4_ARATH	YTH domain-containing protein ECT4 OS=Arabidopsis thaliana OX=3702 GN=ECT4 PE=2 SV=1	egu:105042282	K20102	YTHDF	YTH domain-containing family protein	--	--	KOG1901	Uncharacterized high-glucose-regulated protein	[R]	POORLY CHARACTERIZED	General function prediction only	S	ENOG410YABQ	YTH domain family	Molecular Function: RNA binding (GO:0003723);|Cellular Component: cytoplasm (GO:0005737);	--	--
unknown_sample_HQ_transcript_10440	15.4045	17.901	13.1245	13.1275	13.4549	17.081	14.2556	12.1425	21.1546	11.6732	18.6709	33.8095	10.6006	49.4441	4.24179	12.5817	20.7573	30.0757	14.1378	7.75678	9.41501	6.37175	16.1932	15.4364	9.77187	16.6996	31.0647	ONK70546.1	uncharacterized protein A4U43_C05F34830 [Asparagus officinalis]	Q05001|NCPR_CATRO	NADPH--cytochrome P450 reductase OS=Catharanthus roseus OX=4058 GN=CPR PE=2 SV=1	egu:105039267	K00327	POR	NADPH-ferrihemoprotein reductase	--	--	KOG1158	NADP/FAD dependent oxidoreductase	[C]	METABOLISM	Energy production and conversion	P	COG0369	Component of the sulfite reductase complex that catalyzes the 6-electron reduction of sulfite to sulfide. This is one of several activities required for the biosynthesis of L- cysteine from sulfate. The flavoprotein component catalyzes the electron flow from NADPH - FAD - FMN to the hemoprotein component (By similarity)	Molecular Function: NADPH-hemoprotein reductase activity (GO:0003958);|Cellular Component: endoplasmic reticulum membrane (GO:0005789);|Molecular Function: FMN binding (GO:0010181);|Cellular Component: integral component of membrane (GO:0016021);|Molecular Function: flavin adenine dinucleotide binding (GO:0050660);|Molecular Function: NADP binding (GO:0050661);	--	--
unknown_sample_HQ_transcript_10441	7.11216	17.7123	12.5395	0.300035	0.788798	0.169085	14.5684	23.1496	26.4826	6.28631	20.9205	13.8064	15.5419	5.70889	8.22723	4.16666	10.848	25.659	3.22402	1.88712	35.3207	3.84368	5.94624	5.09597	8.10879	11.5157	15.6351	XP_020086294.1	ETHYLENE INSENSITIVE 3-like 1 protein [Ananas comosus]	Q10M41|EIL1A_ORYSJ	Protein ETHYLENE-INSENSITIVE 3-like 1a OS=Oryza sativa subsp. japonica OX=39947 GN=EIL1A PE=1 SV=1	pda:103721270	K14514	EIN3	ethylene-insensitive protein 3	ko04075	Plant hormone signal transduction	--	--	--	--	--	K	ENOG4110EBS	protein ethylene insensitive	Molecular Function: DNA binding (GO:0003677);|Molecular Function: DNA-binding transcription factor activity (GO:0003700);|Cellular Component: nucleus (GO:0005634);|Biological Process: defense response (GO:0006952);|Biological Process: ethylene-activated signaling pathway (GO:0009873);	--	--
unknown_sample_HQ_transcript_10442	0.53777	0.804436	0.919136	0.586219	0.717475	0.620792	95.312	101.563	11.8158	51.7946	33.5002	7.09251	5.70225	2.61681	13.4993	1.31253	0.678307	7.50722	0.0498527	0.363309	3.05074	12.0243	18.5576	17.7979	49.9539	18.113	10.1122	XP_020268144.1	LOW QUALITY PROTEIN: triacylglycerol lipase SDP1-like [Asparagus officinalis]	Q9LZA6|SDP1_ARATH	Triacylglycerol lipase SDP1 OS=Arabidopsis thaliana OX=3702 GN=SDP1 PE=1 SV=1	egu:105045555	K14674	TGL4	TAG lipase / steryl ester hydrolase / phospholipase A2 / LPA acyltransferase	ko00564|ko00592|ko00561|ko00591|ko00565|ko00100|ko00590	Glycerophospholipid metabolism|alpha-Linolenic acid metabolism|Glycerolipid metabolism|Linoleic acid metabolism|Ether lipid metabolism|Steroid biosynthesis|Arachidonic acid metabolism	KOG2214	Predicted esterase of the alpha-beta hydrolase superfamily	[R]	POORLY CHARACTERIZED	General function prediction only	S	COG1752	K07001 NTE family protein	Molecular Function: triglyceride lipase activity (GO:0004806);|Biological Process: glycerol metabolic process (GO:0006071);|Biological Process: triglyceride metabolic process (GO:0006641);|Cellular Component: monolayer-surrounded lipid storage body (GO:0012511);|Cellular Component: integral component of membrane (GO:0016021);|Biological Process: triglyceride catabolic process (GO:0019433);	--	--
unknown_sample_HQ_transcript_10445	2.77803e-09	0.43253	0.616286	0.448849	0.120583	0.64277	3.35617e-11	0.185943	0.856569	3.77269e-13	0.75922	1.10359	0.380917	1.45367	0.0209194	0.0682355	0.811061	1.42976	0.588852	0.106828	1.61762	0.0807619	1.66322	0.866559	9.66671e-11	0.508841	1.01346	XP_020273369.1	uncharacterized protein LOC109848332 [Asparagus officinalis]	--	--	--	--	--	--	--	--	--	--	--	--	--	S	ENOG410Y9BV	expressed protein	--	--	--
unknown_sample_HQ_transcript_10446	10.1205	11.294	9.97462	15.8388	15.9256	13.0751	11.8056	10.2914	18.6029	8.5589	8.7245	13.9693	16.7783	15.2361	19.7783	12.8402	12.788	18.0243	37.9654	46.7371	50.8395	14.4555	14.8921	12.3882	11.2188	11.3085	12.7168	XP_020247206.1	protein EXECUTER 1, chloroplastic [Asparagus officinalis]	Q93YW0|EXEC1_ARATH	Protein EXECUTER 1, chloroplastic OS=Arabidopsis thaliana OX=3702 GN=EX1 PE=1 SV=1	--	--	--	--	--	--	--	--	--	--	--	S	ENOG410ZHAF	protein EXECUTER 1, chloroplastic-like	Biological Process: response to singlet oxygen (GO:0000304);|Cellular Component: chloroplast (GO:0009507);|Biological Process: singlet oxygen-mediated programmed cell death (GO:0010343);|Cellular Component: thylakoid membrane (GO:0042651);	--	--
unknown_sample_HQ_transcript_10447	8.38012	4.10262	3.58063	7.82257	6.06346	7.59031	21.825	15.5948	27.5295	27.3912	22.9316	39.824	20.966	4.93922	34.4715	14.3863	9.13901	15.1741	11.1531	19.2605	0.000556847	34.8145	29.3476	30.0959	28.8892	24.8472	45.4995	ONK57017.1	uncharacterized protein A4U43_C10F15700 [Asparagus officinalis]	P54774|CDC48_SOYBN	Cell division cycle protein 48 homolog OS=Glycine max OX=3847 GN=CDC48 PE=2 SV=1	egu:105053566	K13525	VCP, CDC48	transitional endoplasmic reticulum ATPase	ko04141	Protein processing in endoplasmic reticulum	KOG0730	AAA+-type ATPase	[O]	CELLULAR PROCESSES AND SIGNALING	Posttranslational modification, protein turnover, chaperones	O	COG0464	Aaa atpase	Molecular Function: ATP binding (GO:0005524);|Cellular Component: nucleus (GO:0005634);|Cellular Component: cytoplasm (GO:0005737);|Cellular Component: cytosol (GO:0005829);|Cellular Component: plasma membrane (GO:0005886);|Biological Process: macroautophagy (GO:0016236);|Molecular Function: ATPase activity (GO:0016887);|Biological Process: ubiquitin-dependent ERAD pathway (GO:0030433);|Biologica…	--	--
unknown_sample_HQ_transcript_10448	1.27469	3.89415	4.78818	2.74242	3.01154	1.53022	1.52638	3.50542	2.46482	1.21546	1.82774	1.46451	1.77947	1.53476	4.74919	2.23537	2.68046	2.21401	1.03668	3.61496	3.13064	3.92259	5.28877	5.86745	0.596729	2.81885	1.88361	XP_020273054.1	uncharacterized protein LOC109848119 isoform X3 [Asparagus officinalis]	--	--	--	--	--	--	--	--	--	--	--	--	--	S	ENOG410Y64Y	NA	--	--	--
unknown_sample_HQ_transcript_1045	0.640635	2.20003	0.757115	0.000232797	0.00150356	0.000233538	1.20646	4.64414	2.39368	2.4486	4.50489	1.39748	12.1439	1.13722	0.421083	3.69377	9.8137	0.61231	2.5507	0.0361756	0.010163	7.53614	10.3774	0.680757	2.94121	2.81982	0.538771	XP_008788336.1	leucine--tRNA ligase, cytoplasmic [Phoenix dactylifera]	F4I116|SYLC_ARATH	Leucine--tRNA ligase, cytoplasmic OS=Arabidopsis thaliana OX=3702 GN=At1g09620 PE=1 SV=1	pda:103706108	K01869	LARS, leuS	leucyl-tRNA synthetase	ko00970	Aminoacyl-tRNA biosynthesis	KOG0437	Leucyl-tRNA synthetase	[J]	INFORMATION STORAGE AND PROCESSING	Translation, ribosomal structure and biogenesis	J	COG0495	Leucyl-trna synthetase	Molecular Function: aminoacyl-tRNA editing activity (GO:0002161);|Molecular Function: leucine-tRNA ligase activity (GO:0004823);|Molecular Function: ATP binding (GO:0005524);|Cellular Component: cytosol (GO:0005829);|Biological Process: leucyl-tRNA aminoacylation (GO:0006429);|Cellular Component: plasmodesma (GO:0009506);|Cellular Component: chloroplast (GO:0009507);	--	--
unknown_sample_HQ_transcript_10450	0.296113	0.270679	0.48942	2.24028	0.909279	0.436441	1.01515	1.38466	2.44856	5.45389	2.30828	3.61819	2.01477	3.20896	2.14809	1.75856	1.07947	5.83595	0.228765	0.269106	0.292645	0.770201	0.863922	2.25774	3.261	2.70032	2.6679	XP_019707248.1	PREDICTED: leucine-rich repeat extensin-like protein 4, partial [Elaeis guineensis]	Q9T0K5|LRX3_ARATH	Leucine-rich repeat extensin-like protein 3 OS=Arabidopsis thaliana OX=3702 GN=LRX3 PE=1 SV=1	--	--	--	--	--	--	--	--	--	--	--	S	ENOG410Y973	leucine-rich repeat extensin-like protein	Molecular Function: structural constituent of cell wall (GO:0005199);|Cellular Component: extracellular region (GO:0005576);|Cellular Component: cell wall (GO:0005618);|Cellular Component: plant-type cell wall (GO:0009505);|Cellular Component: plasmodesma (GO:0009506);|Biological Process: cell wall organization (GO:0071555);	--	--
unknown_sample_HQ_transcript_10451	12.7781	5.51867	3.60063	3.49179	2.78527	2.15766	10.4571	0.978031	8.51382	10.6487	4.05482	10.6463	3.39684	10.9602	5.19104	13.3091	3.04195	13.2847	13.0542	3.32756	14.7735	12.7634	3.18304	3.20205	8.30771	1.10134	7.06321	XP_020245867.1	probable ADP-ribosylation factor GTPase-activating protein AGD14 isoform X2 [Asparagus officinalis]	Q8RXE7|AGD14_ARATH	Probable ADP-ribosylation factor GTPase-activating protein AGD14 OS=Arabidopsis thaliana OX=3702 GN=AGD14 PE=1 SV=2	--	--	--	--	--	--	KOG0702	Predicted GTPase-activating protein	[T]	CELLULAR PROCESSES AND SIGNALING	Signal transduction mechanisms	U	ENOG41122WA	ArfGAP with FG repeats	Molecular Function: GTPase activator activity (GO:0005096);|Molecular Function: metal ion binding (GO:0046872);	--	--
unknown_sample_HQ_transcript_10452	1.88606	2.25367	1.24679	1.98942	2.00025	2.08153	5.9014	4.77745	5.26231	3.77572	8.41168	1.6254	11.0056	11.5123	17.8107	3.21326	3.298	6.70751	15.9683	17.3403	7.99195	4.50788	5.21818	6.01234	2.3341	2.46066	3.77737	XP_008785954.1	probable galacturonosyltransferase 13 [Phoenix dactylifera]	Q0WV13|GAUTD_ARATH	Probable galacturonosyltransferase 13 OS=Arabidopsis thaliana OX=3702 GN=GAUT13 PE=2 SV=1	pda:103704454	K13648	GAUT	alpha-1,4-galacturonosyltransferase	ko00520|ko00500	Amino sugar and nucleotide sugar metabolism|Starch and sucrose metabolism	--	--	--	--	--	G	ENOG410ZY1J	Galacturonosyltransferase	Cellular Component: Golgi membrane (GO:0000139);|Cellular Component: Golgi apparatus (GO:0005794);|Biological Process: pollen development (GO:0009555);|Biological Process: pollen tube growth (GO:0009860);|Cellular Component: integral component of membrane (GO:0016021);|Molecular Function: polygalacturonate 4-alpha-galacturonosyltransferase activity (GO:0047262);|Biological Process: cell wall pect…	--	--
unknown_sample_HQ_transcript_10453	24.6538	25.1454	25.7992	0.00707506	0.000249389	0.0226003	64.082	36.2617	10.6128	54.6776	37.8959	15.6425	25.2223	14.6342	40.341	3.02664	6.0915	7.14235	12.205	0.729621	2.07239	26.4499	31.735	40.0415	49.6176	11.4497	15.2616	XP_010934368.1	PREDICTED: phosphoenolpyruvate carboxykinase [ATP] [Elaeis guineensis]	Q9T074|PCKA_ARATH	Phosphoenolpyruvate carboxykinase (ATP) OS=Arabidopsis thaliana OX=3702 GN=PCKA PE=1 SV=1	egu:105054530	K01610	E4.1.1.49, pckA	phosphoenolpyruvate carboxykinase (ATP)	ko00710|ko00020|ko01200|ko00620|ko00010	Carbon fixation in photosynthetic organisms|Citrate cycle (TCA cycle)|Carbon metabolism|Pyruvate metabolism|Glycolysis / Gluconeogenesis	--	--	--	--	--	C	COG1866	Phosphoenolpyruvate Carboxylase	Molecular Function: phosphoenolpyruvate carboxykinase (ATP) activity (GO:0004612);|Molecular Function: ATP binding (GO:0005524);|Cellular Component: nucleus (GO:0005634);|Cellular Component: nucleolus (GO:0005730);|Cellular Component: cytosol (GO:0005829);|Biological Process: gluconeogenesis (GO:0006094);|Biological Process: defense response to fungus, incompatible interaction (GO:0009817);|Cellu…	--	--
unknown_sample_HQ_transcript_10454	48.6476	69.6486	74.0609	52.3247	48.1014	42.7593	39.9965	27.418	42.862	38.6697	45.6847	57.4622	45.4756	71.5115	43.6691	70.2786	58.5971	84.3149	104.369	264.666	101.679	84.2755	56.5388	52.8198	43.208	44.8547	48.5776	ONK70327.1	uncharacterized protein A4U43_C05F32590 [Asparagus officinalis]	P42731|PABP2_ARATH	Polyadenylate-binding protein 2 OS=Arabidopsis thaliana OX=3702 GN=PAB2 PE=1 SV=1	egu:105050147	K13126	PABPC	polyadenylate-binding protein	ko03018|ko03015|ko03013	RNA degradation|mRNA surveillance pathway|RNA transport	KOG0123	Polyadenylate-binding protein (RRM superfamily)	[AJ]	INFORMATION STORAGE AND PROCESSING|INFORMATION STORAGE AND PROCESSING	RNA processing and modification |Translation, ribosomal structure and biogenesis	S	ENOG410XR5X	poly(A) binding protein, cytoplasmic	Biological Process: nuclear-transcribed mRNA catabolic process, nonsense-mediated decay (GO:0000184);|Molecular Function: RNA binding (GO:0003723);|Molecular Function: mRNA binding (GO:0003729);|Molecular Function: mRNA 3'-UTR binding (GO:0003730);|Molecular Function: translation initiation factor activity (GO:0003743);|Cellular Component: nucleus (GO:0005634);|Cellular Component: cytoplasm (GO:0…	--	--
unknown_sample_HQ_transcript_10455	0.601034	0.0215373	4.52738e-20	8.1787	5.68197	5.08544	0.381426	1.29639	2.32156	0.726899	0.258387	0.287329	0.110952	1.10772	0.434462	0.183079	0.358964	0.678258	1.41253e-13	1.88039	0.0790512	0.574137	4.50109e-11	0.128104	0.971659	0.0472877	0.0898266	PKU78909.1	hypothetical protein MA16_Dca000253 [Dendrobium catenatum]	--	--	--	--	--	--	--	--	--	--	--	--	--	S	ENOG4111RQR	Protein of unknown function (DUF1118)	--	--	--
unknown_sample_HQ_transcript_10456	0.21251	0.431826	0.0988746	0.495175	0.559374	0.878023	0.723388	0.627522	10.8349	0.0532988	0.33696	7.6827	1.02094	15.7794	14.0298	0.499074	0.233933	11.8203	1.44052	3.38208	1.73791e-13	0.690334	0.260245	0.836736	0.53205	0.107435	4.57602	XP_020262096.1	scarecrow-like protein 1 isoform X1 [Asparagus officinalis]	Q9SDQ3|SCL1_ARATH	Scarecrow-like protein 1 OS=Arabidopsis thaliana OX=3702 GN=SCL1 PE=2 SV=1	--	--	--	--	--	--	--	--	--	--	--	S	ENOG4111XPA	Scarecrow-like protein	Molecular Function: DNA-binding transcription factor activity (GO:0003700);|Cellular Component: nucleus (GO:0005634);|Biological Process: regulation of transcription, DNA-templated (GO:0006355);|Molecular Function: sequence-specific DNA binding (GO:0043565);	--	--
unknown_sample_HQ_transcript_10457	1.68581	0.414614	0.193525	0.160497	0.0206129	0.0689671	0.587134	0.598646	0.103389	0.116283	0.204734	0.0775679	0.423384	0.484627	0.182354	1.44023	0.18273	0.467951	0.549306	1.26878	0.178154	1.362	0.570575	1.46438	0.731518	0.179655	0.152226	ONK69005.1	uncharacterized protein A4U43_C05F18280, partial [Asparagus officinalis]	--	--	rcu:8264110	K04507	CACYBP, SIP	calcyclin binding protein	ko04310	Wnt signaling pathway	KOG3260	Calcyclin-binding protein CacyBP	[T]	CELLULAR PROCESSES AND SIGNALING	Signal transduction mechanisms	S	ENOG410XSB6	calcyclin binding protein	--	--	--
unknown_sample_HQ_transcript_10459	1.29145e-06	1.00433e-06	6.05203e-06	9.63574	8.53904	5.64816	8.5098e-07	1.3017e-07	2.89819e-10	0.154617	6.49433e-06	1.31274e-05	1.73666e-08	0.000150458	0.0824584	1.02767e-07	1.10729e-07	8.67645e-11	2.09498	7.30767	3.56129	8.32157e-08	5.78144e-09	5.87781e-05	9.26238e-09	0.000726529	6.08605e-10	XP_010940323.1	PREDICTED: 1,4-alpha-glucan-branching enzyme 1, chloroplastic/amyloplastic isoform X1 [Elaeis guineensis]	Q41058|GLGB1_PEA	1,4-alpha-glucan-branching enzyme 1, chloroplastic/amyloplastic OS=Pisum sativum OX=3888 GN=SBEI PE=1 SV=1	egu:105058934	K00700	glgB	1,4-alpha-glucan branching enzyme	ko00500	Starch and sucrose metabolism	KOG0470	1,4-alpha-glucan branching enzyme/starch branching enzyme II	[G]	METABOLISM	Carbohydrate transport and metabolism	G	COG0296	Catalyzes the formation of the alpha-1,6-glucosidic linkages in glycogen by scission of a 1,4-alpha-linked oligosaccharide from growing alpha-1,4-glucan chains and the subsequent attachment of the oligosaccharide to the alpha-1,6 position (By similarity)	--	--	--
unknown_sample_HQ_transcript_10460	29.118	93.7986	83.3239	1.7241	5.97804	6.70988	17.8662	54.7388	13.2694	3.49837	30.9668	0.33484	0.000293126	11.8794	1.69684	12.7448	29.3575	8.49937	0.0734921	23.4794	37.6758	30.7191	70.8659	52.5587	9.19865	13.502	8.30259	XP_010915931.1	PREDICTED: cyclin-A1-4-like [Elaeis guineensis]	Q0JPA4|CCA12_ORYSJ	Cyclin-A1-2 OS=Oryza sativa subsp. japonica OX=39947 GN=CYCA1-2 PE=3 SV=2	egu:105040888	K06627	CCNA	cyclin-A	ko04110|ko04152	Cell cycle|AMPK signaling pathway	KOG0654	G2/Mitotic-specific cyclin A	[D]	CELLULAR PROCESSES AND SIGNALING	Cell cycle control, cell division, chromosome partitioning	D	COG5024	g2 mitotic-specific	Biological Process: regulation of cyclin-dependent protein serine/threonine kinase activity (GO:0000079);|Biological Process: mitotic cell cycle (GO:0000278);|Cellular Component: cyclin-dependent protein kinase holoenzyme complex (GO:0000307);|Cellular Component: nucleus (GO:0005634);|Cellular Component: cytoplasm (GO:0005737);|Biological Process: protein phosphorylation (GO:0006468);|Biological …	--	--
unknown_sample_HQ_transcript_10461	29.0235	14.1599	10.6817	9.63577	12.5193	11.7384	35.0785	9.83783	6.83491	52.8182	14.4415	9.76141	25.3103	12.6325	11.8503	38.1245	9.54225	6.78429	16.8373	13.9172	10.6653	41.344	16.9625	12.246	50.6562	15.2863	7.58361	XP_020263618.1	LOW QUALITY PROTEIN: uncharacterized protein LOC109839552 [Asparagus officinalis]	--	--	--	--	--	--	--	--	--	--	--	--	--	S	ENOG410ZWAM	FG-GAP repeat-containing protein	--	--	--
unknown_sample_HQ_transcript_10463	0.00121214	8.24309e-06	0.00191328	2.50921e-06	9.51383e-05	9.125e-05	0.00171426	6.65401e-06	0.000356933	1.93057e-05	2.9467e-05	0.192056	0.00474006	0.00146978	0.000187941	6.74902e-05	0.000107201	0.00105119	0.000633338	0.338028	5.11013e-05	2.08955e-05	0.000100955	5.06436e-05	0.00026514	5.59445e-05	0.000183049	ONK79503.1	uncharacterized protein A4U43_C01F7020 [Asparagus officinalis]	P54774|CDC48_SOYBN	Cell division cycle protein 48 homolog OS=Glycine max OX=3847 GN=CDC48 PE=2 SV=1	pda:103703433	K13525	VCP, CDC48	transitional endoplasmic reticulum ATPase	ko04141	Protein processing in endoplasmic reticulum	KOG0730	AAA+-type ATPase	[O]	CELLULAR PROCESSES AND SIGNALING	Posttranslational modification, protein turnover, chaperones	O	COG0464	Aaa atpase	Molecular Function: ATP binding (GO:0005524);|Cellular Component: nucleus (GO:0005634);|Cellular Component: cytoplasm (GO:0005737);|Cellular Component: cytosol (GO:0005829);|Cellular Component: plasma membrane (GO:0005886);|Biological Process: macroautophagy (GO:0016236);|Molecular Function: ATPase activity (GO:0016887);|Biological Process: ubiquitin-dependent ERAD pathway (GO:0030433);|Biologica…	--	--
unknown_sample_HQ_transcript_10465	20.2115	34.1956	43.6367	6.25771	5.96023	6.62947	14.8934	26.1117	26.5525	28.0685	37.3743	37.4977	57.4226	36.8312	35.8278	17.6099	30.1437	16.8299	51.442	41.9194	21.1822	51.6171	76.2979	87.3634	27.9099	45.4802	31.0882	AIZ68196.1	eukaryotic translation initiation factor 3 subunit B-like protein [Ornithogalum longebracteatum]	Q9C5Z1|EIF3B_ARATH	Eukaryotic translation initiation factor 3 subunit B OS=Arabidopsis thaliana OX=3702 GN=TIF3B1 PE=1 SV=1	pda:103704674	K03253	EIF3B	translation initiation factor 3 subunit B	ko03013	RNA transport	KOG2314	Translation initiation factor 3, subunit b (eIF-3b)	[J]	INFORMATION STORAGE AND PROCESSING	Translation, ribosomal structure and biogenesis	J	COG5354	Component of the eukaryotic translation initiation factor 3 (eIF-3) complex, which is involved in protein synthesis and, together with other initiation factors, stimulates binding of mRNA and methionyl-tRNAi to the 40S ribosome (By similarity)	Biological Process: formation of cytoplasmic translation initiation complex (GO:0001732);|Molecular Function: translation initiation factor activity (GO:0003743);|Cellular Component: eukaryotic translation initiation factor 3 complex (GO:0005852);|Biological Process: translational initiation (GO:0006413);|Cellular Component: eukaryotic 43S preinitiation complex (GO:0016282);|Molecular Function: t…	--	--
unknown_sample_HQ_transcript_10466	2.10229	1.39127	1.70573	2.81783	3.00296	3.54796	6.0015	2.09	3.55838	5.18142	3.00464	5.95559	23.8073	26.2889	17.7167	3.27889	2.13611	5.51401	1.68776	17.6826	0.922801	5.84	4.62163	3.54953	4.38198	2.49933	5.51004	XP_020273398.1	dymeclin isoform X1 [Asparagus officinalis]	--	--	--	--	--	--	--	--	KOG2225	Proteins containing regions of low-complexity	[R]	POORLY CHARACTERIZED	General function prediction only	S	ENOG410XP0J	dymeclin	--	--	--
unknown_sample_HQ_transcript_10467	2.47131	0.000237901	0.475134	2.01591	1.62549	1.73869	1.21419	0.0584376	4.00625	1.44162	0.183946	3.72191	0.0951553	3.96553	5.22912	2.05689	0.318118	4.81101	8.20714	0.42597	0.0151574	4.17963	0.0518093	0.448147	2.04903	0.468133	4.71075	XP_010915993.1	PREDICTED: KH domain-containing protein HEN4 [Elaeis guineensis]	Q8W4B1|RCF3_ARATH	RNA-binding KH domain-containing protein RCF3 OS=Arabidopsis thaliana OX=3702 GN=RCF3 PE=1 SV=1	egu:105040932	K13162	PCBP2_3_4	poly(rC)-binding protein 2	--	--	KOG2190	PolyC-binding proteins alphaCP-1 and related KH domain proteins	[AR]	INFORMATION STORAGE AND PROCESSING|POORLY CHARACTERIZED	RNA processing and modification |General function prediction only	S	ENOG410XNN8	mRNA transport	Biological Process: mRNA processing (GO:0006397);|Biological Process: response to osmotic stress (GO:0006970);|Biological Process: RNA splicing (GO:0008380);|Biological Process: jasmonic acid mediated signaling pathway (GO:0009867);|Biological Process: heat acclimation (GO:0010286);|Cellular Component: nuclear dicing body (GO:0010445);|Biological Process: regulation of gene expression (GO:0010468…	--	--
unknown_sample_HQ_transcript_10468	0.179131	1.33179	1.7539	4.66977	4.83391	3.8044	3.82653	10.3778	2.3848	2.02421	5.54368	0.98173	3.61422	0.227732	0.49123	2.99657e-05	2.0144	4.12326	0.0207219	0.329835	0.141977	0.989435	3.4408	4.58984	3.05296	1.79637	0.568214	XP_020260300.1	nucleotide pyrophosphatase/phosphodiesterase-like [Asparagus officinalis]	Q5MAU8|PPA27_ARATH	Probable inactive purple acid phosphatase 27 OS=Arabidopsis thaliana OX=3702 GN=PAP27 PE=2 SV=1	--	--	--	--	--	--	KOG1378	Purple acid phosphatase	[G]	METABOLISM	Carbohydrate transport and metabolism	S	COG1409	Hydrolyzes cAMP to 5'-AMP. Plays an important regulatory role in modulating the intracellular concentration of cAMP, thereby influencing cAMP-dependent processes (By similarity)	Molecular Function: acid phosphatase activity (GO:0003993);|Cellular Component: extracellular region (GO:0005576);|Molecular Function: metal ion binding (GO:0046872);	--	--
unknown_sample_HQ_transcript_10469	1.00354	0.00818742	0.18026	0.010891	0.169752	0.582295	0.706172	2.25575	0.00155681	0.161452	1.29397	0.117346	0.216575	0.153943	6.97291e-15	0.368687	0.0142427	1.00073	0.792176	7.27036	1.34032	1.52614	0.0141117	0.0355587	0.108652	0.907976	0.102915	XP_020691769.1	ABC transporter G family member 44-like [Dendrobium catenatum]	Q6YW62|AB44G_ORYSJ	ABC transporter G family member 44 OS=Oryza sativa subsp. japonica OX=39947 GN=ABCG44 PE=2 SV=2	--	--	--	--	--	--	KOG0065	Pleiotropic drug resistance proteins (PDR1-15), ABC superfamily	[Q]	METABOLISM	Secondary metabolites biosynthesis, transport and catabolism	V	COG0842	(ABC) transporter	Molecular Function: ATP binding (GO:0005524);|Cellular Component: plasma membrane (GO:0005886);|Cellular Component: integral component of membrane (GO:0016021);|Molecular Function: ATPase activity, coupled to transmembrane movement of substances (GO:0042626);|Biological Process: transmembrane transport (GO:0055085);	--	--
unknown_sample_HQ_transcript_1047	6.39525	6.50458	6.18166	3.4093	3.39437	1.86392	5.29173	4.81595	2.20514	2.73322	4.08581	2.33518	2.54162	5.6563	4.66378	4.18024	5.67259	4.41186	10.9386	8.6254	5.97293	5.27572	7.50257	6.2388	4.84903	4.59158	2.54643	XP_020247321.1	uncharacterized protein LOC109825041 isoform X2 [Asparagus officinalis]	Q9C810|Y1342_ARATH	PHD finger protein At1g33420 OS=Arabidopsis thaliana OX=3702 GN=At1g33420 PE=1 SV=1	--	--	--	--	--	--	--	--	--	--	--	S	ENOG4111YPU	PHD	Cellular Component: nucleus (GO:0005634);|Molecular Function: metal ion binding (GO:0046872);	--	--
unknown_sample_HQ_transcript_10470	23.7413	9.73629	13.103	55.116	37.1024	36.4573	9.92674	5.46413	2.37315	5.4161	2.91406	1.10464	0.520924	20.488	10.5624	8.36962	5.69684	3.13167	10.8019	56.8524	1.42796	7.17333	3.89516	4.54882	5.2661	1.60688	1.85411	ONK71723.1	uncharacterized protein A4U43_C04F11690 [Asparagus officinalis]	B5X561|SHA_ARATH	SH2 domain-containing protein A OS=Arabidopsis thaliana OX=3702 GN=SHA PE=1 SV=1	--	--	--	--	--	--	--	--	--	--	--	S	ENOG41116R2	NA	Molecular Function: DNA-binding transcription factor activity (GO:0003700);|Cellular Component: nucleus (GO:0005634);|Biological Process: signal transduction (GO:0007165);	--	--
unknown_sample_HQ_transcript_10471	3.05808	3.54737	5.25529	5.2932	6.22285	4.91408	3.89376	2.60891	5.00004	2.40486	3.07731	3.42082	5.55302	3.74408	1.64134	2.42472	3.19492	2.28092	0.815058	2.64007	2.03391	6.25436	5.43286	5.3726	3.23843	1.93761	2.35909	XP_020269289.1	twinkle homolog protein, chloroplastic/mitochondrial [Asparagus officinalis]	B5X582|TWIH_ARATH	Twinkle homolog protein, chloroplastic/mitochondrial OS=Arabidopsis thaliana OX=3702 GN=At1g30680 PE=1 SV=1	pda:103719626	K17680	PEO1	twinkle protein	--	--	--	--	--	--	--	L	ENOG410ZVWQ	TOPRIM domain-containing protein	Molecular Function: single-stranded DNA binding (GO:0003697);|Molecular Function: DNA primase activity (GO:0003896);|Molecular Function: ATP-dependent DNA helicase activity (GO:0004003);|Molecular Function: ATP binding (GO:0005524);|Cellular Component: mitochondrion (GO:0005739);|Biological Process: ribonucleotide biosynthetic process (GO:0009260);|Cellular Component: chloroplast (GO:0009507);|Mo…	--	--
unknown_sample_HQ_transcript_10472	0.0214736	0.0770758	1.22293e-08	2.61416e-11	0.0569742	3.89184e-17	1.94464e-09	0.000184551	0.180395	0.153984	0.0468767	0.0178371	7.30098	15.476	21.2937	0.10705	9.17811e-15	0.318254	0.514311	0.261422	0.986676	1.44731	0.173566	2.12645	1.71325e-24	0	0.114252	XP_010919429.2	PREDICTED: cucumisin-like [Elaeis guineensis]	Q39547|CUCM1_CUCME	Cucumisin OS=Cucumis melo OX=3656 PE=1 SV=1	--	--	--	--	--	--	--	--	--	--	--	O	COG1404	peptidase (S8 and S53, subtilisin, kexin, sedolisin	Molecular Function: serine-type endopeptidase activity (GO:0004252);|Cellular Component: extracellular region (GO:0005576);	--	--
unknown_sample_HQ_transcript_10474	24.462	8.94591	8.97015	4.46826	4.48109	5.2466	16.2014	6.50684	10.1961	13.0669	7.51742	12.8623	27.486	35.1478	19.6978	24.0442	7.77196	24.4101	30.5298	34.2663	22.3463	18.5483	13.1726	9.45994	14.7499	8.08361	10.2164	XP_020264612.1	serrate RNA effector molecule [Asparagus officinalis]	Q9ZVD0|SRRT_ARATH	Serrate RNA effector molecule OS=Arabidopsis thaliana OX=3702 GN=SE PE=1 SV=2	--	--	--	--	--	--	KOG2295	C2H2 Zn-finger protein	[R]	POORLY CHARACTERIZED	General function prediction only	K	ENOG410XR8S	Serrate RNA effector molecule homolog	Biological Process: regulation of alternative mRNA splicing, via spliceosome (GO:0000381);|Molecular Function: DNA binding (GO:0003677);|Molecular Function: DNA-binding transcription factor activity (GO:0003700);|Cellular Component: nucleus (GO:0005634);|Cellular Component: nucleolus (GO:0005730);|Cellular Component: cytosol (GO:0005829);|Cellular Component: nuclear cap binding complex (GO:000584…	--	--
unknown_sample_HQ_transcript_10475	0.919127	1.80606	1.09526	0.0191046	0.645034	0.023386	3.33417	0.795762	6.06796e-37	0.78838	1.3567	0.0476664	0.0265278	0.118517	0.167253	0.941481	1.22356	0.0266518	3.59542	2.43773	1.19611	0.635763	1.6591	1.18286	0.997778	1.61347	1.29901e-27	--	--	--	--	--	--	--	--	--	--	--	--	--	--	--	--	--	--	--	--	--
unknown_sample_HQ_transcript_10476	5.54356e-15	0.0940037	0.140106	14.5347	12.561	10.7326	2.41077e-16	1.36767e-05	18.1894	2.90059e-18	5.41529e-06	17.842	0.0209657	24.2333	0.0149602	3.66571e-10	5.61766e-07	14.3066	8.64729	6.65735	35.51	0.0776756	0.0364836	0.24305	5.25653e-17	0.000981585	22.2676	XP_019710051.1	PREDICTED: protein CROWDED NUCLEI 1 [Elaeis guineensis]	--	--	--	--	--	--	--	--	--	--	--	--	--	S	COG4886	leucine Rich Repeat	--	--	--
unknown_sample_HQ_transcript_10477	0.990254	0.975887	0.220697	2.70676e-08	3.29668e-06	0.00106686	0.306103	0.332573	0.595391	0.468293	0.470106	0.00675277	0.139928	1.39599	0.0481278	1.48761	0.625502	1.63703	0.00328395	0.000383721	2.89966	0.887923	0.570606	0.539598	1.04006	0.544926	0.0704634	XP_020244249.1	coatomer subunit beta'-1-like isoform X2 [Asparagus officinalis]	Q6H8D5|COB22_ORYSJ	Coatomer subunit beta'-2 OS=Oryza sativa subsp. japonica OX=39947 GN=Os02g0209100 PE=2 SV=1	pda:103704604	K17302	COPB2, SEC27	coatomer subunit beta'	--	--	KOG0276	Vesicle coat complex COPI, beta' subunit	[U]	CELLULAR PROCESSES AND SIGNALING	Intracellular trafficking, secretion, and vesicular transport	S	ENOG410XNNY	coatomer protein complex, subunit beta 2 (beta prime)	Cellular Component: Golgi membrane (GO:0000139);|Molecular Function: structural molecule activity (GO:0005198);|Biological Process: intracellular protein transport (GO:0006886);|Biological Process: ER to Golgi vesicle-mediated transport (GO:0006888);|Biological Process: retrograde vesicle-mediated transport, Golgi to ER (GO:0006890);|Biological Process: intra-Golgi vesicle-mediated transport (GO:…	--	--
unknown_sample_HQ_transcript_10478	5.8573e-16	0.13047	0.0127681	0.709165	0.0631056	0.00480417	0.490682	0.0925729	0.00119664	0.0548531	2.81516e-18	4.02608e-08	0.850823	4.17375e-07	4.16253e-05	1.48541e-05	3.90708e-13	0.166025	0.0288594	4.67594e-05	4.83919e-08	2.82798e-11	6.12884e-06	3.30899e-06	0.00539042	7.64885e-10	2.44434e-17	AYM85090.1	RNA polymerase beta subunit (chloroplast) [Narcissus poeticus]	Q3V542|RPOB_ACOCL	DNA-directed RNA polymerase subunit beta OS=Acorus calamus OX=4465 GN=rpoB PE=3 SV=2	egu:12079461	K03043	rpoB	DNA-directed RNA polymerase subunit beta	ko00230|ko00240|ko03020	Purine metabolism|Pyrimidine metabolism|RNA polymerase	KOG0214	RNA polymerase II, second largest subunit	[K]	INFORMATION STORAGE AND PROCESSING	Transcription	K	COG0085	DNA-dependent RNA polymerase catalyzes the transcription of DNA into RNA using the four ribonucleoside triphosphates as substrates (By similarity)	Molecular Function: DNA binding (GO:0003677);|Molecular Function: DNA-directed 5'-3' RNA polymerase activity (GO:0003899);|Biological Process: transcription, DNA-templated (GO:0006351);|Cellular Component: chloroplast (GO:0009507);|Molecular Function: ribonucleoside binding (GO:0032549);	--	--
unknown_sample_HQ_transcript_10479	0.0700182	7.97879e-05	0.0654528	1.76721e-18	1.42013e-09	2.9877e-07	0.00785364	0.0682226	2.41281	0.0297528	0.000732889	4.76886	1.8903	8.40062	0.0106045	0.0830442	9.18087e-08	20.528	0.0951204	0.675962	0.0414918	0.0305059	0.00189608	0.0138625	0.139184	0.000586743	5.09222	XP_020264314.1	probable galactinol--sucrose galactosyltransferase 1 isoform X1 [Asparagus officinalis]	Q84VX0|RFS1_ARATH	Probable galactinol--sucrose galactosyltransferase 1 OS=Arabidopsis thaliana OX=3702 GN=RFS1 PE=2 SV=1	pda:103717145	K06617	E2.4.1.82	raffinose synthase	ko00052	Galactose metabolism	--	--	--	--	--	S	ENOG410YBU9	raffinose synthase	Biological Process: raffinose family oligosaccharide biosynthetic process (GO:0010325);|Molecular Function: galactinol-sucrose galactosyltransferase activity (GO:0047274);	--	--
unknown_sample_HQ_transcript_1048	8.70269	23.6379	16.9447	5.41268	5.35859	4.29723	7.83696	5.62052	9.01216	6.89971	7.73691	7.8637	8.01148	10.2692	6.11425	6.9969	10.8208	9.28475	11.7754	5.75283	9.28881	10.7994	16.7487	13.0144	5.06867	7.04463	9.11875	XP_020274276.1	LOW QUALITY PROTEIN: DNA helicase INO80-like [Asparagus officinalis]	Q8RXS6|INO80_ARATH	Chromatin-remodeling ATPase INO80 OS=Arabidopsis thaliana OX=3702 GN=INO80 PE=2 SV=2	egu:105057676	K11665	INO80, INOC1	DNA helicase INO80	--	--	KOG0388	SNF2 family DNA-dependent ATPase	[L]	INFORMATION STORAGE AND PROCESSING	Replication, recombination and repair	L	ENOG410XP0A	chromatin modification	Molecular Function: DNA binding (GO:0003677);|Molecular Function: ATP binding (GO:0005524);|Biological Process: DNA repair (GO:0006281);|Biological Process: chromatin remodeling (GO:0006338);|Biological Process: transcription, DNA-templated (GO:0006351);|Molecular Function: ATPase activity (GO:0016887);|Cellular Component: Ino80 complex (GO:0031011);|Biological Process: DNA duplex unwinding (GO:0…	--	--
unknown_sample_HQ_transcript_10480	9.90471e-09	2.09829	3.18864	0.000474803	0.0608228	0.00676246	9.74905e-08	5.81747	12.8097	8.32868e-08	4.22162	3.61902	1.48366	0.00138913	3.09082	2.21118e-10	5.8778	2.06224	1.26971e-16	9.302	19.6375	2.85525e-14	5.30445	8.01333	2.91014e-11	3.11615	3.69562	XP_009381063.1	PREDICTED: DEAD-box ATP-dependent RNA helicase 31 [Musa acuminata subsp. malaccensis]	Q0DBU5|RH31_ORYSJ	DEAD-box ATP-dependent RNA helicase 31 OS=Oryza sativa subsp. japonica OX=39947 GN=Os06g0526600 PE=3 SV=2	mus:103969292	K17679	MSS116	ATP-dependent RNA helicase MSS116, mitochondrial	--	--	KOG0342	ATP-dependent RNA helicase pitchoune	[A]	INFORMATION STORAGE AND PROCESSING	RNA processing and modification	L	COG0513	purine NTP-dependent helicase activity	Molecular Function: RNA binding (GO:0003723);|Molecular Function: helicase activity (GO:0004386);|Molecular Function: ATP binding (GO:0005524);	--	--
unknown_sample_HQ_transcript_10481	0.0771425	0.0174896	0	4.69435	3.24749	3.78702	4.37983	1.54168	1.25672	5.82098	3.72886	2.72359	11.9818	2.79307	2.07958	4.66268	1.88957	1.60891	0	0	1.35155	6.6527	3.38535	1.82638	5.25392	1.02059	1.82453	XP_020249024.1	subtilisin-like protease SBT1.2 [Asparagus officinalis]	O64495|SBT12_ARATH	Subtilisin-like protease SBT1.2 OS=Arabidopsis thaliana OX=3702 GN=SBT1.2 PE=2 SV=1	--	--	--	--	--	--	--	--	--	--	--	O	COG1404	peptidase (S8 and S53, subtilisin, kexin, sedolisin	Molecular Function: serine-type endopeptidase activity (GO:0004252);|Cellular Component: external side of plasma membrane (GO:0009897);|Biological Process: stomatal complex morphogenesis (GO:0010103);|Biological Process: regulation of cell proliferation (GO:0042127);|Cellular Component: apoplast (GO:0048046);	--	--
unknown_sample_HQ_transcript_10482	1.34741	0.146095	0.108836	0.527385	1.05694	0.432896	5.62042	0.128173	1.35329	4.39011	0.00077824	0.857211	5.53657	0.627723	11.3008	1.16399	0.341522	0.115809	4.7028	3.08448	3.98794	3.79629	0.618698	0.101922	7.12084	0.342966	0.705652	XP_020259928.1	bifunctional riboflavin kinase/FMN phosphatase [Asparagus officinalis]	Q84MD8|FHYRK_ARATH	Bifunctional riboflavin kinase/FMN phosphatase OS=Arabidopsis thaliana OX=3702 GN=FHY PE=1 SV=1	dosa:Os10t0464400-01	K00861	RFK, FMN1	riboflavin kinase	ko00740	Riboflavin metabolism	KOG3110	Riboflavin kinase	[H]	METABOLISM	Coenzyme transport and metabolism	S	COG0637	HAD-superfamily hydrolase subfamily IA variant 3	Molecular Function: magnesium ion binding (GO:0000287);|Molecular Function: FMN adenylyltransferase activity (GO:0003919);|Molecular Function: ATP binding (GO:0005524);|Molecular Function: riboflavin kinase activity (GO:0008531);|Biological Process: riboflavin biosynthetic process (GO:0009231);|Biological Process: FMN biosynthetic process (GO:0009398);|Molecular Function: hydrolase activity (GO:0…	--	--
unknown_sample_HQ_transcript_10483	10.4024	8.15614	7.56905	33.6164	26.3878	19.1422	6.34207	3.67922	3.41507	6.72261	2.63112	3.09137	8.78639	11.0807	4.79621	4.42315	3.80288	3.75667	6.54241	7.20896	11.2476	14.185	7.80507	6.9392	3.66901	2.37648	3.03708	XP_020270530.1	RRP12-like protein [Asparagus officinalis]	Q12754|RRP12_YEAST	Ribosomal RNA-processing protein 12 OS=Saccharomyces cerevisiae (strain ATCC 204508 / S288c) OX=559292 GN=RRP12 PE=1 SV=1	egu:105053056	K14794	RRP12	ribosomal RNA-processing protein 12	--	--	KOG1248	Uncharacterized conserved protein	[S]	POORLY CHARACTERIZED	Function unknown	S	ENOG410XQ3D	ribosomal RNA processing 12 homolog (S. cerevisiae)	Biological Process: maturation of SSU-rRNA from tricistronic rRNA transcript (SSU-rRNA, 5.8S rRNA, LSU-rRNA) (GO:0000462);|Molecular Function: RNA binding (GO:0003723);|Cellular Component: nucleus (GO:0005634);|Cellular Component: nucleolus (GO:0005730);|Cellular Component: ribosome (GO:0005840);|Cellular Component: preribosome, small subunit precursor (GO:0030688);|Biological Process: ribosome b…	--	--
unknown_sample_HQ_transcript_10484	9.12581e-19	6.04893e-07	6.3626e-06	0.00247937	0.110445	0.188873	1.15672e-05	0.000236158	0.000114872	4.33025e-12	0.00571278	1.45096e-05	0.826218	0.517757	6.52951	0.0229873	0.0158408	0.000280594	2.04471e-16	1.81684e-08	0.00248115	0.000338313	0.0204837	0.276967	1.18019e-06	5.1981e-10	0.00722323	ONK79027.1	uncharacterized protein A4U43_C01F2120 [Asparagus officinalis]	O24370|LOX21_SOLTU	Linoleate 13S-lipoxygenase 2-1, chloroplastic OS=Solanum tuberosum OX=4113 GN=LOX2.1 PE=1 SV=1	egu:105050486	K00454	LOX2S	lipoxygenase	ko00591|ko00592	Linoleic acid metabolism|alpha-Linolenic acid metabolism	--	--	--	--	--	S	ENOG410YN4N	Plant lipoxygenase may be involved in a number of diverse aspects of plant physiology including growth and development, pest resistance, and senescence or responses to wounding (By similarity)	Cellular Component: chloroplast thylakoid (GO:0009534);|Cellular Component: chloroplast stroma (GO:0009570);|Biological Process: green leaf volatile biosynthetic process (GO:0010597);|Molecular Function: linoleate 13S-lipoxygenase activity (GO:0016165);|Biological Process: oxylipin biosynthetic process (GO:0031408);|Molecular Function: metal ion binding (GO:0046872);	--	--
unknown_sample_HQ_transcript_10485	22.1257	15.4006	16.7966	11.6761	11.4111	8.69464	32.9543	17.1283	13.8248	29.781	30.0306	18.3911	33.6285	26.4539	31.0558	68.6831	26.4523	34.2194	33.7715	28.6987	19.1713	28.5045	29.4265	22.9381	29.905	12.3346	16.2767	XP_020241344.1	putative clathrin assembly protein At2g25430 [Asparagus officinalis]	Q8S9J8|CAP1_ARATH	Probable clathrin assembly protein At4g32285 OS=Arabidopsis thaliana OX=3702 GN=At4g32285 PE=1 SV=2	--	--	--	--	--	--	KOG0251	Clathrin assembly protein AP180 and related proteins, contain ENTH domain	[TU]	CELLULAR PROCESSES AND SIGNALING|CELLULAR PROCESSES AND SIGNALING	Signal transduction mechanisms |Intracellular trafficking, secretion, and vesicular transport	U	ENOG410XQ90	Clathrin assembly protein	Molecular Function: 1-phosphatidylinositol binding (GO:0005545);|Cellular Component: nucleus (GO:0005634);|Cellular Component: Golgi apparatus (GO:0005794);|Cellular Component: cytosol (GO:0005829);|Cellular Component: plasma membrane (GO:0005886);|Cellular Component: clathrin-coated pit (GO:0005905);|Cellular Component: cell plate (GO:0009504);|Cellular Component: clathrin-coated vesicle (GO:003…	--	--
unknown_sample_HQ_transcript_10486	1.4686e-09	0.641621	2.76055	3.17748	3.78715	2.84618	1.99213e-09	1.28478	1.30085	1.15726e-09	4.29927	2.16901	3.59241	1.06876	4.01498	5.00234e-09	1.92449	1.01908	8.96995	11.3261	0.0375416	3.43538e-10	3.6478	1.62949	4.83443e-09	0.315277	0.85275	XP_020264487.1	potassium transporter 6-like [Asparagus officinalis]	Q8W4I4|POT6_ARATH	Potassium transporter 6 OS=Arabidopsis thaliana OX=3702 GN=POT6 PE=2 SV=1	egu:105060263	K03549	kup	KUP system potassium uptake protein	--	--	--	--	--	--	--	P	COG3158	Transport of potassium into the cell (By similarity)	Cellular Component: plasma membrane (GO:0005886);|Biological Process: potassium ion transport (GO:0006813);|Molecular Function: potassium ion transmembrane transporter activity (GO:0015079);|Cellular Component: membrane (GO:0016020);|Cellular Component: integral component of membrane (GO:0016021);	--	--
unknown_sample_HQ_transcript_10487	9.92478e-07	6.32927e-12	1.7387e-10	0.0137385	0.0219355	0.00553942	0.0928451	2.44294e-13	7.3135e-14	0.053574	4.95982e-12	1.71337e-15	1.12081e-12	7.98655e-13	3.12533e-09	0.00673892	8.55223e-13	7.98374e-13	5.35797e-10	1.87123e-13	6.84105e-17	0.0547202	0.0481964	1.71592e-11	0.00215375	4.58232e-12	1.45466e-15	AMN16535.1	sucrose synthase [Ornithogalum longebracteatum]	Q41607|SUS2_TULGE	Sucrose synthase 2 OS=Tulipa gesneriana OX=13306 PE=2 SV=1	egu:105042002	K00695	E2.4.1.13	sucrose synthase	ko00500	Starch and sucrose metabolism	KOG0853	Glycosyltransferase	[M]	CELLULAR PROCESSES AND SIGNALING	Cell wall/membrane/envelope biogenesis	M	COG0438	Glycosyl transferase (Group 1	Biological Process: sucrose metabolic process (GO:0005985);|Molecular Function: sucrose synthase activity (GO:0016157);	--	--
unknown_sample_HQ_transcript_10488	0.327905	4.49216e-05	8.51565e-07	1.11207e-22	2.107e-08	1.49623e-12	0.228067	4.0234e-17	0.00261018	0.109285	2.00015e-08	1.67127e-20	0.186664	0.339468	4.63518e-14	7.80548e-11	0.197898	6.23882e-21	2.25097	0.450903	0.983254	3.75059e-07	6.71989e-19	1.51318e-13	0.292969	7.99311e-08	2.32346e-21	XP_010250883.1	PREDICTED: trihelix transcription factor GTL1 isoform X1 [Nelumbo nucifera]	Q9C882|GTL1_ARATH	Trihelix transcription factor GTL1 OS=Arabidopsis thaliana OX=3702 GN=GTL1 PE=1 SV=2	--	--	--	--	--	--	KOG4282	Transcription factor GT-2 and related proteins, contains trihelix DNA-binding/SANT domain	[K]	INFORMATION STORAGE AND PROCESSING	Transcription	K	ENOG410YYXY	Transcription factor	Molecular Function: DNA binding (GO:0003677);|Molecular Function: DNA-binding transcription factor activity (GO:0003700);|Cellular Component: nucleus (GO:0005634);|Biological Process: transcription, DNA-templated (GO:0006351);|Biological Process: regulation of cell size (GO:0008361);|Biological Process: response to water deprivation (GO:0009414);|Biological Process: trichome morphogenesis (GO:001…	--	--
unknown_sample_HQ_transcript_10489	0.204728	5.15157	8.75945	0.019747	0.0320584	0.181173	1.04357	10.4951	0.229708	0.59914	14.0305	0.0618865	0.553426	1.12248	0.0243328	1.564	10.6287	0.276411	0.0717808	0.472103	1.49094	1.02095	19.5335	29.121	1.10404	21.1571	2.10125	XP_020276852.1	heat shock 70 kDa protein, mitochondrial [Asparagus officinalis]	Q01899|HSP7M_PHAVU	Heat shock 70 kDa protein, mitochondrial OS=Phaseolus vulgaris OX=3885 PE=2 SV=1	--	--	--	--	--	--	KOG0102	Molecular chaperones mortalin/PBP74/GRP75, HSP70 superfamily	[O]	CELLULAR PROCESSES AND SIGNALING	Posttranslational modification, protein turnover, chaperones	O	COG0443	Heat shock protein	Molecular Function: ATP binding (GO:0005524);|Cellular Component: mitochondrion (GO:0005739);|Biological Process: protein folding (GO:0006457);|Molecular Function: unfolded protein binding (GO:0051082);	--	--
unknown_sample_HQ_transcript_1049	0	0	0	0	0	0	7.66269e-94	0	0	8.24316e-96	0	0	8.07132e-72	0	0	4.26597e-107	0	0	0	0	4.67504e-31	2.68058e-90	0	0	3.89219e-28	0	0	AYC81457.1	polyprotein [Binary vector pLX-TuMV]	--	--	--	--	--	--	--	--	--	--	--	--	--	--	--	--	--	--	--
unknown_sample_HQ_transcript_10491	1.05383e-09	0.00055728	1.10494e-09	8.38472e-07	6.04191e-09	1.68537e-12	4.20398e-07	1.34997e-05	0.390562	3.17371e-07	0.0657334	0.00168745	1.11014e-05	9.67543e-12	0.582712	9.04157e-08	3.87723e-09	2.93563e-07	1.772e-09	5.28311	5.18331e-14	9.20848e-12	7.83967e-07	3.86171e-07	1.52751e-06	4.56559e-09	9.93993e-08	AJA32313.1	chloroplast 1-hydroxy-2-methyl-2-(E)-butenyl-4-diphosphate synthase [Narcissus tazetta]	Q6K8J4|ISPG_ORYSJ	4-hydroxy-3-methylbut-2-en-1-yl diphosphate synthase (ferredoxin), chloroplastic OS=Oryza sativa subsp. japonica OX=39947 GN=ISPG PE=2 SV=1	mus:103978263	K03526	gcpE, ispG	(E)-4-hydroxy-3-methylbut-2-enyl-diphosphate synthase	ko00900	Terpenoid backbone biosynthesis	--	--	--	--	--	I	COG0821	4-hydroxy-3-methylbut-2-en-1-yl diphosphate synthase activity	Molecular Function: iron ion binding (GO:0005506);|Cellular Component: chloroplast (GO:0009507);|Cellular Component: chloroplast stroma (GO:0009570);|Biological Process: response to bacterium (GO:0009617);|Biological Process: systemic acquired resistance, salicylic acid mediated signaling pathway (GO:0009862);|Cellular Component: chloroplast envelope (GO:0009941);|Biological Process: terpenoid bi…	--	--
unknown_sample_HQ_transcript_10493	7.88448	2.2764	2.49965	0.33092	0.214804	0.116231	4.89916	1.82598	1.06481	7.30255	1.63703	3.80961	7.29953	1.09578	3.82012	5.92073	2.00675	1.04982	7.40734	14.7171	9.70582	7.73937	2.41573	3.07148	8.45849	4.19733	3.64748	OAY76522.1	Vacuolar-sorting receptor 3 [Ananas comosus]	P93484|VSR1_PEA	Vacuolar-sorting receptor 1 OS=Pisum sativum OX=3888 GN=BP80 PE=1 SV=1	--	--	--	--	--	--	--	--	--	--	--	U	ENOG41105IF	calcium ion binding	Cellular Component: Golgi membrane (GO:0000139);|Molecular Function: calcium ion binding (GO:0005509);|Biological Process: protein transport (GO:0015031);|Cellular Component: integral component of membrane (GO:0016021);|Cellular Component: clathrin-coated vesicle membrane (GO:0030665);|Cellular Component: late endosome membrane (GO:0031902);	--	--
unknown_sample_HQ_transcript_10495	0.0327617	0.0661414	1.26433	7.73548	6.28746	7.39042	2.17141e-05	0.128601	0.494568	0.00322026	0.0306628	1.94781	3.14922e-11	7.14638e-05	0.0112	3.31279e-05	0.000292887	1.43793	2.52477e-06	0.0801535	0.00407547	0.016238	1.15413	1.30393e-05	0.00611495	0.114155	1.68065	YP_009242020.1	NADH dehydrogenase subunit 4 (mitochondrion) [Oryza minuta]	P27572|NU4M_WHEAT	NADH-ubiquinone oxidoreductase chain 4 OS=Triticum aestivum OX=4565 GN=ND4 PE=2 SV=2	mtr:MTR_0082s0090	K03881	ND4	NADH-ubiquinone oxidoreductase chain 4	ko00190	Oxidative phosphorylation	KOG4845	NADH dehydrogenase, subunit 4	[C]	METABOLISM	Energy production and conversion	C	COG1008	subunit m	Molecular Function: NADH dehydrogenase (ubiquinone) activity (GO:0008137);|Cellular Component: integral component of membrane (GO:0016021);|Cellular Component: mitochondrial membrane (GO:0031966);|Biological Process: ATP synthesis coupled electron transport (GO:0042773);|Cellular Component: respiratory chain (GO:0070469);	--	--
unknown_sample_HQ_transcript_10496	0.161786	5.80384	7.52466	12.1373	9.22968	9.65026	2.16461	102.486	15.0814	1.00835	47.3113	18.7682	17.0833	17.1546	14.0729	1.49435	19.6116	45.8793	0.790129	42.4277	0.559177	0.187163	12.6344	10.2543	1.14738	22.1305	24.3793	XP_020274638.1	uncharacterized protein At1g04910-like [Asparagus officinalis]	Q4V398|OFT34_ARATH	O-fucosyltransferase 34 OS=Arabidopsis thaliana OX=3702 GN=OFUT34 PE=2 SV=1	--	--	--	--	--	--	--	--	--	--	--	S	ENOG410Y216	DUF246 domain-containing protein	--	--	--
unknown_sample_HQ_transcript_10497	4.0305e-11	5.24406e-05	0.00417013	0.000148534	1.60591e-06	1.1684e-07	0.112513	0.00771421	0.00915822	5.48125e-07	4.70076e-06	3.47952e-07	0.00014803	0.000233901	0.023255	1.54325e-06	0.00191753	0.00105258	8.48425e-08	0.000300982	3.42518e-06	0.493868	0.000177908	8.98651e-08	0.00393027	0.000132631	7.45799e-08	ONK79418.1	uncharacterized protein A4U43_C01F6150 [Asparagus officinalis]	Q93Y08|AB1K8_ARATH	Protein ACTIVITY OF BC1 COMPLEX KINASE 8, chloroplastic OS=Arabidopsis thaliana OX=3702 GN=ABC1K8 PE=2 SV=1	egu:105049295	K08869	ADCK, ABC1	aarF domain-containing kinase	--	--	KOG1235	Predicted unusual protein kinase	[R]	POORLY CHARACTERIZED	General function prediction only	S	COG0661	Required, probably indirectly, for the hydroxylation of 2-octaprenylphenol to 2-octaprenyl-6-hydroxy-phenol, the fourth step in ubiquinone biosynthesis (By similarity)	Molecular Function: transporter activity (GO:0005215);|Molecular Function: ATP binding (GO:0005524);|Biological Process: response to oxidative stress (GO:0006979);|Biological Process: circadian rhythm (GO:0007623);|Cellular Component: chloroplast (GO:0009507);|Biological Process: response to high light intensity (GO:0009644);|Cellular Component: chloroplast envelope (GO:0009941);|Biological Proce…	--	--
unknown_sample_HQ_transcript_10499	3.19998	0.831016	1.35106	0.495252	0.840074	0.713206	4.16485	2.02175	4.14848	1.49121	0.445219	2.68652	3.15638	6.33825	11.8685	0.822523	0.615742	3.72002	1.30486	1.04391	2.39974	2.28172	1.7858	1.05764	1.11599	0.0590385	1.23643	AUG71944.1	noroxomaritidine/norcraugsodine reductase [Narcissus pseudonarcissus]	P50162|TRN1_DATST	Tropinone reductase 1 OS=Datura stramonium OX=4076 GN=TR1 PE=1 SV=1	jcu:105646708	K08081	TR1	tropinone reductase I	ko00960	Tropane, piperidine and pyridine alkaloid biosynthesis	KOG0725	Reductases with broad range of substrate specificities	[R]	POORLY CHARACTERIZED	General function prediction only	S	COG1028	Dehydrogenase reductase	Biological Process: tropane alkaloid biosynthetic process (GO:0009710);|Molecular Function: tropine dehydrogenase activity (GO:0050356);	--	--
unknown_sample_HQ_transcript_105	0	0	0	0	0	0	0	0	0	0	0	0	0	0	0	0	0	0	0	0	3.64406e-13	0	0	0	0	0	0	ABK27329.1	polyprotein [Reporter vector pCBTuMV-GFP]	--	--	--	--	--	--	--	--	--	--	--	--	--	--	--	--	--	--	--
unknown_sample_HQ_transcript_1050	12.1573	8.57826	9.33981	9.29544	8.29116	8.47661	20.9248	22.791	35.3557	31.9391	29.8054	23.6457	8.92064	9.1931	9.21246	9.33707	16.4294	18.0439	12.1267	12.7244	11.8434	23.8895	25.7434	32.6487	26.8089	17.9032	19.7307	XP_020241068.1	ubiquitin carboxyl-terminal hydrolase 26 isoform X1 [Asparagus officinalis]	A3AF13|UBP26_ORYSJ	Ubiquitin carboxyl-terminal hydrolase 26 OS=Oryza sativa subsp. japonica OX=39947 GN=UBP26 PE=3 SV=2	egu:105041802	K11858	USP48	ubiquitin carboxyl-terminal hydrolase 48	--	--	KOG1863	Ubiquitin carboxyl-terminal hydrolase	[O]	CELLULAR PROCESSES AND SIGNALING	Posttranslational modification, protein turnover, chaperones	O	COG5077	ubiquitin carboxyl-terminal hydrolase	Molecular Function: cysteine-type endopeptidase activity (GO:0004197);|Molecular Function: thiol-dependent ubiquitin-specific protease activity (GO:0004843);|Cellular Component: nucleus (GO:0005634);|Biological Process: ubiquitin-dependent protein catabolic process (GO:0006511);|Biological Process: protein deubiquitination (GO:0016579);	--	--
unknown_sample_HQ_transcript_10500	0.0749957	0.409565	0.000157937	5.00524	0.0145137	1.58952	0.554931	1.64228	3.19793	0.105755	0.0203525	0.160226	1.1187	3.31788	2.52438	0.39411	0.000317118	2.54984	6.47152	16.4966	1.75874e-05	0.155352	4.1936e-10	1.45652	0.571138	1.65843	3.85685	XP_020277295.1	formin-like protein 3 [Asparagus officinalis]	Q0D5P3|FH11_ORYSJ	Formin-like protein 11 OS=Oryza sativa subsp. japonica OX=39947 GN=FH11 PE=2 SV=1	--	--	--	--	--	--	KOG1922	Rho GTPase effector BNI1 and related formins	[TZ]	CELLULAR PROCESSES AND SIGNALING|CELLULAR PROCESSES AND SIGNALING	Signal transduction mechanisms |Cytoskeleton	S	ENOG410YCRQ	Formin-like protein	Cellular Component: integral component of membrane (GO:0016021);	--	--
[truncated: 51,898 more rows]
