# Supplementary material for: Functional characterization of CYP96T1-like cytochrome P450 from Lycoris aurea catalyzing para-para′ and para-ortho′ oxidative coupling in Amaryllidaceae alkaloids biosynthesis
Source: Front Plant Sci. 2024 Oct 2;15:1438102. doi: 10.3389/fpls.2024.1438102 (PMC11479993; doi:10.3389/fpls.2024.1438102)
Supplement: Supplementary file 3 [file Table2.xlsx]

## Sheet: Table S8-2-MeJA-treated FPKM
mRNA_id	ck_0_a	ck_0_b	ck_0_c	ck_6_a	ck_6_b	ck_6_c	ck_12_a	ck_12_b	ck_12_c	ck_24_a	ck_24_b	ck_24_c	ck_36_a	ck_36_b	ck_36_c	mj_6_a	mj_6_b	mj_6_c	mj_12_a	mj_12_b	mj_12_c	mj_24_a	mj_24_b	mj_24_c	mj_36_a	mj_36_b	mj_36_c	NR_id	NR_annotation	Swissprot_id	Swissprot_annotation	KEGG_id	KO	KEGG_gene_name	KEGG_description	Pathway	Pathway_definition	KOG_id	KOG_defination	KOG_code	KOG_categories	KOG_class	eggNOG_abbreviation	eggNOG_id	eggNOG_description	GO_annotation	Pfam_IDs	Pfam_Description
unknown_sample_HQ_transcript_0	0	0	0	0	0	0	0	0	0	0	0.000371004	0	0	0	0	0	0	0	0	0	0	0	0	0	0	1.6593e-27	0	ASG92143.1	polyprotein [Cloning vector pLX-PPV]	--	--	--	--	--	--	--	--	--	--	--	--	--	--	--	--	--	--	--
unknown_sample_HQ_transcript_1	0	0	0.00196459	4.54577e-28	1.08163e-05	0.00175287	38.5441	0.0788265	8.29883e-23	0	1.52627e-58	7.2704e-94	0	0	0	0.00765461	0.00574704	1.24386e-16	3.74863e-21	0.00338813	0.00279258	0	8.84756e-14	0.0173424	0	1.15846e-26	2.59213e-15	ABK27329.1	polyprotein [Reporter vector pCBTuMV-GFP]	--	--	--	--	--	--	--	--	--	--	--	--	--	--	--	--	--	--	--
unknown_sample_HQ_transcript_10	0	0	0	5.51464e-53	0	3.61066e-13	1.22172e-46	0	0	0	0	0	2.91123e-12	0	0	0	0	0	0	0	2.76653e-53	0	0	2.74195e-27	7.07055e-45	0.0399698	2.96326e-21	AIL23125.1	polymerase protein [synthetic construct]	--	--	--	--	--	--	--	--	--	--	--	--	--	--	--	--	--	--	--
unknown_sample_HQ_transcript_100	0.0966398	0.801479	0.507717	0.708744	0.391759	0.292181	0.483755	0.455127	0.919785	0.741859	0.712445	0.242714	0.634146	1.23428	0.650249	2.75586	0.803637	2.74522	1.58115	0.293344	0.568376	0.997689	0.490995	0.529959	0.43946	0.289029	0.480386	AVE15232.1	ribulose-1,5-bisphosphate carboxylase/oxygenase large subunit (chloroplast) [Allium obliquum]	Q9BA49|RBL_HYOLA	Ribulose bisphosphate carboxylase large chain OS=Hyophorbe lagenicaulis OX=115475 GN=rbcL PE=3 SV=1	egu:12079473	K01601	rbcL	ribulose-bisphosphate carboxylase large chain	ko00710|ko01200|ko00630	Carbon fixation in photosynthetic organisms|Carbon metabolism|Glyoxylate and dicarboxylate metabolism	--	--	--	--	--	G	COG1850	RuBisCO catalyzes two reactions the carboxylation of D- ribulose 1,5-bisphosphate, the primary event in carbon dioxide fixation, as well as the oxidative fragmentation of the pentose substrate	Molecular Function: magnesium ion binding (GO:0000287);|Molecular Function: monooxygenase activity (GO:0004497);|Cellular Component: chloroplast (GO:0009507);|Biological Process: photorespiration (GO:0009853);|Molecular Function: ribulose-bisphosphate carboxylase activity (GO:0016984);|Biological Process: reductive pentose-phosphate cycle (GO:0019253);	--	--
unknown_sample_HQ_transcript_1000	0.449629	0.751025	0.71995	0.241315	0.92437	1.52958	0.49365	0.340978	0.254507	1.64586	0.641067	1.18293	0.589919	0.725486	0.467595	0.391088	0.297459	0.150139	0.544291	0.738622	0.357439	0.368459	0.342185	2.35696	0.288927	0.509078	0.290096	XP_009393194.1	PREDICTED: cellulose synthase-like protein D5 [Musa acuminata subsp. malaccensis]	Q9SRW9|CSLD5_ARATH	Cellulose synthase-like protein D5 OS=Arabidopsis thaliana OX=3702 GN=CSLD5 PE=2 SV=1	mus:103978945	K00770	E2.4.2.24	1,4-beta-D-xylan synthase	ko00520|ko00500	Amino sugar and nucleotide sugar metabolism|Starch and sucrose metabolism	--	--	--	--	--	M	COG1215	Glycosyl transferase, family 2	Cellular Component: Golgi membrane (GO:0000139);|Biological Process: cell plate assembly (GO:0000919);|Cellular Component: Golgi apparatus (GO:0005794);|Cellular Component: trans-Golgi network (GO:0005802);|Cellular Component: plasma membrane (GO:0005886);|Biological Process: response to osmotic stress (GO:0006970);|Biological Process: response to water deprivation (GO:0009414);|Biological Proces…	--	--
unknown_sample_HQ_transcript_10000	1.24405	0.445586	1.62705	1.1673	1.38752	1.06711	0.872531	0.690324	2.43731	3.13832	2.31223	0.371554	2.52347	0.846872	4.55642	3.94702	6.04952	3.48998	2.1344	2.73916	1.89802	5.27395	7.05067	7.54169	4.18462	5.75771	0.318175	ONK77891.1	uncharacterized protein A4U43_C02F11940 [Asparagus officinalis]	O22799|Y2349_ARATH	Uncharacterized protein At2g33490 OS=Arabidopsis thaliana OX=3702 GN=At2g33490 PE=4 SV=2	--	--	--	--	--	--	--	--	--	--	--	S	ENOG410YD6T	Hydroxyproline-rich glycoprotein family protein	Cellular Component: plasma membrane (GO:0005886);	--	--
unknown_sample_HQ_transcript_10001	0.000162863	4.42051	8.93531	1.99619e-05	5.12944	9.96122	4.55211	8.14781	3.64546	13.9118	8.29193	17.2513	9.83723	11.28	0.000277036	1.70036	9.65287	9.78298	8.27055	4.37364	8.63835	7.93493	14.3555	6.75841e-06	6.75018	7.697	5.42993	ONK66150.1	uncharacterized protein A4U43_C06F4650 [Asparagus officinalis]	Q9FNA9|PDAT1_ARATH	Phospholipid:diacylglycerol acyltransferase 1 OS=Arabidopsis thaliana OX=3702 GN=PDAT1 PE=2 SV=1	egu:105041806	K00679	E2.3.1.158	phospholipid:diacylglycerol acyltransferase	ko00561	Glycerolipid metabolism	KOG2369	Lecithin:cholesterol acyltransferase (LCAT)/Acyl-ceramide synthase	[I]	METABOLISM	Lipid transport and metabolism	S	ENOG410Y9CF	Acyl-transferase	Cellular Component: vacuole (GO:0005773);|Cellular Component: endoplasmic reticulum (GO:0005783);|Biological Process: glycerol metabolic process (GO:0006071);|Molecular Function: O-acyltransferase activity (GO:0008374);|Cellular Component: integral component of membrane (GO:0016021);|Biological Process: triglyceride biosynthetic process (GO:0019432);|Molecular Function: phospholipid:diacylglycero…	--	--
unknown_sample_HQ_transcript_10002	5.45544	7.44846	8.39051	9.38021	2.45611	5.05723	5.8384	8.9503	7.91371	5.91408	5.38655	6.14195	6.93637	4.4604	9.18089	8.13833	7.95969	6.37314	8.67285	8.67612	4.29893	10.4163	4.62198	5.3596	6.54591	6.10757	3.84357	XP_020249567.1	probable methyltransferase PMT26 [Asparagus officinalis]	Q8L7V3|PMTQ_ARATH	Probable methyltransferase PMT26 OS=Arabidopsis thaliana OX=3702 GN=At5g64030 PE=2 SV=1	--	--	--	--	--	--	--	--	--	--	--	S	ENOG410Y2C5	Methyltransferase	Cellular Component: Golgi membrane (GO:0000139);|Cellular Component: endosome (GO:0005768);|Cellular Component: Golgi apparatus (GO:0005794);|Cellular Component: trans-Golgi network (GO:0005802);|Molecular Function: S-adenosylmethionine-dependent methyltransferase activity (GO:0008757);|Cellular Component: integral component of membrane (GO:0016021);|Biological Process: cell wall pectin metabolic…	--	--
unknown_sample_HQ_transcript_10003	0.754467	3.2589	1.49152	2.64281	0.279469	0.649472	0.133941	2.58168	1.31315	0.218431	1.90735	1.63347	1.24829	1.35807	3.09717	0.414654	0.0764222	0.681926	3.7575	2.10045	3.58186	0.259895	0.803464	0.00841381	1.96272	3.75227e-05	1.1433e-05	XP_020247109.1	DNA ligase 1 [Asparagus officinalis]	O94707|RXT3_SCHPO	Transcriptional regulatory protein rxt3 OS=Schizosaccharomyces pombe (strain 972 / ATCC 24843) OX=284812 GN=rxt3 PE=1 SV=1	--	--	--	--	--	--	KOG4843	Uncharacterized conserved protein	[S]	POORLY CHARACTERIZED	Function unknown	S	ENOG410XPVP	chromatin modification	Biological Process: chromatin remodeling (GO:0006338);|Biological Process: chromatin silencing (GO:0006342);|Biological Process: histone deacetylation (GO:0016575);|Cellular Component: Rpd3S complex (GO:0032221);|Cellular Component: Rpd3L-Expanded complex (GO:0070210);|Cellular Component: Clr6 histone deacetylase complex I'' (GO:1990483);	--	--
unknown_sample_HQ_transcript_10005	5.52422	5.02436	15.9679	11.8529	9.86853	7.22444	18.1667	11.9228	12.2408	6.83287	12.9049	12.4779	12.4212	6.91964	7.40109	3.44144	9.25048	2.94886	9.26526	5.46593	9.49066	1.41063	5.43061	2.66059	4.47656	5.869	3.89021	ONK73113.1	uncharacterized protein A4U43_C04F27390 [Asparagus officinalis]	Q8GX69|BGA16_ARATH	Beta-galactosidase 16 OS=Arabidopsis thaliana OX=3702 GN=BGAL16 PE=2 SV=2	--	--	--	--	--	--	KOG0496	Beta-galactosidase	[G]	METABOLISM	Carbohydrate transport and metabolism	G	COG1874	beta-galactosidase	Molecular Function: beta-galactosidase activity (GO:0004565);|Cellular Component: cell wall (GO:0005618);|Cellular Component: vacuole (GO:0005773);|Biological Process: carbohydrate metabolic process (GO:0005975);|Molecular Function: carbohydrate binding (GO:0030246);|Cellular Component: apoplast (GO:0048046);	--	--
unknown_sample_HQ_transcript_10006	5.29122e-06	1.8757e-06	6.98622e-05	18.7795	4.73079	0.000483784	4.86235	1.67616e-05	0.00272625	0.00966025	0.000508393	0.000135839	3.58771e-05	27.3382	2.15278e-06	8.16708e-06	0.00182834	0.0114556	0.0023569	8.4849	0.000549875	9.30224	0.116775	1.26331e-07	3.26481e-05	1.24341e-05	1.6593e-05	XP_010932283.1	PREDICTED: uncharacterized protein LOC105052991 [Elaeis guineensis]	Q93ZT6|IF4G1_ARATH	Eukaryotic translation initiation factor isoform 4G-1 OS=Arabidopsis thaliana OX=3702 GN=EIF(ISO)4G1 PE=1 SV=1	--	--	--	--	--	--	KOG0403	Neoplastic transformation suppressor Pdcd4/MA-3, contains MA3 domain	[T]	CELLULAR PROCESSES AND SIGNALING	Signal transduction mechanisms	S	ENOG410XQZZ	programmed cell death 4 (Neoplastic transformation inhibitor)	Molecular Function: mRNA binding (GO:0003729);|Molecular Function: translation initiation factor activity (GO:0003743);|Cellular Component: nucleus (GO:0005634);|Cellular Component: cytoplasm (GO:0005737);|Cellular Component: cytosol (GO:0005829);|Biological Process: regulation of translation (GO:0006417);|Cellular Component: eukaryotic translation initiation factor 4F complex (GO:0016281);	--	--
unknown_sample_HQ_transcript_10007	14.1288	0.00207579	21.8867	13.3849	2.34543e-07	0.112936	13.9729	13.3063	29.0658	2.36626	6.47161	2.44641	1.47081	0.0016547	0.000542011	12.4324	56.6535	0.0369428	101.414	24.673	128.585	1.94209	19.0057	7.97996	31.0943	34.5989	79.0169	ONK79034.1	uncharacterized protein A4U43_C01F2190 [Asparagus officinalis]	P38418|LOX2_ARATH	Lipoxygenase 2, chloroplastic OS=Arabidopsis thaliana OX=3702 GN=LOX2 PE=1 SV=1	egu:105050486	K00454	LOX2S	lipoxygenase	ko00591|ko00592	Linoleic acid metabolism|alpha-Linolenic acid metabolism	--	--	--	--	--	S	ENOG410YN4N	Plant lipoxygenase may be involved in a number of diverse aspects of plant physiology including growth and development, pest resistance, and senescence or responses to wounding (By similarity)	Cellular Component: cytoplasm (GO:0005737);|Cellular Component: chloroplast (GO:0009507);|Cellular Component: chloroplast thylakoid membrane (GO:0009535);|Cellular Component: chloroplast stroma (GO:0009570);|Biological Process: response to wounding (GO:0009611);|Biological Process: response to bacterium (GO:0009617);|Biological Process: response to fungus (GO:0009620);|Biological Process: jasmoni…	--	--
unknown_sample_HQ_transcript_10008	0.0261166	1.92196e-06	0.163288	1.62744e-06	0.000189152	6.64489e-05	0.00965091	0.00458294	5.96769e-07	4.97126e-05	0.0695934	3.16614e-08	0.00272479	0.367254	8.02992e-05	1.0007e-05	0.13071	0.0978856	1.09089e-06	2.43938e-11	0.0680917	8.55294e-09	1.78395	0.000118163	0.000135721	0.000161078	0.052799	XP_020263622.1	probable metal-nicotianamine transporter YSL9 isoform X1 [Asparagus officinalis]	Q7XUJ2|YSL9_ORYSJ	Probable metal-nicotianamine transporter YSL9 OS=Oryza sativa subsp. japonica OX=39947 GN=YSL9 PE=2 SV=2	--	--	--	--	--	--	--	--	--	--	--	S	COG1297	oligo-peptide transporter	Cellular Component: plasma membrane (GO:0005886);|Biological Process: response to iron ion (GO:0010039);|Cellular Component: integral component of membrane (GO:0016021);|Biological Process: seed development (GO:0048316);|Molecular Function: iron-nicotianamine transmembrane transporter activity (GO:0051980);	--	--
unknown_sample_HQ_transcript_10009	7.16577	6.6149	11.0504	6.77567	6.01385	8.52403	7.77442	11.0697	6.58431	9.92151	11.2082	9.76639	9.04458	8.54184	9.7521	7.47682	7.29205	7.16334	8.85913	9.3441	7.93203	8.58921	7.26465	7.73422	8.49277	8.49864	8.47565	ONK68903.1	uncharacterized protein A4U43_C05F17240 [Asparagus officinalis]	Q9LNC4|GTE4_ARATH	Transcription factor GTE4 OS=Arabidopsis thaliana OX=3702 GN=GTE4 PE=2 SV=1	pda:103703632	K11721	BRD3	bromodomain-containing protein 3	--	--	KOG1474	Transcription initiation factor TFIID, subunit BDF1 and related bromodomain proteins	[K]	INFORMATION STORAGE AND PROCESSING	Transcription	BK	COG5076	bromodomain	Cellular Component: nucleus (GO:0005634);|Biological Process: DNA mediated transformation (GO:0009294);|Biological Process: positive regulation of mitotic cell cycle (GO:0045931);|Biological Process: root development (GO:0048364);	--	--
unknown_sample_HQ_transcript_1001	2.32294	4.80497	4.55205	3.19643	0.461492	2.7275	5.67798	2.40653	2.43231	6.26547	2.47545	1.31417	2.17554	2.11684	3.32676	0.309976	2.23226	1.05315	1.38048	1.89364	1.6322	1.96967	1.4001	0.706687	0.569856	2.34189	2.01776	XP_020242539.1	LOW QUALITY PROTEIN: protein argonaute 1B-like [Asparagus officinalis]	Q7XSA2|AGO1B_ORYSJ	Protein argonaute 1B OS=Oryza sativa subsp. japonica OX=39947 GN=AGO1B PE=2 SV=3	mus:103978223	K11593	ELF2C, AGO	eukaryotic translation initiation factor 2C	--	--	KOG1041	Translation initiation factor 2C (eIF-2C) and related proteins	[J]	INFORMATION STORAGE AND PROCESSING	Translation, ribosomal structure and biogenesis	J	ENOG410XP07	eukaryotic translation initiation factor 2c	Molecular Function: nucleic acid binding (GO:0003676);|Biological Process: gene silencing by RNA (GO:0031047);	--	--
unknown_sample_HQ_transcript_10010	3.00694	0.780464	1.33227	2.90723	4.66774	8.45449	1.83803	1.83525	4.83035	1.65561	1.34233	1.36006	5.95607	4.09512	10.6311	3.06748	1.1085	2.98219	2.68594	3.65257	2.1148	1.1092	3.0356	3.53931e-15	4.00775	4.15439	3.79504	XP_010905591.1	PREDICTED: protein ULTRAPETALA 1 [Elaeis guineensis]	Q8GZA8|ULT1_ARATH	Protein ULTRAPETALA 1 OS=Arabidopsis thaliana OX=3702 GN=ULT1 PE=1 SV=1	--	--	--	--	--	--	--	--	--	--	--	K	ENOG410YE1G	ultrapetala	Molecular Function: DNA binding (GO:0003677);|Cellular Component: nucleus (GO:0005634);|Cellular Component: cytosol (GO:0005829);|Biological Process: multicellular organism development (GO:0007275);|Biological Process: negative regulation of flower development (GO:0009910);	--	--
unknown_sample_HQ_transcript_10011	0.118144	0.0275669	0.346511	1.05866e-16	0.0275386	0.0546838	0.167339	0.0274956	0.109536	1.15461	0.0266718	2.62217e-10	0.144675	0.467011	0.0838917	0.0845777	0.121289	7.42002e-27	1.30711e-26	0.0543521	0.157633	0.251719	6.24263e-24	0.0378744	3.96122e-26	0.0769391	1.54083e-18	XP_020245244.1	uncharacterized protein LOC109823380 [Asparagus officinalis]	P37707|B2_DAUCA	B2 protein OS=Daucus carota OX=4039 PE=2 SV=1	--	--	--	--	--	--	--	--	--	--	--	S	ENOG410YJ1S	Development and cell death domain	--	--	--
unknown_sample_HQ_transcript_10013	3.30425	3.32848	7.50694	3.68306	3.22067	4.91291	5.88198	6.91989	2.77766	12.3803	8.01206	8.15888	9.83773	6.43855	6.50003	7.26767	3.49085	4.59694	5.93019	3.11845	8.70127	3.63274	5.56061	3.06624	6.38845	2.97406	3.71763	ONK60766.1	uncharacterized protein A4U43_C08F22390 [Asparagus officinalis]	Q6Z4U4|BAK1_ORYSJ	LRR receptor kinase BAK1 OS=Oryza sativa subsp. japonica OX=39947 GN=BAK1 PE=1 SV=1	egu:105058366	K13418	SERK1	somatic embryogenesis receptor kinase 1	--	--	--	--	--	--	--	T	ENOG410ZNK7	Somatic embryogenesis receptor kinase	Molecular Function: protein kinase activity (GO:0004672);|Molecular Function: transmembrane receptor protein serine/threonine kinase activity (GO:0004675);|Molecular Function: signaling receptor binding (GO:0005102);|Molecular Function: ATP binding (GO:0005524);|Cellular Component: plasma membrane (GO:0005886);|Biological Process: protein phosphorylation (GO:0006468);|Biological Process: detectio…	--	--
unknown_sample_HQ_transcript_10014	2.67386	4.31593e-11	5.93261	3.74398	3.40654	0.0494397	5.25672	0.349832	5.548	0.474535	0.77849	3.098	2.82363e-09	4.83603	1.14515	3.14947	3.72098	8.68647	1.3007	12.2068	0.708018	0.112871	5.50488	0.714591	2.53057	1.35016e-06	9.51469	XP_020246470.1	sphingoid long-chain bases kinase 1-like [Asparagus officinalis]	Q9LRB0|LCBK1_ARATH	Sphingoid long-chain bases kinase 1 OS=Arabidopsis thaliana OX=3702 GN=LCBK1 PE=1 SV=1	--	--	--	--	--	--	KOG1116	Sphingosine kinase, involved in sphingolipid metabolism	[IT]	METABOLISM|CELLULAR PROCESSES AND SIGNALING	Lipid transport and metabolism |Signal transduction mechanisms	I	COG1597	diacylglycerol kinase	Molecular Function: NAD+ kinase activity (GO:0003951);|Molecular Function: ATP binding (GO:0005524);|Molecular Function: D-erythro-sphingosine kinase activity (GO:0017050);|Biological Process: sphingolipid biosynthetic process (GO:0030148);	--	--
unknown_sample_HQ_transcript_10017	24.9018	25.3617	14.9205	20.5843	16.9774	12.9284	19.503	11.8828	22.8438	14.6055	13.7674	21.5832	13.6283	14.402	20.3506	8.71877	0.0698784	1.06261	12.6274	18.5133	15.3151	1.73296e-05	1.40407	16.3998	17.7749	18.2189	14.1313	XP_010937090.1	PREDICTED: cullin-3A-like isoform X2 [Elaeis guineensis]	Q9C9L0|CUL3B_ARATH	Cullin-3B OS=Arabidopsis thaliana OX=3702 GN=CUL3B PE=1 SV=1	egu:105056562	K03869	CUL3	cullin 3	ko04120|ko04341|ko04340	Ubiquitin mediated proteolysis|Hedgehog signaling pathway - fly|Hedgehog signaling pathway	KOG2166	Cullins	[D]	CELLULAR PROCESSES AND SIGNALING	Cell cycle control, cell division, chromosome partitioning	O	COG5647	cullin 1	Biological Process: ubiquitin-dependent protein catabolic process (GO:0006511);|Biological Process: protein ubiquitination (GO:0016567);|Cellular Component: cullin-RING ubiquitin ligase complex (GO:0031461);|Molecular Function: ubiquitin protein ligase binding (GO:0031625);	--	--
unknown_sample_HQ_transcript_10018	33.6738	30.3989	23.0472	27.9952	2.1384	34.6084	28.8783	18.0388	26.2967	23.027	11.6951	27.9573	38.8091	17.7068	31.5625	13.5457	17.4537	19.4239	11.3783	8.63583	12.939	25.3043	9.28588	19.7419	10.0642	23.5094	18.8222	ONK69390.1	uncharacterized protein A4U43_C05F22360 [Asparagus officinalis]	Q9C671|P4KG5_ARATH	Phosphatidylinositol 4-kinase gamma 5 OS=Arabidopsis thaliana OX=3702 GN=PI4KG5 PE=1 SV=1	--	--	--	--	--	--	KOG2381	Phosphatidylinositol 4-kinase	[T]	CELLULAR PROCESSES AND SIGNALING	Signal transduction mechanisms	S	ENOG410XP06	Phosphatidylinositol 4-kinase type	Molecular Function: 1-phosphatidylinositol 4-kinase activity (GO:0004430);|Molecular Function: ATP binding (GO:0005524);|Molecular Function: protein histidine kinase binding (GO:0043424);	--	--
unknown_sample_HQ_transcript_10019	2.58808	2.99923	2.06502	2.4338	1.87072	0.384389	2.66366	4.294	0.528551	0.706168	3.85494	0.527451	2.21032	1.51364	0.902752	2.63917	1.58123	0.812254	3.27415	3.77981	3.7789	0.458569	0.679014	1.42285	2.28808	0.409475	2.05335	XP_008804605.1	golgin-84 isoform X1 [Phoenix dactylifera]	Q5JLY8|GOGA5_ORYSJ	Golgin-84 OS=Oryza sativa subsp. japonica OX=39947 GN=Os01g0744400 PE=2 SV=1	--	--	--	--	--	--	--	--	--	--	--	U	ENOG410YXNC	NA	Cellular Component: Golgi membrane (GO:0000139);|Biological Process: retrograde transport, vesicle recycling within Golgi (GO:0000301);|Biological Process: Golgi organization (GO:0007030);|Cellular Component: integral component of membrane (GO:0016021);|Cellular Component: Golgi cisterna (GO:0031985);	--	--
unknown_sample_HQ_transcript_1002	0.544865	2.31946	1.02662	3.66761	1.5387	0.95584	1.1307	0.989979	3.74882	1.40412	0.974678	1.18486	0.859356	2.00062	0.679211	0.681604	1.00673	2.60771	2.70542	1.19426	1.62955	1.47517	0.214164	1.43303	0.528784	3.05821	1.07084	XP_020267753.1	serine/arginine repetitive matrix protein 1-like isoform X2 [Asparagus officinalis]	O80386|CIP7_ARATH	COP1-interacting protein 7 OS=Arabidopsis thaliana OX=3702 GN=CIP7 PE=1 SV=1	--	--	--	--	--	--	--	--	--	--	--	S	ENOG410YE46	NA	Cellular Component: nucleus (GO:0005634);|Cellular Component: plasma membrane (GO:0005886);|Biological Process: response to light stimulus (GO:0009416);|Biological Process: anthocyanin-containing compound biosynthetic process (GO:0009718);|Biological Process: chlorophyll biosynthetic process (GO:0015995);|Biological Process: positive regulation of transcription, DNA-templated (GO:0045893);	--	--
unknown_sample_HQ_transcript_10022	2.37044	5.03058	6.30611	1.56205	3.56888	0.986938	1.30208	6.79425	16.6624	3.85918	10.5801	8.3897	8.21968	1.52807	3.12288	9.64014	7.52457	4.79161	5.05735	3.23333	5.71103	1.94838	6.86263	10.6127	2.59848	8.93306	4.235	OVA17518.1	F-box domain [Macleaya cordata]	Q9CAG8|FBK28_ARATH	F-box/kelch-repeat protein At1g67480 OS=Arabidopsis thaliana OX=3702 GN=At1g67480 PE=2 SV=1	--	--	--	--	--	--	KOG1072	FOG: Kelch repeat	[R]	POORLY CHARACTERIZED	General function prediction only	S	ENOG4110X8D	Kelch repeat-containing F-box family protein	--	--	--
unknown_sample_HQ_transcript_10023	5.71493	10.9509	4.96009	4.5663	6.50899	6.5252	11.6113	13.8429	6.50598	9.14372	15.0538	7.12952	8.56922	16.5312	9.07571	3.58793	3.90293	8.53144	9.11587	4.60822	9.38252	6.24498	8.36632	6.19563	2.35821	1.13767	3.02457	ONK74181.1	uncharacterized protein A4U43_C03F3640 [Asparagus officinalis]	P27793|AROC_CAPSE	Chorismate synthase, chloroplastic OS=Capnoides sempervirens OX=3464 PE=1 SV=1	egu:105044276	K01736	aroC	chorismate synthase	ko01230|ko00400	Biosynthesis of amino acids|Phenylalanine, tyrosine and tryptophan biosynthesis	KOG4492	Chorismate synthase	[E]	METABOLISM	Amino acid transport and metabolism	E	COG0082	5-enolpyruvylshikimate-3-phosphate phospholyase	Molecular Function: chorismate synthase activity (GO:0004107);|Biological Process: aromatic amino acid family biosynthetic process (GO:0009073);|Biological Process: chorismate biosynthetic process (GO:0009423);|Cellular Component: chloroplast (GO:0009507);	--	--
unknown_sample_HQ_transcript_10024	4.2234	3.75561	7.51799	2.64077	2.00025e-09	2.97562	4.45529	6.22784	6.47561	1.29095	3.513	3.49057	6.29945	6.85883	0.983464	5.42314	0.842619	5.87702	5.20964	2.41532	3.64192	5.41379e-07	1.21321	5.71348e-05	3.25013	5.35043	3.52128	XP_020272973.1	DNA gyrase subunit B, chloroplastic/mitochondrial-like isoform X1 [Asparagus officinalis]	Q5NBJ3|GYRB_ORYSJ	DNA gyrase subunit B, chloroplastic/mitochondrial OS=Oryza sativa subsp. japonica OX=39947 GN=GYRB PE=2 SV=1	egu:105053232	K02470	gyrB	DNA gyrase subunit B	--	--	KOG0355	DNA topoisomerase type II	[B]	INFORMATION STORAGE AND PROCESSING	Chromatin structure and dynamics	L	COG0187	DNA gyrase negatively supercoils closed circular double- stranded DNA in an ATP-dependent manner and also catalyzes the interconversion of other topological isomers of double-stranded DNA rings, including catenanes and knotted rings (By similarity)	Molecular Function: DNA binding (GO:0003677);|Molecular Function: DNA topoisomerase type II (ATP-hydrolyzing) activity (GO:0003918);|Molecular Function: ATP binding (GO:0005524);|Cellular Component: chromosome (GO:0005694);|Cellular Component: mitochondrion (GO:0005739);|Biological Process: DNA topological change (GO:0006265);|Cellular Component: chloroplast (GO:0009507);|Molecular Function: meta…	--	--
unknown_sample_HQ_transcript_10027	11.8811	10.038	12.6162	9.08015	4.82354	9.93828	9.06811	6.62183	8.14318e-15	6.67278	8.44825	0.0444238	4.90146	6.55377	8.63453	1.96366	12.3664	3.54523	8.67743	5.02765	7.85683	16.1059	9.60603e-15	5.62765	10.0881	7.94125	11.3332	ONK61668.1	uncharacterized protein A4U43_C08F32340 [Asparagus officinalis]	Q9FF80|SUVH1_ARATH	Histone-lysine N-methyltransferase, H3 lysine-9 specific SUVH1 OS=Arabidopsis thaliana OX=3702 GN=SUVH1 PE=2 SV=1	egu:105045520	K11420	EHMT	euchromatic histone-lysine N-methyltransferase	ko00310	Lysine degradation	KOG1082	Histone H3 (Lys9) methyltransferase SUV39H1/Clr4, required for transcriptional silencing	[BK]	INFORMATION STORAGE AND PROCESSING|INFORMATION STORAGE AND PROCESSING	Chromatin structure and dynamics |Transcription	S	COG2940	Histone-lysine N-methyltransferase	Cellular Component: chromosome, centromeric region (GO:0000775);|Cellular Component: nucleus (GO:0005634);|Molecular Function: zinc ion binding (GO:0008270);|Molecular Function: histone-lysine N-methyltransferase activity (GO:0018024);|Biological Process: regulation of gene expression, epigenetic (GO:0040029);	--	--
unknown_sample_HQ_transcript_1003	0.193275	1.7167	0.305761	0.685671	0.000896634	0.0262736	1.22178	0.601119	0.905118	2.88288	0.224029	0.220787	0.125024	0.80733	0.319514	0.107087	0.0234808	3.09983	0.165911	0.119	0.531291	0.0568215	3.80641	2.43855	0.120204	0.321542	1.1062	XP_020250228.1	LOW QUALITY PROTEIN: exocyst complex component SEC5A-like [Asparagus officinalis]	Q8S3U9|SEC5A_ARATH	Exocyst complex component SEC5A OS=Arabidopsis thaliana OX=3702 GN=SEC5A PE=1 SV=1	egu:105052007	K17637	EXOC2, SEC5	exocyst complex component 2	ko04014	Ras signaling pathway	KOG2347	Sec5 subunit of exocyst complex	[U]	CELLULAR PROCESSES AND SIGNALING	Intracellular trafficking, secretion, and vesicular transport	S	ENOG410XSY3	exocytosis	Cellular Component: exocyst (GO:0000145);|Biological Process: exocyst assembly (GO:0001927);|Cellular Component: cytosol (GO:0005829);|Cellular Component: plasma membrane (GO:0005886);|Biological Process: Golgi to plasma membrane transport (GO:0006893);|Cellular Component: plasmodesma (GO:0009506);|Biological Process: acceptance of pollen (GO:0060321);|Cellular Component: extracellular exosome (G…	--	--
unknown_sample_HQ_transcript_10030	11.6319	16.321	21.9511	11.7431	11.6213	14.0328	11.0468	13.598	11.0697	16.0509	10.0369	13.6153	13.9092	11.0211	10.3386	9.25007	16.662	12.3737	10.6011	6.63975	9.23591	15.4213	15.4708	10.0783	6.01201	16.6674	11.784	XP_020249682.1	LOW QUALITY PROTEIN: histone-lysine N-methyltransferase, H3 lysine-9 specific SUVH1-like [Asparagus officinalis]	Q9C5P4|SUVH3_ARATH	Histone-lysine N-methyltransferase, H3 lysine-9 specific SUVH3 OS=Arabidopsis thaliana OX=3702 GN=SUVH3 PE=2 SV=2	pda:103722129	K11420	EHMT	euchromatic histone-lysine N-methyltransferase	ko00310	Lysine degradation	KOG1082	Histone H3 (Lys9) methyltransferase SUV39H1/Clr4, required for transcriptional silencing	[BK]	INFORMATION STORAGE AND PROCESSING|INFORMATION STORAGE AND PROCESSING	Chromatin structure and dynamics |Transcription	S	COG2940	Histone-lysine N-methyltransferase	Cellular Component: chromosome, centromeric region (GO:0000775);|Molecular Function: DNA binding (GO:0003677);|Cellular Component: nucleus (GO:0005634);|Cellular Component: chromosome (GO:0005694);|Molecular Function: zinc ion binding (GO:0008270);|Molecular Function: histone-lysine N-methyltransferase activity (GO:0018024);|Biological Process: regulation of gene expression, epigenetic (GO:004002…	--	--
unknown_sample_HQ_transcript_10031	4.91412	0.0240874	0.0353273	9.11781	0.00934591	0.00448451	0.0766081	13.0445	0.00187105	15.7683	0.836528	11.4661	4.68378	15.1296	0.250517	0.00379345	0.0230576	0.482496	1.36229	7.67601	5.29814	0.0210821	0.363018	11.6985	0.00384602	1.82016	0.00572601	AMN16537.1	sucrose synthase [Ornithogalum longebracteatum]	Q10LP5|SUS4_ORYSJ	Sucrose synthase 4 OS=Oryza sativa subsp. japonica OX=39947 GN=SUS4 PE=2 SV=1	pda:103707262	K00695	E2.4.1.13	sucrose synthase	ko00500	Starch and sucrose metabolism	KOG0853	Glycosyltransferase	[M]	CELLULAR PROCESSES AND SIGNALING	Cell wall/membrane/envelope biogenesis	M	COG0438	Glycosyl transferase (Group 1	Biological Process: sucrose metabolic process (GO:0005985);|Molecular Function: sucrose synthase activity (GO:0016157);	--	--
unknown_sample_HQ_transcript_10032	0.0109108	0.00108855	0.0324238	0.000893401	0.157166	0.0282628	1.38441e-05	7.99764e-08	1.06516e-05	0.00069126	7.25135e-05	0.00193748	8.30928e-05	2.65155e-06	0.00574029	0.158263	1.73584e-05	0.000873452	0.166408	6.19186e-08	7.09104e-06	2.07559e-08	2.16534e-05	0.000404958	0.000670665	7.04562e-05	0.126593	XP_020276593.1	ubiquitin carboxyl-terminal hydrolase 12-like [Asparagus officinalis]	Q9FPT1|UBP12_ARATH	Ubiquitin carboxyl-terminal hydrolase 12 OS=Arabidopsis thaliana OX=3702 GN=UBP12 PE=1 SV=2	pda:103707271	K11838	USP7, UBP15	ubiquitin carboxyl-terminal hydrolase 7	ko04068	FoxO signaling pathway	KOG1863	Ubiquitin carboxyl-terminal hydrolase	[O]	CELLULAR PROCESSES AND SIGNALING	Posttranslational modification, protein turnover, chaperones	O	COG5077	ubiquitin carboxyl-terminal hydrolase	Molecular Function: cysteine-type endopeptidase activity (GO:0004197);|Molecular Function: thiol-dependent ubiquitin-specific protease activity (GO:0004843);|Cellular Component: nucleus (GO:0005634);|Cellular Component: cytoplasm (GO:0005737);|Cellular Component: cytosol (GO:0005829);|Biological Process: ubiquitin-dependent protein catabolic process (GO:0006511);|Biological Process: jasmonic acid…	--	--
unknown_sample_HQ_transcript_10033	4.71832e-05	1.21459	3.1928	9.74635e-16	0.350167	4.50301	4.22226	5.49303	3.94611	3.07686	3.47132	4.41563	3.54162	2.98533	4.0265	4.29463	4.05448	1.51762	5.03971	0.0561981	5.3241	3.74199e-05	1.74691e-15	3.71264	3.74719	3.12752	6.1788	ONK58012.1	uncharacterized protein A4U43_C09F6930 [Asparagus officinalis]	Q9XI07|SWI3C_ARATH	SWI/SNF complex subunit SWI3C OS=Arabidopsis thaliana OX=3702 GN=SWI3C PE=1 SV=1	egu:105038426	K11649	SMARCC	SWI/SNF related-matrix-associated actin-dependent regulator of chromatin subfamily C	--	--	KOG1279	Chromatin remodeling factor subunit and related transcription factors	[B]	INFORMATION STORAGE AND PROCESSING	Chromatin structure and dynamics	BK	COG5259	SWI SNF related, matrix associated, actin dependent regulator of chromatin, subfamily c, member	Molecular Function: DNA binding (GO:0003677);|Biological Process: chromatin remodeling (GO:0006338);|Biological Process: multicellular organism development (GO:0007275);|Cellular Component: SWI/SNF complex (GO:0016514);	--	--
unknown_sample_HQ_transcript_10035	8.20637e-22	1.87533e-22	8.56513e-20	4.17768e-17	4.41864e-20	1.5829e-19	2.9526e-22	1.64356e-19	2.62756e-22	7.38509e-21	2.11161e-23	3.49422e-20	1.55183e-20	8.40248e-19	3.21521e-22	1.06765e-21	1.07674e-20	2.0183e-20	1.30438e-25	6.20682e-22	5.63996e-25	5.24259e-20	1.9852e-22	1.94795e-21	2.19412e-23	2.74946e-19	4.69264e-20	XP_008813087.1	importin-5 [Phoenix dactylifera]	O74476|IMB3_SCHPO	Importin subunit beta-3 OS=Schizosaccharomyces pombe (strain 972 / ATCC 24843) OX=284812 GN=sal3 PE=3 SV=1	pda:103723818	K20222	IPO5, KPNB3, RANBP5	importin-5	--	--	KOG2171	Karyopherin (importin) beta 3	[YU]	CELLULAR PROCESSES AND SIGNALING|CELLULAR PROCESSES AND SIGNALING	Nuclear structure |Intracellular trafficking, secretion, and vesicular transport	U	ENOG410XQAJ	Importin	Molecular Function: GTP binding (GO:0005525);|Cellular Component: nucleus (GO:0005634);|Cellular Component: nuclear envelope (GO:0005635);|Cellular Component: nuclear pore (GO:0005643);|Cellular Component: cytoplasm (GO:0005737);|Cellular Component: cytosol (GO:0005829);|Biological Process: protein import into nucleus (GO:0006606);|Biological Process: NLS-bearing protein import into nucleus (GO:0…	--	--
unknown_sample_HQ_transcript_10036	0.113899	0.321433	2.35318	1.39892	1.27457	0.560113	0.568207	0.275271	0.262278	0.127414	0.380552	0.0338222	1.56089	0.475151	1.8756	1.2589	0.684262	0.961548	0.870003	0.698865	1.1094	0.0140894	0.0013245	6.91428e-06	0.140172	0.0376117	1.29282	XP_020274314.1	uncharacterized protein LOC109848976 isoform X1 [Asparagus officinalis]	--	--	--	--	--	--	--	--	--	--	--	--	--	S	ENOG41126D0	Plus-3 domain	--	--	--
unknown_sample_HQ_transcript_10038	3.80096	0.975491	0.502361	1.47764	0.70945	1.82374	0.685423	0.0496167	0.584482	0.873967	0.543385	1.02482	0.669532	4.84086	1.01116	7.9827e-15	0.958986	1.69753	0.0565187	0.585587	0.00386143	0.124443	6.17261e-08	0.484863	0.236162	0.00641006	9.55123e-06	XP_020260518.1	fructose-1,6-bisphosphatase, cytosolic [Asparagus officinalis]	Q42649|F16P2_BETVU	Fructose-1,6-bisphosphatase, cytosolic OS=Beta vulgaris OX=161934 PE=2 SV=2	jcu:105629115	K03841	FBP, fbp	fructose-1,6-bisphosphatase I	ko00710|ko00680|ko01200|ko04152|ko00030|ko00051|ko00010	Carbon fixation in photosynthetic organisms|Methane metabolism|Carbon metabolism|AMPK signaling pathway|Pentose phosphate pathway|Fructose and mannose metabolism|Glycolysis / Gluconeogenesis	KOG1458	Fructose-1,6-bisphosphatase	[G]	METABOLISM	Carbohydrate transport and metabolism	G	COG0158	D-fructose-1,6-bisphosphate 1-phosphohydrolase class 1	Cellular Component: cytoplasm (GO:0005737);|Biological Process: carbohydrate metabolic process (GO:0005975);|Molecular Function: fructose 1,6-bisphosphate 1-phosphatase activity (GO:0042132);|Molecular Function: metal ion binding (GO:0046872);	--	--
unknown_sample_HQ_transcript_10039	1.23085e-17	1.94675	7.33203e-08	0.334276	0.00278503	2.50772e-15	0.000354302	1.81542	6.03557e-16	1.17886	0.620391	7.39584e-14	5.81857e-07	1.40967e-17	1.92135e-17	2.125e-15	0.47444	2.42727	0.852588	3.16474e-16	0.664961	1.71323e-18	1.50635	0.25604	1.44393e-10	0.391542	0.385268	ONK57378.1	uncharacterized protein A4U43_C10F19470 [Asparagus officinalis]	Q96524|CRY2_ARATH	Cryptochrome-2 OS=Arabidopsis thaliana OX=3702 GN=CRY2 PE=1 SV=2	--	--	--	--	--	--	KOG0133	Deoxyribodipyrimidine photolyase/cryptochrome	[LT]	INFORMATION STORAGE AND PROCESSING|CELLULAR PROCESSES AND SIGNALING	Replication, recombination and repair |Signal transduction mechanisms	L	COG0415	deoxyribo-dipyrimidine photolyase	Molecular Function: ATP binding (GO:0005524);|Cellular Component: nucleus (GO:0005634);|Cellular Component: cytoplasm (GO:0005737);|Cellular Component: vacuole (GO:0005773);|Biological Process: chromatin organization (GO:0006325);|Biological Process: chromatin remodeling (GO:0006338);|Biological Process: circadian rhythm (GO:0007623);|Biological Process: response to water deprivation (GO:0009414)…	--	--
unknown_sample_HQ_transcript_1004	10.3121	11.1188	11.2075	0.170339	6.01771	11.1732	6.50628	5.7619	1.74756	8.85951	6.28823	6.51023	3.91531	6.97606	3.51978	5.56053	4.34994	7.3597	3.53667	7.93014	2.13528	2.8672	4.09324	1.82284	10.2836	6.00564	6.00654	ONK61536.1	uncharacterized protein A4U43_C08F30980 [Asparagus officinalis]	O82265|SCC3_ARATH	Sister-chromatid cohesion protein 3 OS=Arabidopsis thaliana OX=3702 GN=SCC3 PE=1 SV=2	pda:103723506	K06671	STAG1_2, SCC3, IRR1	cohesin complex subunit SA-1/2	ko04113|ko04111|ko04110	Meiosis - yeast|Cell cycle - yeast|Cell cycle	KOG2011	Sister chromatid cohesion complex Cohesin, subunit STAG/IRR1/SCC3	[D]	CELLULAR PROCESSES AND SIGNALING	Cell cycle control, cell division, chromosome partitioning	D	COG5537	Stromal antigen	Cellular Component: nucleus (GO:0005634);|Cellular Component: chromosome (GO:0005694);|Biological Process: cell division (GO:0051301);|Biological Process: attachment of spindle microtubules to kinetochore involved in homologous chromosome segregation (GO:0051455);|Biological Process: meiotic sister chromatid cohesion, centromeric (GO:0051754);	--	--
unknown_sample_HQ_transcript_10040	256.485	170.428	218.479	98.7343	62.6622	277.547	178.036	110.605	53.1917	149.868	109.463	176.969	118.505	166.753	142.806	53.4372	63.0217	71.1269	55.3269	41.4557	68.289	85.4348	38.3976	36.633	53.019	30.8488	111.749	ONK65372.1	uncharacterized protein A4U43_C07F36430 [Asparagus officinalis]	Q9ZQ47|GRDP1_ARATH	Glycine-rich domain-containing protein 1 OS=Arabidopsis thaliana OX=3702 GN=GRDP1 PE=2 SV=1	--	--	--	--	--	--	--	--	--	--	--	S	ENOG4111FEQ	Protein of unknown function (DUF1399)	Cellular Component: plasma membrane (GO:0005886);|Biological Process: abscisic acid-activated signaling pathway (GO:0009738);|Biological Process: regulation of abscisic acid-activated signaling pathway (GO:0009787);|Biological Process: cellular response to osmotic stress (GO:0071470);	--	--
unknown_sample_HQ_transcript_10041	0.28837	0.586372	0.876374	0.80294	0.817654	0.640793	1.54461	0.84507	0.148408	2.31565	0.374664	0.977995	0.731466	1.02428	1.91673	0.808201	1.17396	0.963782	0.38429	0.893075	0.656622	0.749718	0.895506	0.517141	0.77325	1.62097	2.222	XP_020259235.1	LOW QUALITY PROTEIN: tau-tubulin kinase 1-like [Asparagus officinalis]	Q93ZJ9|MLN51_ARATH	Protein MLN51 homolog OS=Arabidopsis thaliana OX=3702 GN=MLN51 PE=1 SV=1	--	--	--	--	--	--	--	--	--	--	--	S	ENOG410Y9ET	glycine-rich protein	Biological Process: nuclear-transcribed mRNA catabolic process, nonsense-mediated decay (GO:0000184);|Molecular Function: mRNA binding (GO:0003729);|Cellular Component: nucleus (GO:0005634);|Cellular Component: cytoplasm (GO:0005737);|Biological Process: mRNA processing (GO:0006397);|Biological Process: regulation of translation (GO:0006417);|Biological Process: RNA splicing (GO:0008380);|Biologi…	--	--
unknown_sample_HQ_transcript_10042	0.0523676	0.0264541	0.0426421	304.016	0.139182	327.921	6.93183e-06	412.142	0.000359842	0.0373873	340.188	0.0451219	0.0207147	0.115043	251.288	228.927	254.608	0.000146966	264.47	0.0167235	212.685	0.000268631	8.00321e-05	0.0165401	0.0841865	0.00953103	0.0346899	XP_020256055.1	YTH domain-containing family protein 2-like [Asparagus officinalis]	A0A1P8AS03|ECT4_ARATH	YTH domain-containing protein ECT4 OS=Arabidopsis thaliana OX=3702 GN=ECT4 PE=2 SV=1	--	--	--	--	--	--	KOG1901	Uncharacterized high-glucose-regulated protein	[R]	POORLY CHARACTERIZED	General function prediction only	S	ENOG410YABQ	YTH domain family	Molecular Function: RNA binding (GO:0003723);|Cellular Component: cytoplasm (GO:0005737);	--	--
unknown_sample_HQ_transcript_10043	3.81839	9.00685	7.60988	9.90728	6.23482	5.44085	6.96037	7.89112	7.44231	5.6269	7.50389	13.7499	8.75506	4.40347	9.58577	7.94252	6.70546	9.20919	8.04039	7.60938	5.40601	11.032	6.56548	5.80566	6.26363	10.3598	6.4354	XP_020261442.1	AT-rich interactive domain-containing protein 2 [Asparagus officinalis]	Q9LDD4|ARID2_ARATH	AT-rich interactive domain-containing protein 2 OS=Arabidopsis thaliana OX=3702 GN=ARID2 PE=1 SV=1	--	--	--	--	--	--	--	--	--	--	--	S	ENOG410YHCT	NA	Molecular Function: DNA binding (GO:0003677);|Cellular Component: nucleus (GO:0005634);|Cellular Component: vacuole (GO:0005773);	--	--
unknown_sample_HQ_transcript_10044	5.1003	26.4409	31.992	1.03111	15.8456	2.85892	35.718	31.1717	3.10958	1.69925	39.3673	0.889199	1.38118	0.846166	2.94062	1.21471	3.20084	0.217206	20.0235	8.87403	18.6085	4.44525	1.10605	5.04419	0.15641	4.23015	19.0908	XP_010918444.1	PREDICTED: protochlorophyllide reductase [Elaeis guineensis]	Q01289|POR_PEA	Protochlorophyllide reductase, chloroplastic OS=Pisum sativum OX=3888 GN=3PCR PE=1 SV=1	--	--	--	--	--	--	KOG1208	Dehydrogenases with different specificities (related to short-chain alcohol dehydrogenases)	[Q]	METABOLISM	Secondary metabolites biosynthesis, transport and catabolism	S	COG1028	Dehydrogenase reductase	Cellular Component: chloroplast (GO:0009507);|Biological Process: photosynthesis (GO:0015979);|Biological Process: chlorophyll biosynthetic process (GO:0015995);|Molecular Function: protochlorophyllide reductase activity (GO:0016630);	--	--
unknown_sample_HQ_transcript_10048	3.98845	3.1274	4.68662e-11	2.57063e-09	1.28225e-09	4.48402	2.65579	1.78897	5.14005e-09	0.241728	2.26096	1.08891e-09	0.0271555	0.0570457	1.66451e-13	2.01025	0.0276659	7.01213	3.14299	7.94708e-12	2.04795	3.46581e-12	2.89983	0.151914	2.98199	2.20467	2.96862e-07	XP_020253484.1	putative bifunctional dihydrofolate reductase-thymidylate synthase [Asparagus officinalis]	O81395|DRTS_MAIZE	Bifunctional dihydrofolate reductase-thymidylate synthase OS=Zea mays OX=4577 GN=DRTS PE=2 SV=1	egu:105048636	K13998	DHFR-TS	dihydrofolate reductase / thymidylate synthase	ko00240|ko00670|ko00790	Pyrimidine metabolism|One carbon pool by folate|Folate biosynthesis	KOG0673	Thymidylate synthase	[F]	METABOLISM	Nucleotide transport and metabolism	H	COG0262	dihydrofolate reductase activity	Molecular Function: dihydrofolate reductase activity (GO:0004146);|Molecular Function: thymidylate synthase activity (GO:0004799);|Biological Process: dTMP biosynthetic process (GO:0006231);|Biological Process: one-carbon metabolic process (GO:0006730);|Biological Process: tetrahydrofolate biosynthetic process (GO:0046654);	--	--
unknown_sample_HQ_transcript_10049	2.06297	2.75176	1.11759	3.18664	1.5027	1.2023	4.96765	3.5343e-06	0.202708	1.34115	0.255995	1.86483	0.788434	3.60549	0.168869	2.54202	2.09351	0.0172702	1.04579	0.128875	0.281893	0.303314	0.320236	0.026928	1.89537	0.263519	1.30194	XP_008788803.1	pyrophosphate-energized vacuolar membrane proton pump [Phoenix dactylifera]	P21616|AVP_VIGRR	Pyrophosphate-energized vacuolar membrane proton pump OS=Vigna radiata var. radiata OX=3916 PE=1 SV=4	--	--	--	--	--	--	--	--	--	--	--	C	COG3808	pump that utilizes the energy of pyrophosphate hydrolysis as the driving force for	Molecular Function: inorganic diphosphatase activity (GO:0004427);|Cellular Component: vacuolar membrane (GO:0005774);|Molecular Function: hydrogen-translocating pyrophosphatase activity (GO:0009678);|Cellular Component: integral component of membrane (GO:0016021);|Molecular Function: metal ion binding (GO:0046872);|Biological Process: proton transmembrane transport (GO:1902600);	--	--
unknown_sample_HQ_transcript_1005	2.9865	2.53702	10.5765	4.09561	3.49778	4.45232	1.19046	1.98922	0.617714	4.33344	2.38191	2.62813	3.07317	2.10774	4.04398	2.32017	2.39584	3.1841	1.10786	3.20485	0.424883	1.84262	4.10226	3.58678	0.418933	2.73418	1.82726	XP_020265891.1	calcium-transporting ATPase 8, plasma membrane-type-like [Asparagus officinalis]	Q7X8B5|ACA5_ORYSJ	Calcium-transporting ATPase 5, plasma membrane-type OS=Oryza sativa subsp. japonica OX=39947 GN=ACA5 PE=1 SV=2	egu:105039309	K01537	E3.6.3.8	Ca2+-transporting ATPase	--	--	KOG0204	Calcium transporting ATPase	[P]	METABOLISM	Inorganic ion transport and metabolism	P	ENOG410XNNC	ATPase, Ca transporting, plasma membrane	Molecular Function: calcium-transporting ATPase activity (GO:0005388);|Molecular Function: calmodulin binding (GO:0005516);|Molecular Function: ATP binding (GO:0005524);|Cellular Component: plasma membrane (GO:0005886);|Cellular Component: integral component of plasma membrane (GO:0005887);|Biological Process: response to cold (GO:0009409);|Biological Process: response to water deprivation (GO:00…	--	--
unknown_sample_HQ_transcript_10050	10.4759	10.1766	14.1735	7.17231	2.42276	11.888	12.4604	12.8903	13.8001	12.8522	12.9469	7.82926	7.13447	8.18703	7.6576	7.08692	5.40752	9.5475	9.43779	7.67893	11.5569	5.01123	8.68878	4.02959	4.2501	11.0742	9.60479	XP_020255881.1	mRNA-capping enzyme isoform X1 [Asparagus officinalis]	P40997|MCE1_SCHPO	mRNA-capping enzyme subunit alpha OS=Schizosaccharomyces pombe (strain 972 / ATCC 24843) OX=284812 GN=ceg1 PE=1 SV=1	egu:105048839	K13917	RNGTT	mRNA-capping enzyme	ko03015	mRNA surveillance pathway	KOG2386	mRNA capping enzyme, guanylyltransferase (alpha) subunit	[A]	INFORMATION STORAGE AND PROCESSING	RNA processing and modification	A	COG5226	Second step of mRNA capping. Transfer of the GMP moiety of GTP to the 5'-end of RNA via an enzyme-GMP covalent reaction intermediate (By similarity)	Molecular Function: mRNA guanylyltransferase activity (GO:0004484);|Molecular Function: GTP binding (GO:0005525);|Cellular Component: nucleus (GO:0005634);|Biological Process: 7-methylguanosine mRNA capping (GO:0006370);|Biological Process: 7-methylguanosine RNA capping (GO:0009452);|Cellular Component: mRNA cap methyltransferase complex (GO:0031533);	--	--
unknown_sample_HQ_transcript_10051	3.67014	1.73558e-15	1.98559e-11	3.55045e-12	0.217982	0.0017875	4.68103e-07	5.91973e-13	1.84557	6.98111	3.19897e-09	25.705	9.80707e-08	7.99699e-10	1.50735e-11	9.00373e-11	0.0192669	1.0249	6.32546e-13	8.39832e-14	1.07682e-12	0.668346	1.11412	15.424	5.45381	0.0539352	12.568	ONK79909.1	uncharacterized protein A4U43_C01F11710 [Asparagus officinalis]	Q7XUJ2|YSL9_ORYSJ	Probable metal-nicotianamine transporter YSL9 OS=Oryza sativa subsp. japonica OX=39947 GN=YSL9 PE=2 SV=2	--	--	--	--	--	--	--	--	--	--	--	S	COG1297	oligo-peptide transporter	Cellular Component: plasma membrane (GO:0005886);|Biological Process: response to iron ion (GO:0010039);|Cellular Component: integral component of membrane (GO:0016021);|Biological Process: seed development (GO:0048316);|Molecular Function: iron-nicotianamine transmembrane transporter activity (GO:0051980);	--	--
unknown_sample_HQ_transcript_10053	0.472274	0.798732	0.909839	1.04353	0.26654	1.18524	2.38996	0.164859	0.310685	15.4255	1.56361	17.3092	0.132844	0.760688	0.743567	0.424806	0.168135	0.265323	0.387299	0.447932	0.164512	0.478905	0.36971	0.464323	0.486131	0.446659	0.0361021	XP_020273004.1	clathrin interactor EPSIN 2 [Asparagus officinalis]	Q93YP4|EPN3_ARATH	Clathrin interactor EPSIN 3 OS=Arabidopsis thaliana OX=3702 GN=EPSIN3 PE=2 SV=1	pda:103718257	K12471	EPN	epsin	ko04144	Endocytosis	KOG2056	Equilibrative nucleoside transporter protein	[F]	METABOLISM	Nucleotide transport and metabolism	U	ENOG410XSM0	Clathrin interactor 1	Cellular Component: Golgi apparatus (GO:0005794);|Biological Process: protein transport (GO:0015031);|Cellular Component: clathrin-coated vesicle (GO:0030136);	--	--
unknown_sample_HQ_transcript_10054	6.2409	5.99227	8.29524	8.43211	5.86931	5.232	6.04167	8.35698	6.97954	7.92194	4.41776	8.25229	6.88958	6.92533	5.67106	8.05523	7.42009	6.1361	5.94054	7.04489	6.62037	5.3094	4.71903	4.39297	4.68995	4.4749	9.16804	XP_020240799.1	mechanosensitive ion channel protein 2, chloroplastic-like [Asparagus officinalis]	Q56X46|MSL2_ARATH	Mechanosensitive ion channel protein 2, chloroplastic OS=Arabidopsis thaliana OX=3702 GN=MSL2 PE=2 SV=1	--	--	--	--	--	--	--	--	--	--	--	M	COG0668	Mechanosensitive ion channel	Biological Process: ion transport (GO:0006811);|Cellular Component: chloroplast (GO:0009507);|Cellular Component: plastid envelope (GO:0009526);|Biological Process: chloroplast fission (GO:0010020);|Cellular Component: integral component of membrane (GO:0016021);|Cellular Component: chloroplast membrane (GO:0031969);|Biological Process: transmembrane transport (GO:0055085);	--	--
unknown_sample_HQ_transcript_10057	0.000186275	1.01034	0.15465	1.43231	1.13939e-14	0.0216573	2.11981	0.0672675	1.33952	1.35598	2.17735	7.3115e-17	0.0623761	0.36175	0.736295	0.504104	1.12863e-08	0.000157838	0.496107	0.000857113	0.137717	0.0400991	0.910021	0.678974	0.00320577	1.06193	0.585695	XP_010906124.1	PREDICTED: protein OBERON 4-like [Elaeis guineensis]	Q84TI3|OBE4_ARATH	Protein OBERON 4 OS=Arabidopsis thaliana OX=3702 GN=OBE4 PE=1 SV=2	--	--	--	--	--	--	--	--	--	--	--	S	ENOG410ZKIB	OBERON 3-like	Biological Process: cell fate specification (GO:0001708);|Cellular Component: nucleus (GO:0005634);|Biological Process: embryonic pattern specification (GO:0009880);|Biological Process: root meristem specification (GO:0010071);|Biological Process: maintenance of root meristem identity (GO:0010078);|Biological Process: regulation of gene expression (GO:0010468);|Biological Process: maintenance of …	--	--
unknown_sample_HQ_transcript_10058	7.69709	9.21844	4.27356	3.16153	2.9815	0.841022	4.00683	2.42646	1.67922	0.401971	0.732867	2.6	1.14053	2.93098	2.95173	0.869029	3.54643	0.0714414	0.739649	1.29624	0.620598	0.00587617	1.48709	0.179211	7.05243	0.00355835	6.53446	XP_020082190.1	uncharacterized protein LOC109705822 [Ananas comosus]	Q6K4T4|SERK4_ORYSJ	LRR receptor kinase SERK2 OS=Oryza sativa subsp. japonica OX=39947 GN=SERK4 PE=3 SV=1	--	--	--	--	--	--	--	--	--	--	--	--	--	--	Molecular Function: transmembrane receptor protein serine/threonine kinase activity (GO:0004675);|Molecular Function: ATP binding (GO:0005524);|Cellular Component: plasma membrane (GO:0005886);|Biological Process: protein phosphorylation (GO:0006468);|Biological Process: brassinosteroid mediated signaling pathway (GO:0009742);|Cellular Component: integral component of membrane (GO:0016021);	--	--
unknown_sample_HQ_transcript_1006	9.62607	9.0162	11.8106	9.65532	6.54635	8.55908	14.3568	16.3312	16.2985	24.8012	23.7928	25.8242	14.5331	17.3032	28.4229	12.3376	16.3815	10.3705	16.3923	18.18	17.5986	18.7821	27.9383	24.0305	28.698	24.0703	13.0501	XP_020276756.1	serine/threonine-protein phosphatase BSL3 isoform X1 [Asparagus officinalis]	Q2QM47|BSL2_ORYSJ	Serine/threonine-protein phosphatase BSL2 homolog OS=Oryza sativa subsp. japonica OX=39947 GN=BSL2 PE=2 SV=2	--	--	--	--	--	--	KOG0379	Kelch repeat-containing proteins	[R]	POORLY CHARACTERIZED	General function prediction only	T	COG0639	serine threonine-protein phosphatase	Molecular Function: phosphoprotein phosphatase activity (GO:0004721);|Cellular Component: nucleus (GO:0005634);|Biological Process: brassinosteroid mediated signaling pathway (GO:0009742);|Molecular Function: metal ion binding (GO:0046872);	--	--
unknown_sample_HQ_transcript_10060	2.61376	1.85931e-06	0.000488216	0.433816	2.27623e-06	0.0201132	1.0666e-06	0.781382	2.45891e-06	0.253527	0.985084	1.10022e-08	2.52803	5.71463	0.392784	3.53028e-05	0.0041502	2.41259	0.379952	7.25085	2.32226	0.000229692	1.30402	0.215534	2.35546	0.0202721	0.00167665	AMN16535.1	sucrose synthase [Ornithogalum longebracteatum]	Q41608|SUS1_TULGE	Sucrose synthase 1 OS=Tulipa gesneriana OX=13306 PE=2 SV=1	egu:105058592	K00695	E2.4.1.13	sucrose synthase	ko00500	Starch and sucrose metabolism	KOG0853	Glycosyltransferase	[M]	CELLULAR PROCESSES AND SIGNALING	Cell wall/membrane/envelope biogenesis	M	COG0438	Glycosyl transferase (Group 1	Biological Process: sucrose metabolic process (GO:0005985);|Molecular Function: sucrose synthase activity (GO:0016157);	--	--
unknown_sample_HQ_transcript_10061	0.231983	0.257386	0.0180634	0.143689	0.00693462	0.426823	7.26245e-23	0.240765	0.256683	0.0176208	0.0492208	0.313368	0.0499747	0.590412	0.29463	0.200647	0.115468	0.272038	0.137439	0.141369	9.27296e-06	0.0797203	0.290056	0.068569	0.063617	0.0021133	0.151868	YP_009315984.1	cytochrome c biogenesis FN (mitochondrion) [Cocos nucifera]	P27928|RT03_MAIZE	Ribosomal protein S3, mitochondrial OS=Zea mays OX=4577 GN=RPS3 PE=3 SV=1	pda:11542554	K02982	RP-S3, rpsC	small subunit ribosomal protein S3	ko03010	Ribosome	--	--	--	--	--	J	COG0092	Binds the lower part of the 30S subunit head. Binds mRNA in the 70S ribosome, positioning it for translation (By similarity)	Molecular Function: RNA binding (GO:0003723);|Molecular Function: structural constituent of ribosome (GO:0003735);|Cellular Component: mitochondrion (GO:0005739);|Cellular Component: ribosome (GO:0005840);|Biological Process: translation (GO:0006412);	--	--
unknown_sample_HQ_transcript_10063	12.755	9.65298	8.1441	8.97643	4.02854	10.3544	10.0038	8.01566	10.2253	3.11543	5.70381	5.37533	5.94927	7.06818	6.79732	9.64509	8.94505	5.16094	2.69421	6.98132	4.0429	2.76492	2.60762	3.05592	7.14247	1.29651	9.7047	XP_009407297.1	PREDICTED: beta-galactosidase 2 isoform X1 [Musa acuminata subsp. malaccensis]	Q8W0A1|BGAL2_ORYSJ	Beta-galactosidase 2 OS=Oryza sativa subsp. japonica OX=39947 GN=Os01g0580200 PE=2 SV=1	--	--	--	--	--	--	KOG0496	Beta-galactosidase	[G]	METABOLISM	Carbohydrate transport and metabolism	G	COG1874	beta-galactosidase	Molecular Function: beta-galactosidase activity (GO:0004565);|Cellular Component: cell wall (GO:0005618);|Cellular Component: vacuole (GO:0005773);|Biological Process: carbohydrate metabolic process (GO:0005975);|Molecular Function: carbohydrate binding (GO:0030246);|Cellular Component: apoplast (GO:0048046);	--	--
unknown_sample_HQ_transcript_10064	0.0284482	8.36566	10.1096	9.08797	17.0821	5.1628	14.9293	8.47899	3.61618	15.2189	6.83169	8.28316	13.8245	7.06163	7.5773	4.24102	7.37254	1.71918	3.12051	0.0619155	2.64312	4.97665	2.79191	0.799411	4.46848	1.87684	6.01719	AJI44018.1	auxin efflux carrier component 1 [Agave tequilana]	Q5SMQ9|PIN1A_ORYSJ	Auxin efflux carrier component 1a OS=Oryza sativa subsp. japonica OX=39947 GN=PIN1A PE=2 SV=1	egu:105053238	K13947	PIN	auxin efflux carrier family	--	--	--	--	--	--	--	U	ENOG410Y9XE	auxin efflux carrier	Molecular Function: transporter activity (GO:0005215);|Cellular Component: endoplasmic reticulum (GO:0005783);|Cellular Component: plasma membrane (GO:0005886);|Biological Process: auxin-activated signaling pathway (GO:0009734);|Cellular Component: auxin efflux carrier complex (GO:0009921);|Biological Process: auxin polar transport (GO:0009926);|Biological Process: auxin homeostasis (GO:0010252);…	--	--
unknown_sample_HQ_transcript_10065	0.398688	3.03	3.47568	1.08699	2.80899	5.48865	4.08499	3.05257	3.1624	0.940291	3.14924	2.58788	0.747784	0.811173	6.20657	0.883769	2.44086	0.486378	2.5326	1.37754	2.43285	3.76429	1.83265	0.649033	2.14244	3.10181	1.23301	XP_020247932.1	uncharacterized protein LOC109825485 [Asparagus officinalis]	--	--	--	--	--	--	--	--	--	--	--	--	--	--	--	--	--	--	--
unknown_sample_HQ_transcript_10066	9.64175	8.96384	13.8778	8.26498	6.37518	11.3278	8.88249	9.31888	9.4301	19.2059	14.2194	14.5809	10.7366	10.163	13.4976	6.28804	9.59949	10.7372	8.58559	11.8209	13.0489	18.0586	19.5312	29.2338	18.1735	13.6181	13.5509	XP_020273369.1	uncharacterized protein LOC109848332 [Asparagus officinalis]	--	--	--	--	--	--	--	--	--	--	--	--	--	S	ENOG410Y9BV	expressed protein	--	--	--
unknown_sample_HQ_transcript_10068	12.2976	2.49111e-19	1.71413	5.46484	4.60507	7.54187	10.9586	1.05412e-19	3.49689	12.4075	4.71834e-06	11.6763	3.85258e-16	1.19512e-15	9.94161	13.0756	14.4853	7.78807	7.50253e-16	10.6313	0.0206501	13.7572	8.29291	9.52478	8.59021e-14	1.80814e-17	4.31189	ONK57880.1	uncharacterized protein A4U43_C09F5150 [Asparagus officinalis]	O13920|MDM28_SCHPO	LETM1 domain-containing protein mdm28, mitochondrial OS=Schizosaccharomyces pombe (strain 972 / ATCC 24843) OX=284812 GN=mdm28 PE=2 SV=3	mus:103981231	K17800	LETM1, MDM38	LETM1 and EF-hand domain-containing protein 1, mitochondrial	ko04139	Regulation of mitophagy - yeast	KOG1043	Ca2+-binding transmembrane protein LETM1/MRS7	[S]	POORLY CHARACTERIZED	Function unknown	S	ENOG410XRSP	Leucine zipper-ef-hand containing transmembrane protein	Cellular Component: mitochondrion (GO:0005739);|Cellular Component: mitochondrial inner membrane (GO:0005743);|Cellular Component: integral component of membrane (GO:0016021);|Biological Process: mitochondrial translation (GO:0032543);|Molecular Function: ribosome binding (GO:0043022);	--	--
unknown_sample_HQ_transcript_10069	0.325793	0.0229242	0.0416254	0.237802	0.00601508	9.67294e-09	0.244848	0.0729882	6.28298e-07	2.35035	3.15154e-09	4.62205	0.0431677	0.190418	0.718008	1.29259	5.53719	3.79548	0.0396563	5.1367e-08	0.0903145	1.08451e-07	2.91824	0.04752	0.164768	0.00770283	1.61226	XP_020277314.1	probable pre-mRNA-splicing factor ATP-dependent RNA helicase DEAH2 isoform X1 [Asparagus officinalis]	Q9LZQ9|DEAH2_ARATH	Probable pre-mRNA-splicing factor ATP-dependent RNA helicase DEAH2 OS=Arabidopsis thaliana OX=3702 GN=At3g62310 PE=2 SV=1	pda:103715761	K12820	DHX15, PRP43	pre-mRNA-splicing factor ATP-dependent RNA helicase DHX15/PRP43	ko03040	Spliceosome	KOG0925	mRNA splicing factor ATP-dependent RNA helicase	[A]	INFORMATION STORAGE AND PROCESSING	RNA processing and modification	L	COG1643	helicase	--	--	--
unknown_sample_HQ_transcript_1007	3.65257	2.17121	5.19737	4.49883	3.25914	3.46711	2.85409	2.82996	2.52223	3.26294	3.62581	2.59808	2.87725	2.28298	4.39911	2.53337	1.95988	2.7844	3.90133	2.95347	3.76846	2.47015	3.09295	3.15808	2.75076	2.49867	2.94851	ONK54929.1	uncharacterized protein A4U43_UnF9620 [Asparagus officinalis]	Q38796|LUMI_ARATH	Homeobox protein LUMINIDEPENDENS OS=Arabidopsis thaliana OX=3702 GN=LD PE=1 SV=2	--	--	--	--	--	--	--	--	--	--	--	K	ENOG4111YQX	homeobox protein	Molecular Function: DNA binding (GO:0003677);|Molecular Function: DNA-binding transcription factor activity (GO:0003700);|Cellular Component: nucleus (GO:0005634);|Biological Process: flower development (GO:0009908);|Biological Process: vegetative to reproductive phase transition of meristem (GO:0010228);|Biological Process: cell differentiation (GO:0030154);	--	--
unknown_sample_HQ_transcript_10070	71.0887	76.5263	58.9981	67.4745	23.4311	93.9227	108.607	3.55923	11.1774	16.4877	2.84032	3.81182	8.35023	4.50314	134.275	32.7012	16.1637	17.8658	4.6319	18.112	8.6435	6.85744	6.73409	13.3627	61.4686	10.7127	54.12	XP_010934368.1	PREDICTED: phosphoenolpyruvate carboxykinase [ATP] [Elaeis guineensis]	Q9T074|PCKA_ARATH	Phosphoenolpyruvate carboxykinase (ATP) OS=Arabidopsis thaliana OX=3702 GN=PCKA PE=1 SV=1	egu:105054530	K01610	E4.1.1.49, pckA	phosphoenolpyruvate carboxykinase (ATP)	ko00710|ko00020|ko01200|ko00620|ko00010	Carbon fixation in photosynthetic organisms|Citrate cycle (TCA cycle)|Carbon metabolism|Pyruvate metabolism|Glycolysis / Gluconeogenesis	--	--	--	--	--	C	COG1866	Phosphoenolpyruvate Carboxylase	Molecular Function: phosphoenolpyruvate carboxykinase (ATP) activity (GO:0004612);|Molecular Function: ATP binding (GO:0005524);|Cellular Component: nucleus (GO:0005634);|Cellular Component: nucleolus (GO:0005730);|Cellular Component: cytosol (GO:0005829);|Biological Process: gluconeogenesis (GO:0006094);|Biological Process: defense response to fungus, incompatible interaction (GO:0009817);|Cellu…	--	--
unknown_sample_HQ_transcript_10071	0.255592	0.0397229	0.121159	0.0316906	0.000116923	0.0292909	0.0168205	0.0481619	0.262199	0.000159792	0.199319	8.51588e-06	0.349183	0.229196	0.0570469	0.718374	0.0603506	1.10422e-16	0.175182	0.00425262	0.125201	0.00405327	0.192847	0.339197	0.0228422	6.38953e-05	0.0820947	AEZ48936.1	clp protease proteolytic subunit, partial (plastid) [Potarophytum riparium]	A6MMN2|CLPP_DIOEL	ATP-dependent Clp protease proteolytic subunit OS=Dioscorea elephantipes OX=145284 GN=clpP PE=3 SV=1	pda:8890588	K01358	clpP, CLPP	ATP-dependent Clp protease, protease subunit	ko04112	Cell cycle - Caulobacter	KOG0840	ATP-dependent Clp protease, proteolytic subunit	[O]	CELLULAR PROCESSES AND SIGNALING	Posttranslational modification, protein turnover, chaperones	O	COG0740	Cleaves peptides in various proteins in a process that requires ATP hydrolysis. Has a chymotrypsin-like activity. Plays a major role in the degradation of misfolded proteins (By similarity)	Molecular Function: serine-type endopeptidase activity (GO:0004252);|Cellular Component: chloroplast stroma (GO:0009570);	--	--
unknown_sample_HQ_transcript_10072	7.25376	13.2254	12.8819	6.70502	5.12965	5.4024	11.0154	5.60111	6.5117	4.77834	4.64008	0.524778	4.96918	2.65841	6.3807	4.15902	3.13153	9.55582	4.81476	4.89279	3.80832	3.27531	3.10828	1.06411	2.03315	2.24172	4.24651	XP_020276646.1	LOW QUALITY PROTEIN: U3 small nucleolar RNA-associated protein 4 homolog [Asparagus officinalis]	Q8RXU6|PCN_ARATH	WD repeat-containing protein PCN OS=Arabidopsis thaliana OX=3702 GN=PCN PE=2 SV=1	egu:105054900	K14548	UTP4, CIRH1A	U3 small nucleolar RNA-associated protein 4	ko03008	Ribosome biogenesis in eukaryotes	KOG2048	WD40 repeat protein	[R]	POORLY CHARACTERIZED	General function prediction only	S	ENOG410XQNR	cirrhosis, autosomal recessive 1A (cirhin)	Cellular Component: nucleus (GO:0005634);|Biological Process: embryo development ending in seed dormancy (GO:0009793);|Biological Process: meristem maintenance (GO:0010073);|Biological Process: leaf vascular tissue pattern formation (GO:0010305);|Biological Process: lateral root formation (GO:0010311);|Biological Process: root meristem growth (GO:0010449);|Biological Process: meristem growth (GO:…	--	--
unknown_sample_HQ_transcript_10073	2.10901	0.745199	3.64719	3.61518	1.64778	3.80583	1.99637	5.50285	1.71573	4.5188	5.679	0.705843	2.82888	0.580561	1.65223	4.9908	3.80469	3.10569	6.7176	2.79235	7.89325	4.64534	4.95627	2.17576	9.7875	3.94764	1.45316	ONK63305.1	uncharacterized protein A4U43_C07F13600 [Asparagus officinalis]	Q940D0|ARR1_ARATH	Two-component response regulator ARR1 OS=Arabidopsis thaliana OX=3702 GN=ARR1 PE=1 SV=2	egu:105032803	K14491	ARR-B	two-component response regulator ARR-B family	ko04075	Plant hormone signal transduction	KOG1601	GATA-4/5/6 transcription factors	[K]	INFORMATION STORAGE AND PROCESSING	Transcription	T	COG0745	regulatoR	Molecular Function: phosphorelay response regulator activity (GO:0000156);|Molecular Function: DNA binding (GO:0003677);|Molecular Function: DNA-binding transcription factor activity (GO:0003700);|Cellular Component: nucleus (GO:0005634);|Biological Process: response to water deprivation (GO:0009414);|Biological Process: response to cytokinin (GO:0009735);|Biological Process: cytokinin-activated …	--	--
unknown_sample_HQ_transcript_10074	0.000103196	0.000899469	1.11952e-05	2.46222e-05	0.000230095	0.180945	0.0047041	0.00514709	0.00206228	0.00648639	0.0104708	0.00127364	0.00454685	0.0830945	2.58701e-05	0.0140038	0.000388657	4.09813	0.00238385	0.00503194	0.0167172	0.00496094	0.000217798	0.000714127	3.22785e-05	7.58573e-05	0.000603737	XP_010914890.1	PREDICTED: probable cellulose synthase A catalytic subunit 1 [UDP-forming] [Elaeis guineensis]	A2Y0X2|CESA1_ORYSI	Probable cellulose synthase A catalytic subunit 1 [UDP-forming] OS=Oryza sativa subsp. indica OX=39946 GN=CESA1 PE=3 SV=1	egu:105040177	K10999	CESA	cellulose synthase A	--	--	--	--	--	--	--	M	COG1215	Glycosyl transferase, family 2	Cellular Component: plasma membrane (GO:0005886);|Cellular Component: integral component of membrane (GO:0016021);|Molecular Function: cellulose synthase (UDP-forming) activity (GO:0016760);|Biological Process: cellulose biosynthetic process (GO:0030244);|Molecular Function: metal ion binding (GO:0046872);|Biological Process: cell wall organization (GO:0071555);	--	--
unknown_sample_HQ_transcript_10076	1.01331	1.82502	0.120409	9.4303	1.86312	5.59721	3.6699	7.50317	0.00171416	21.7851	3.85603	6.99314	0.609653	1.68938	7.71481	1.47081	5.99101	4.92802	5.22787	6.49201	0.452349	3.48807	0.00602445	0.00497394	2.29171	0.0661804	2.10842	ONK63745.1	uncharacterized protein A4U43_C07F18470 [Asparagus officinalis]	P54774|CDC48_SOYBN	Cell division cycle protein 48 homolog OS=Glycine max OX=3847 GN=CDC48 PE=2 SV=1	egu:105053566	K13525	VCP, CDC48	transitional endoplasmic reticulum ATPase	ko04141	Protein processing in endoplasmic reticulum	KOG0730	AAA+-type ATPase	[O]	CELLULAR PROCESSES AND SIGNALING	Posttranslational modification, protein turnover, chaperones	O	COG0464	Aaa atpase	Molecular Function: ATP binding (GO:0005524);|Cellular Component: nucleus (GO:0005634);|Cellular Component: cytoplasm (GO:0005737);|Cellular Component: cytosol (GO:0005829);|Cellular Component: plasma membrane (GO:0005886);|Biological Process: macroautophagy (GO:0016236);|Molecular Function: ATPase activity (GO:0016887);|Biological Process: ubiquitin-dependent ERAD pathway (GO:0030433);|Biologica…	--	--
unknown_sample_HQ_transcript_10077	0.124358	0.775979	0.0511443	3.7512e-05	0.0454477	0.142275	0.0471999	0.00345404	0.0470342	0.0594557	0.320268	0.500258	0.242743	1.84592e-11	0.290384	0.0500997	0.14857	0.297184	4.60593e-09	5.87636e-19	0.205942	0.157944	3.75466e-05	0.0246148	0.0482928	0.806904	0.160947	XP_020267189.1	protein NPG1 [Asparagus officinalis]	Q8GZN1|NPG1_ARATH	Protein NPG1 OS=Arabidopsis thaliana OX=3702 GN=NPG1 PE=1 SV=1	--	--	--	--	--	--	KOG4162	Predicted calmodulin-binding protein	[T]	CELLULAR PROCESSES AND SIGNALING	Signal transduction mechanisms	S	ENOG410XQ09	Tetratricopeptide repeat	Molecular Function: calmodulin binding (GO:0005516);	--	--
unknown_sample_HQ_transcript_10078	9.94842	12.8408	5.85791	13.5131	7.72836	10.7485	6.5011	2.36789	4.66711	10.1795	3.0965	0.270414	6.4066	5.63187	7.50851	7.60907	6.2626	5.3005	4.75186	5.78724	2.19026	3.01151	2.02616	2.90747	4.31121	4.06992	2.98291	XP_020255573.1	LOW QUALITY PROTEIN: ABC transporter B family member 19-like [Asparagus officinalis]	Q9LJX0|AB19B_ARATH	ABC transporter B family member 19 OS=Arabidopsis thaliana OX=3702 GN=ABCB19 PE=1 SV=1	egu:105056548	K05658	ABCB1	ATP-binding cassette, subfamily B (MDR/TAP), member 1	ko02010	ABC transporters	KOG0055	Multidrug/pheromone exporter, ABC superfamily	[Q]	METABOLISM	Secondary metabolites biosynthesis, transport and catabolism	V	COG1132	(ABC) transporter	Molecular Function: ATP binding (GO:0005524);|Cellular Component: plasma membrane (GO:0005886);|Biological Process: regulation of cell size (GO:0008361);|Biological Process: response to blue light (GO:0009637);|Biological Process: response to red or far red light (GO:0009639);|Biological Process: photomorphogenesis (GO:0009640);|Biological Process: response to auxin (GO:0009733);|Biological Proce…	--	--
unknown_sample_HQ_transcript_10079	2.19022	5.20765	3.81028	3.04123	2.56713	4.6073	5.89931	8.01509	4.10363	5.31287	7.74383	7.05802	3.73729	4.05908	7.21031	6.3669	4.25936	3.36262	4.76145	3.71639	5.30643	5.02967	7.51824	2.90336	8.06292	5.3368	4.25392	XP_010929927.1	PREDICTED: protein-tyrosine-phosphatase MKP1-like isoform X2 [Elaeis guineensis]	Q9C5S1|MKP1_ARATH	Protein-tyrosine-phosphatase MKP1 OS=Arabidopsis thaliana OX=3702 GN=MKP1 PE=1 SV=1	--	--	--	--	--	--	KOG1716	Dual specificity phosphatase	[V]	CELLULAR PROCESSES AND SIGNALING	Defense mechanisms	T	COG2453	dual specificity phosphatase	Molecular Function: protein tyrosine phosphatase activity (GO:0004725);|Cellular Component: cytosol (GO:0005829);|Biological Process: defense response (GO:0006952);|Biological Process: response to salt stress (GO:0009651);|Biological Process: response to UV-B (GO:0010224);|Biological Process: response to UV-C (GO:0010225);|Molecular Function: MAP kinase tyrosine/serine/threonine phosphatase activ…	--	--
unknown_sample_HQ_transcript_1008	0.124814	0.0308256	0.447958	1.19572	0.740088	1.22887	1.30972	3.72442	0.832612	2.01912	1.75557	1.0069	1.07007	2.59709	2.08269	3.21	0.0498395	0.634164	3.89783	1.77192	2.6301	0.954709	0.380556	1.86752	1.43556	2.47498	0.258923	AFA27441.1	photosystem II CP43 chlorophyll apoprotein, partial (plastid) [Phormium tenax]	Q3BAP4|PSBC_PHAAO	Photosystem II CP43 reaction center protein OS=Phalaenopsis aphrodite subsp. formosana OX=308872 GN=psbC PE=3 SV=1	pda:8890500	K02705	psbC	photosystem II CP43 chlorophyll apoprotein	ko00195	Photosynthesis	--	--	--	--	--	S	ENOG410XQVF	Photosystem II	Cellular Component: photosystem II (GO:0009523);|Cellular Component: chloroplast thylakoid membrane (GO:0009535);|Biological Process: photosynthetic electron transport in photosystem II (GO:0009772);|Cellular Component: integral component of membrane (GO:0016021);|Molecular Function: chlorophyll binding (GO:0016168);|Biological Process: protein-chromophore linkage (GO:0018298);|Molecular Function…	--	--
unknown_sample_HQ_transcript_10080	38.2161	29.1951	4.67717	3.24419	8.23704	17.4769	13.0525	4.9767	15.9539	20.1965	3.73278	27.928	25.3325	16.9403	18.3038	8.19943	33.3335	5.93397	4.37443	26.6221	5.26586	3.44235	22.789	21.7328	25.7099	16.3187	5.52165	XP_020277066.1	probable methyltransferase PMT3 [Asparagus officinalis]	Q940J9|PMT8_ARATH	Probable methyltransferase PMT8 OS=Arabidopsis thaliana OX=3702 GN=At1g04430 PE=2 SV=1	--	--	--	--	--	--	--	--	--	--	--	S	ENOG410YDXK	Methyltransferase	Cellular Component: Golgi membrane (GO:0000139);|Cellular Component: endosome (GO:0005768);|Cellular Component: vacuolar membrane (GO:0005774);|Cellular Component: Golgi apparatus (GO:0005794);|Cellular Component: trans-Golgi network (GO:0005802);|Molecular Function: S-adenosylmethionine-dependent methyltransferase activity (GO:0008757);|Cellular Component: integral component of membrane (GO:0016…	--	--
unknown_sample_HQ_transcript_10081	1.46614	1.19774	0.840051	3.40155e-06	1.04105	1.78778	11.9038	12.0765	12.7319	43.2545	9.06019	12.8248	5.67687	2.82453	9.58611	1.63145	3.52265	2.38102	0.226946	1.05078	0.711166	3.67135e-10	3.83549	0.916944	10.3262	0.452947	0.646009	XP_020241714.1	G-type lectin S-receptor-like serine/threonine-protein kinase LECRK2 [Asparagus officinalis]	Q0JEU6|LERK3_ORYSJ	G-type lectin S-receptor-like serine/threonine-protein kinase LECRK3 OS=Oryza sativa subsp. japonica OX=39947 GN=LECRK3 PE=3 SV=2	--	--	--	--	--	--	--	--	--	--	--	T	ENOG410YBN4	G-type lectin S-receptor-like serine threonine-protein kinase	Molecular Function: protein serine/threonine kinase activity (GO:0004674);|Molecular Function: ATP binding (GO:0005524);|Cellular Component: plasma membrane (GO:0005886);|Biological Process: protein phosphorylation (GO:0006468);|Biological Process: defense response (GO:0006952);|Cellular Component: integral component of membrane (GO:0016021);|Molecular Function: carbohydrate binding (GO:0030246);	--	--
unknown_sample_HQ_transcript_10082	8.66261	8.60356	6.25211	6.87599	11.3796	4.71759	6.45569	6.17446	9.44345	6.87893	4.55835	16.085	6.9135	3.17874	9.74705	4.4127	6.76369	6.73109	4.2482	4.71367	3.80229	2.45019	8.32182	3.99011	4.64993	4.45869	4.15967	ONK67114.1	uncharacterized protein A4U43_C06F15860 [Asparagus officinalis]	P58223|Y4837_ARATH	KH domain-containing protein At4g18375 OS=Arabidopsis thaliana OX=3702 GN=At4g18375 PE=2 SV=1	egu:105041209	K13162	PCBP2_3_4	poly(rC)-binding protein 2	--	--	KOG2190	PolyC-binding proteins alphaCP-1 and related KH domain proteins	[AR]	INFORMATION STORAGE AND PROCESSING|POORLY CHARACTERIZED	RNA processing and modification |General function prediction only	S	ENOG410XNN8	mRNA transport	Molecular Function: RNA binding (GO:0003723);|Cellular Component: nucleus (GO:0005634);	--	--
unknown_sample_HQ_transcript_10083	6.0771	9.06583	13.3298	11.1428	9.06427	7.08135	10.9317	4.87707	9.90846	11.2784	4.95086	9.5741	17.3143	10.1767	7.71785	6.07885	8.64203	10.676	3.42349	7.13876	4.0237	9.18086	6.02441	6.66484	7.48742	8.34586	7.81404	XP_020268698.1	heterogeneous nuclear ribonucleoprotein U-like protein 1 [Asparagus officinalis]	--	--	--	--	--	--	--	--	KOG2242	Scaffold/matrix specific factor hnRNP-U/SAF-A, contains SPRY domain	[A]	INFORMATION STORAGE AND PROCESSING	RNA processing and modification	S	ENOG410XSBV	Heterogeneous nuclear ribonucleoprotein U-like	--	--	--
unknown_sample_HQ_transcript_10084	0.700811	2.25061	1.74595	2.46169	2.44892	2.62116	3.34974	2.99576	3.12395	2.84658	5.17277	1.9403	4.07541	1.64739	0.450016	1.03639	3.84496	1.785	1.68995	0.988339	1.89957	1.35864	0.753845	0.690317	1.55906	1.29826	3.14545	XP_020243413.1	ATP-dependent DNA helicase Q-like 3 [Asparagus officinalis]	Q9FT72|RQL3_ARATH	ATP-dependent DNA helicase Q-like 3 OS=Arabidopsis thaliana OX=3702 GN=RECQL3 PE=1 SV=1	egu:105042050	K10901	BLM, RECQL3, SGS1	bloom syndrome protein	ko03460|ko03440	Fanconi anemia pathway|Homologous recombination	KOG0351	ATP-dependent DNA helicase	[L]	INFORMATION STORAGE AND PROCESSING	Replication, recombination and repair	L	COG0514	atp-dependent dna helicase	Biological Process: double-strand break repair via homologous recombination (GO:0000724);|Molecular Function: DNA binding (GO:0003677);|Molecular Function: ATP binding (GO:0005524);|Cellular Component: nucleus (GO:0005634);|Cellular Component: chromosome (GO:0005694);|Cellular Component: cytoplasm (GO:0005737);|Biological Process: DNA repair (GO:0006281);|Biological Process: DNA recombination (GO…	--	--
unknown_sample_HQ_transcript_10086	5.61592	5.0572	8.12643	4.90268	9.44377	2.32299	11.265	1.09397	6.12225	6.58703	1.60794	4.69685	4.53286	0.595201	3.07473	2.95103	13.5204	3.25873	1.77251	1.93782	0.863955	3.75006	0.521482	3.05592	2.58357	21.0127	6.33972	XP_020264377.1	cellulose synthase-like protein E6 isoform X1 [Asparagus officinalis]	Q651X6|CSLE6_ORYSJ	Cellulose synthase-like protein E6 OS=Oryza sativa subsp. japonica OX=39947 GN=CSLE6 PE=2 SV=1	--	--	--	--	--	--	--	--	--	--	--	S	ENOG410Y931	cellulose synthase-like protein	Cellular Component: Golgi membrane (GO:0000139);|Cellular Component: Golgi apparatus (GO:0005794);|Cellular Component: trans-Golgi network (GO:0005802);|Cellular Component: plasma membrane (GO:0005886);|Biological Process: plant-type primary cell wall biogenesis (GO:0009833);|Cellular Component: integral component of membrane (GO:0016021);|Molecular Function: cellulose synthase activity (GO:00167…	--	--
unknown_sample_HQ_transcript_10087	0.111985	0.466527	0.198492	0.719437	1.28381	0.141389	0.00174648	0.0289753	0.252844	0.237147	0.0468575	0.000314094	0.0216079	0.026147	0.0840081	0.903296	0.760701	0.0062204	0.043614	0.31195	0.391309	0.00528333	0.000125431	0.441345	0.00425126	0.423123	0.581014	XP_020262180.1	histone-lysine N-methyltransferase family member SUVH9-like [Asparagus officinalis]	O22781|SUVH2_ARATH	Histone-lysine N-methyltransferase family member SUVH2 OS=Arabidopsis thaliana OX=3702 GN=SUVH2 PE=1 SV=1	dosa:Os07t0435900-01	K11420	EHMT	euchromatic histone-lysine N-methyltransferase	ko00310	Lysine degradation	KOG1082	Histone H3 (Lys9) methyltransferase SUV39H1/Clr4, required for transcriptional silencing	[BK]	INFORMATION STORAGE AND PROCESSING|INFORMATION STORAGE AND PROCESSING	Chromatin structure and dynamics |Transcription	S	COG2940	Histone-lysine N-methyltransferase	Cellular Component: chromosome, centromeric region (GO:0000775);|Molecular Function: DNA binding (GO:0003677);|Cellular Component: nucleus (GO:0005634);|Cellular Component: nuclear heterochromatin (GO:0005720);|Molecular Function: zinc ion binding (GO:0008270);|Biological Process: histone methylation (GO:0016571);|Molecular Function: histone-lysine N-methyltransferase activity (GO:0018024);|Biolo…	--	--
unknown_sample_HQ_transcript_10088	0.687195	2.79063	0.00141177	24.8852	0.000146294	15.8302	0.000224557	0.000110825	182.692	6.1406	0.000986687	154.258	0.003433	8.87821e-07	10.4348	23.5619	0.0584438	0.00249178	2.01836e-07	7.80249e-06	0.0005464	0.00167811	0.0030378	0.0276772	0.00552113	0.0005344	0.0385168	XP_020264472.1	LOW QUALITY PROTEIN: aldehyde dehydrogenase family 2 member B7, mitochondrial-like [Asparagus officinalis]	Q9SU63|AL2B4_ARATH	Aldehyde dehydrogenase family 2 member B4, mitochondrial OS=Arabidopsis thaliana OX=3702 GN=ALDH2B4 PE=1 SV=1	pda:103701633	K00128	E1.2.1.3	aldehyde dehydrogenase (NAD+)	ko00561|ko00071|ko00380|ko00310|ko00040|ko00410|ko00340|ko00620|ko00330|ko00903|ko00280|ko00625|ko00053|ko00010	Glycerolipid metabolism|Fatty acid degradation|Tryptophan metabolism|Lysine degradation|Pentose and glucuronate interconversions|beta-Alanine metabolism|Histidine metabolism|Pyruvate metabolism|Arginine and proline metabolism|Limonene and pinene degradation|Valine, leucine and isoleucine degradation|Chloroalkane and chloroalkene degradation|Ascorbate and aldarate metabolism|Glycolysis / Gluconeog…	KOG2450	Aldehyde dehydrogenase	[C]	METABOLISM	Energy production and conversion	C	COG1012	Dehydrogenase	Molecular Function: aldehyde dehydrogenase (NAD) activity (GO:0004029);|Molecular Function: ATP binding (GO:0005524);|Cellular Component: mitochondrion (GO:0005739);|Cellular Component: mitochondrial matrix (GO:0005759);|Cellular Component: chloroplast (GO:0009507);|Molecular Function: glyceraldehyde-3-phosphate dehydrogenase (NAD+) (non-phosphorylating) activity (GO:0043878);|Biological Process:…	--	--
unknown_sample_HQ_transcript_10089	4.76819	7.2079	7.3023	8.2758	5.68166	15.1047	15.3662	2.5878	5.75845	4.5708	2.55989	10.288	13.0236	1.80199	3.36634	4.38161	4.17976	13.3559	2.18406	1.78535	3.24981	4.01237	0.597563	3.8265	6.42136	4.71882	8.24377	XP_020242856.1	1,4-alpha-glucan-branching enzyme 1, chloroplastic/amyloplastic-like [Asparagus officinalis]	Q41059|GLGB2_PEA	1,4-alpha-glucan-branching enzyme 1, chloroplastic/amyloplastic (Fragment) OS=Pisum sativum OX=3888 GN=SBEII PE=1 SV=1	egu:105055201	K00700	glgB	1,4-alpha-glucan branching enzyme	ko00500	Starch and sucrose metabolism	KOG0470	1,4-alpha-glucan branching enzyme/starch branching enzyme II	[G]	METABOLISM	Carbohydrate transport and metabolism	G	COG0296	Catalyzes the formation of the alpha-1,6-glucosidic linkages in glycogen by scission of a 1,4-alpha-linked oligosaccharide from growing alpha-1,4-glucan chains and the subsequent attachment of the oligosaccharide to the alpha-1,6 position (By similarity)	Molecular Function: 1,4-alpha-glucan branching enzyme activity (GO:0003844);|Molecular Function: hydrolase activity, hydrolyzing O-glycosyl compounds (GO:0004553);|Biological Process: glycogen biosynthetic process (GO:0005978);|Cellular Component: amyloplast (GO:0009501);|Cellular Component: chloroplast (GO:0009507);|Biological Process: starch biosynthetic process (GO:0019252);|Molecular Function…	--	--
unknown_sample_HQ_transcript_1009	2.25104	1.09319	58.2454	2.86424	14.0945	8.9821	50.0697	65.2147	0.51149	55.6031	68.8137	1.99693	0.806305	142.913	1.12408	24.727	1.19863	1.5715	77.6027	39.8819	66.6123	128.199	1.79251	52.9858	85.7543	7.06518	1.5172	--	--	--	--	--	--	--	--	--	--	--	--	--	--	--	--	--	--	--	--	--
unknown_sample_HQ_transcript_10090	8.44609	5.58448	6.68235	1.07615	2.17567	4.03664	3.50302	1.71054	3.16449e-24	1.50912	1.13746	2.57384	2.49818	1.96298	8.09824	0.944466	1.35569	0.02141	1.0735	1.66147	1.68758	2.29359	2.53733	0.703855	2.87149	0.8015	1.36212e-19	XP_020274575.1	SAC3 family protein B isoform X1 [Asparagus officinalis]	F4JAU2|SAC3B_ARATH	SAC3 family protein B OS=Arabidopsis thaliana OX=3702 GN=SAC3B PE=1 SV=1	--	--	--	--	--	--	KOG1860	Nuclear protein export factor	[UD]	CELLULAR PROCESSES AND SIGNALING|CELLULAR PROCESSES AND SIGNALING	Intracellular trafficking, secretion, and vesicular transport |Cell cycle control, cell division, chromosome partitioning	DU	COG5079	minichromosome maintenance complex component 3 associated protein	Cellular Component: nuclear periphery (GO:0034399);|Biological Process: regulation of DNA methylation (GO:0044030);|Biological Process: regulation of gene silencing (GO:0060968);|Biological Process: regulation of production of siRNA involved in RNA interference (GO:0090065);	--	--
unknown_sample_HQ_transcript_10091	0.802321	4.19757e-10	7.55012e-05	1.40794e-08	1.00198e-07	6.45741e-06	0.000143733	0.00255668	0.0105401	1.65787e-08	0.000299344	7.10891e-06	5.90251e-10	0.000552259	3.26971e-07	0.0145673	8.96803e-10	0.0152274	3.06974e-06	5.93326e-06	7.10804e-07	1.50608e-10	9.1367e-12	0.000371926	1.46948e-09	1.93556e-16	7.38061e-08	OTG09979.1	putative ATPase, F0 complex, subunit C [Helianthus annuus]	A6MMA7|ATPA_CHLSC	ATP synthase subunit alpha, chloroplastic OS=Chloranthus spicatus OX=13006 GN=atpA PE=3 SV=1	pda:8890486	K02111	ATPF1A, atpA	F-type H+-transporting ATPase subunit alpha	ko00190|ko00195	Oxidative phosphorylation|Photosynthesis	KOG1353	F0F1-type ATP synthase, alpha subunit	[C]	METABOLISM	Energy production and conversion	C	COG0056	Produces ATP from ADP in the presence of a proton gradient across the membrane. The alpha chain is a regulatory subunit (By similarity)	Molecular Function: ATP binding (GO:0005524);|Cellular Component: chloroplast thylakoid membrane (GO:0009535);|Biological Process: ATP synthesis coupled proton transport (GO:0015986);|Cellular Component: proton-transporting ATP synthase complex, catalytic core F(1) (GO:0045261);|Molecular Function: proton-transporting ATP synthase activity, rotational mechanism (GO:0046933);	--	--
unknown_sample_HQ_transcript_10092	0.492428	0.554333	0.915003	0.232959	0.262642	1.15288	0.174881	0.300513	0.0866698	0.243958	0.216568	0.111847	0.268973	0.219314	0.841443	0.0438525	0.0420506	0.125144	0.149286	0.0626599	0.0416519	0.0428743	0.0212428	0.0213406	0.042487	0.0955795	6.76114e-33	XP_020269551.1	alpha-amylase type B isozyme isoform X2 [Asparagus officinalis]	P17654|AMY1_ORYSJ	Alpha-amylase OS=Oryza sativa subsp. japonica OX=39947 GN=AMY1.1 PE=1 SV=2	pda:103722583	K01176	E3.2.1.1, amyA, malS	alpha-amylase	ko00500	Starch and sucrose metabolism	KOG0471	Alpha-amylase	[G]	METABOLISM	Carbohydrate transport and metabolism	G	COG0366	alpha amylase, catalytic	Molecular Function: alpha-amylase activity (GO:0004556);|Molecular Function: calcium ion binding (GO:0005509);|Biological Process: starch catabolic process (GO:0005983);|Biological Process: sucrose catabolic process (GO:0005987);|Molecular Function: alpha-amylase activity (releasing maltohexaose) (GO:0103025);	--	--
unknown_sample_HQ_transcript_10093	4.71472	11.0642	20.0168	12.3285	7.18803	15.6343	6.9369	7.88348	9.22947	7.72227	5.84749	7.88705	8.35109	7.88661	10.3264	13.5096	3.09124	4.29327	3.46984	2.3764	5.36649	4.43954	15.8846	6.37889	8.38395	6.06006	11.8457	ONK56636.1	uncharacterized protein A4U43_C10F11050 [Asparagus officinalis]	Q94BP0|SLK2_ARATH	Probable transcriptional regulator SLK2 OS=Arabidopsis thaliana OX=3702 GN=SLK2 PE=1 SV=1	--	--	--	--	--	--	--	--	--	--	--	S	ENOG41126CV	NA	Biological Process: negative regulation of transcription by RNA polymerase II (GO:0000122);|Molecular Function: RNA polymerase II activating transcription factor binding (GO:0001102);|Cellular Component: nucleus (GO:0005634);|Cellular Component: transcription factor complex (GO:0005667);|Biological Process: multicellular organism development (GO:0007275);|Biological Process: embryo development en…	--	--
unknown_sample_HQ_transcript_10096	3.52455	2.84246	2.40459	1.44589	1.20272	2.30677	4.65275	1.89485	4.55627	2.91339	1.88895	1.56905	2.76421	1.66225	3.29243	1.16964	2.32068	4.1898	0.540172	0.8008	0.746991	3.13567	7.69858	1.68111	3.1986	2.23498	1.47158	XP_020255674.1	probable beta-D-xylosidase 7 [Asparagus officinalis]	Q9SGZ5|BXL7_ARATH	Probable beta-D-xylosidase 7 OS=Arabidopsis thaliana OX=3702 GN=BXL7 PE=2 SV=2	--	--	--	--	--	--	--	--	--	--	--	G	COG1472	hydrolase family 3	Cellular Component: cell wall (GO:0005618);|Molecular Function: xylan 1,4-beta-xylosidase activity (GO:0009044);|Cellular Component: plant-type cell wall (GO:0009505);|Cellular Component: plasmodesma (GO:0009506);|Cellular Component: chloroplast (GO:0009507);|Biological Process: arabinan catabolic process (GO:0031222);|Biological Process: xylan catabolic process (GO:0045493);|Molecular Function: …	--	--
unknown_sample_HQ_transcript_10097	6.46785e-11	3.62025e-09	3.54782e-13	0.907789	8.75486e-07	1.97018e-09	1.13959e-08	4.6487e-11	3.11318e-08	5.44995e-10	4.76069e-10	1.3379e-08	1.44338e-08	6.20364e-11	0.0930778	3.08379e-08	4.43186e-11	0.0387525	0.019865	7.95725e-09	1.92492e-09	1.29561e-09	48.4878	1.0207e-10	2.29111e-08	0.00165529	7.62682e-12	XP_020260962.1	probable sucrose-phosphate synthase 2 [Asparagus officinalis]	O04933|SPSA2_CRAPL	Probable sucrose-phosphate synthase 2 OS=Craterostigma plantagineum OX=4153 GN=SPS2 PE=2 SV=1	nnu:104590896	K00696	E2.4.1.14	sucrose-phosphate synthase	ko00500	Starch and sucrose metabolism	KOG0853	Glycosyltransferase	[M]	CELLULAR PROCESSES AND SIGNALING	Cell wall/membrane/envelope biogenesis	M	COG0438	Glycosyl transferase (Group 1	Biological Process: sucrose biosynthetic process (GO:0005986);|Molecular Function: sucrose synthase activity (GO:0016157);|Molecular Function: sucrose-phosphate synthase activity (GO:0046524);	--	--
unknown_sample_HQ_transcript_10099	0.929089	0.274932	1.18465	0.0364033	3.56279e-05	0.00183455	0.432341	1.71571	0.0160212	0.000574689	1.40725	0.542504	0.0132842	0.0885993	0.000123979	0.630602	1.35602	0.0896489	0.26484	2.82976	0.457927	3.09048	0.0358605	0.132524	0.00268275	0.0180789	0.194303	XP_020247437.1	inactive poly [ADP-ribose] polymerase RCD1 [Asparagus officinalis]	Q8RY59|RCD1_ARATH	Inactive poly [ADP-ribose] polymerase RCD1 OS=Arabidopsis thaliana OX=3702 GN=RCD1 PE=1 SV=1	--	--	--	--	--	--	--	--	--	--	--	S	ENOG410YCU9	inactive poly ADP-ribose polymerase RCD1-like	Biological Process: response to superoxide (GO:0000303);|Molecular Function: NAD+ ADP-ribosyltransferase activity (GO:0003950);|Cellular Component: nucleus (GO:0005634);|Cellular Component: cytoplasm (GO:0005737);|Biological Process: nitric oxide biosynthetic process (GO:0006809);|Biological Process: response to osmotic stress (GO:0006970);|Biological Process: response to water deprivation (GO:00…	--	--
unknown_sample_HQ_transcript_101	1.71074e-79	0	4.42319e-08	2.59203e-13	2.05218e-05	1.55931e-08	0.174172	1.39819e-25	1.01833e-09	0	0	1.62282e-78	0	0	1.7039e-79	1.64923e-11	1.52657e-10	5.74039e-20	8.76921e-23	1.96841e-24	4.05798e-19	0	6.36313e-18	1.33947e-26	0	2.46369e-26	9.54055e-34	ABK27329.1	polyprotein [Reporter vector pCBTuMV-GFP]	--	--	--	--	--	--	--	--	--	--	--	--	--	--	--	--	--	--	--
unknown_sample_HQ_transcript_1010	8.46351	6.17019	4.99663	3.88452	2.93443	5.65868	1.80024	0.904208	2.21312	3.47724	1.9174	7.27504	5.42091	1.12774	1.59186	0.450557	1.68184	0.107533	0.471155	2.99466	0.482446	3.8612	7.01954	0.676098	2.68326	0.54394	3.55183	ONK57593.1	uncharacterized protein A4U43_C09F2080 [Asparagus officinalis]	Q9FNQ1|DEXHE_ARATH	DExH-box ATP-dependent RNA helicase DExH14 OS=Arabidopsis thaliana OX=3702 GN=BRR2C PE=2 SV=1	mus:103996050	K18663	ASCC3	activating signal cointegrator complex subunit 3	--	--	KOG0952	DNA/RNA helicase MER3/SLH1, DEAD-box superfamily	[A]	INFORMATION STORAGE AND PROCESSING	RNA processing and modification	L	COG1204	helicase	Molecular Function: mRNA binding (GO:0003729);|Molecular Function: ATP binding (GO:0005524);|Cellular Component: nucleus (GO:0005634);|Cellular Component: spliceosomal complex (GO:0005681);|Biological Process: DNA dealkylation involved in DNA repair (GO:0006307);|Biological Process: mRNA processing (GO:0006397);|Molecular Function: ATP-dependent helicase activity (GO:0008026);|Biological Process:…	--	--
unknown_sample_HQ_transcript_10101	0.00134891	0.000367272	4.39348e-05	1.82871	0.778932	1.20115e-06	0.353193	2.12023e-08	0.959891	1.8649	6.83544e-07	0.66127	3.77243e-05	2.1994	1.01026e-09	0.0379009	9.21867e-08	7.16931e-05	5.63358e-06	1.40858	2.45686e-07	1.23817	1.25434e-06	6.9282e-08	1.70564e-06	5.88732e-05	0.00037212	XP_020256837.1	elongation factor 2 [Asparagus officinalis]	Q9ASR1|EF2_ARATH	Elongation factor 2 OS=Arabidopsis thaliana OX=3702 GN=LOS1 PE=1 SV=1	egu:105040392	K03234	EEF2	elongation factor 2	ko04152	AMPK signaling pathway	KOG0469	Elongation factor 2	[J]	INFORMATION STORAGE AND PROCESSING	Translation, ribosomal structure and biogenesis	J	COG0480	Catalyzes the GTP-dependent ribosomal translocation step during translation elongation. During this step, the ribosome changes from the pre-translocational (PRE) to the post- translocational (POST) state as the newly formed A-site-bound peptidyl-tRNA and P-site-bound deacylated tRNA move to the P and E sites, respectively. Catalyzes the coordinated movement of the two tRNA molecules, the mRNA and…	Molecular Function: mRNA binding (GO:0003729);|Molecular Function: translation elongation factor activity (GO:0003746);|Molecular Function: GTPase activity (GO:0003924);|Molecular Function: copper ion binding (GO:0005507);|Molecular Function: GTP binding (GO:0005525);|Cellular Component: nucleolus (GO:0005730);|Cellular Component: vacuolar membrane (GO:0005774);|Cellular Component: cytosol (GO:00…	--	--
unknown_sample_HQ_transcript_10102	2.13234	0.644976	1.54509	1.98643	1.27409	2.50202	2.19805	0.0234336	1.10906	0.378495	0.0671814	0.33565	1.18114	0.644834	0.211295	0.145965	0.340595	0.0437586	0.3563	0.284051	0.0669143	0.389846	0.433808	0.192413	0.74693	0.210168	1.08568	ONK63084.1	uncharacterized protein A4U43_C07F11240 [Asparagus officinalis]	Q6AUQ7|DRM3_ORYSJ	Probable inactive DNA (cytosine-5)-methyltransferase DRM3 OS=Oryza sativa subsp. japonica OX=39947 GN=DRM3 PE=2 SV=1	--	--	--	--	--	--	--	--	--	--	--	L	ENOG410YFUA	DNA cytosine-5,-methyltransferase	Molecular Function: DNA binding (GO:0003677);|Cellular Component: nucleus (GO:0005634);|Biological Process: DNA methylation (GO:0006306);|Molecular Function: methyltransferase activity (GO:0008168);	--	--
unknown_sample_HQ_transcript_10103	0.127266	3.64402	4.31945	2.61748	0.00337091	3.17602	1.79035	1.07719	0.216937	3.67221	1.39843	4.7566	0.785717	3.68801	1.31997	0.731773	0.133619	0.140255	0.347774	0.025064	1.25311	0.203354	1.47163	1.45925	1.19013	6.61804e-22	3.78709	XP_020247818.1	scarecrow-like protein 6, partial [Asparagus officinalis]	O81316|SCL6_ARATH	Scarecrow-like protein 6 OS=Arabidopsis thaliana OX=3702 GN=SCL6 PE=1 SV=1	--	--	--	--	--	--	--	--	--	--	--	S	ENOG410YANM	Scarecrow-like protein	Molecular Function: DNA-binding transcription factor activity (GO:0003700);|Cellular Component: nucleus (GO:0005634);|Biological Process: regulation of transcription, DNA-templated (GO:0006355);|Biological Process: circadian rhythm (GO:0007623);|Biological Process: cell differentiation (GO:0030154);|Molecular Function: sequence-specific DNA binding (GO:0043565);|Biological Process: root hair cell…	--	--
unknown_sample_HQ_transcript_10104	0.505254	0.604166	2.31332	1.40563	1.06851	0.335561	3.26154	1.0079	0.441201	0.127927	0.912219	0.421453	0.184851	1.08458	0.165209	1.30628	0.655716	0.785318	1.2274	0.123184	1.31602	0.0856825	0.931088	1.32386	0.479178	0.236201	0.708412	XP_020258077.1	J domain-containing protein required for chloroplast accumulation response 1-like isoform X1 [Asparagus officinalis]	Q9C9Q4|JAC1_ARATH	J domain-containing protein required for chloroplast accumulation response 1 OS=Arabidopsis thaliana OX=3702 GN=JAC1 PE=1 SV=1	--	--	--	--	--	--	KOG0431	Auxilin-like protein and related proteins containing DnaJ domain	[R]	POORLY CHARACTERIZED	General function prediction only	S	ENOG410YDET	NA	Cellular Component: cytoplasm (GO:0005737);|Biological Process: receptor-mediated endocytosis (GO:0006898);|Biological Process: actin filament organization (GO:0007015);|Biological Process: chloroplast avoidance movement (GO:0009903);|Biological Process: chloroplast accumulation movement (GO:0009904);|Molecular Function: clathrin binding (GO:0030276);|Cellular Component: vesicle (GO:0031982);|Cel…	--	--
unknown_sample_HQ_transcript_10105	27.9581	18.2886	14.2351	9.83437	8.83684	12.7314	34.2859	20.7594	11.4347	26.689	16.5286	7.39594	28.64	26.8221	49.5634	24.3148	29.2372	27.6031	36.3111	22.8042	43.868	36.0308	19.927	8.09404	33.9718	24.9046	6.58721	ONK58135.1	uncharacterized protein A4U43_C09F8570 [Asparagus officinalis]	Q2QTL0|NADA_ORYSJ	Quinolinate synthase, chloroplastic OS=Oryza sativa subsp. japonica OX=39947 GN=Os12g0290150 PE=3 SV=2	egu:105051275	K03517	nadA	quinolinate synthase	ko00760	Nicotinate and nicotinamide metabolism	--	--	--	--	--	H	COG0379	Catalyzes the condensation of iminoaspartate with dihydroxyacetone phosphate to form quinolinate (By similarity)	Molecular Function: enzyme activator activity (GO:0008047);|Molecular Function: quinolinate synthetase A activity (GO:0008987);|Biological Process: aerobic respiration (GO:0009060);|Cellular Component: chloroplast (GO:0009507);|Biological Process: 'de novo' NAD biosynthetic process from aspartate (GO:0034628);|Molecular Function: protein homodimerization activity (GO:0042803);|Molecular Function:…	--	--
unknown_sample_HQ_transcript_10106	7.58293	4.20737	4.32087	3.25534	8.44326	9.52472	3.79162	4.88775	2.3101	1.24789	1.17525	5.15173	3.68419	2.96974	6.27147	6.91389	2.40419	1.49128	3.99503	2.55005	1.72763	0.809485	0.502757	1.00938	1.82291	0.370924	3.69547	ONK65174.1	uncharacterized protein A4U43_C07F34450 [Asparagus officinalis]	A9LIW2|CSC1L_BRAJU	CSC1-like protein ERD4 OS=Brassica juncea OX=3707 GN=ERD4 PE=3 SV=2	--	--	--	--	--	--	KOG1134	Uncharacterized conserved protein	[R]	POORLY CHARACTERIZED	General function prediction only	S	COG5594	transmembrane protein 63C	Biological Process: ion transport (GO:0006811);|Cellular Component: integral component of membrane (GO:0016021);|Cellular Component: chloroplast membrane (GO:0031969);	--	--
unknown_sample_HQ_transcript_10107	6.26383	3.60031	1.76513	4.16795	3.51361	4.29808	1.356	3.20996	1.51542	1.20003	1.2291	2.2237	2.88065	4.8457	1.25273	1.84178	1.5873	1.29854	1.17269	1.13507	0.906126	0.650292	1.12471	9.10882e-10	1.83168	0.0539608	2.88097	XP_020240781.1	telomere repeat-binding protein 2-like isoform X1 [Asparagus officinalis]	Q6R0E3|TRP5_ARATH	Telomere repeat-binding protein 5 OS=Arabidopsis thaliana OX=3702 GN=TRP5 PE=1 SV=2	--	--	--	--	--	--	--	--	--	--	--	K	ENOG4111PQU	Telomere repeat-binding protein	Molecular Function: DNA binding (GO:0003677);|Cellular Component: nucleus (GO:0005634);	--	--
unknown_sample_HQ_transcript_10109	0.671905	2.74151	1.4721	1.15065	2.52836	1.96047	2.8969	0.73918	0.384169	1.67317	0.0120863	0.166133	1.3458	0.137937	1.28252	3.06082	1.4967	2.25842	0.000283748	0.236812	0.00570122	0.680099	5.53478e-05	0.394399	0.760914	0.146433	1.43384	XP_020268676.1	LOW QUALITY PROTEIN: ABC transporter F family member 4 [Asparagus officinalis]	Q9M1H3|AB4F_ARATH	ABC transporter F family member 4 OS=Arabidopsis thaliana OX=3702 GN=ABCF4 PE=2 SV=1	jcu:105650783	K06184	ABCF1	ATP-binding cassette, subfamily F, member 1	--	--	KOG0066	eIF2-interacting protein ABC50 (ABC superfamily)	[J]	INFORMATION STORAGE AND PROCESSING	Translation, ribosomal structure and biogenesis	S	COG0488	(ABC) transporter	Molecular Function: transporter activity (GO:0005215);|Molecular Function: ATP binding (GO:0005524);|Molecular Function: ATPase activity (GO:0016887);	--	--
unknown_sample_HQ_transcript_1011	18.3723	18.7955	23.8645	13.8072	3.85005	19.2348	14.0194	10.875	10.8907	17.9367	15.4336	19.6709	10.4385	24.7843	9.67591	8.94336	6.52056	7.86015	11.2969	13.9835	11.2348	13.3447	14.4848	6.73552	12.3641	11.7724	10.2904	XP_020276593.1	ubiquitin carboxyl-terminal hydrolase 12-like [Asparagus officinalis]	Q9FPT1|UBP12_ARATH	Ubiquitin carboxyl-terminal hydrolase 12 OS=Arabidopsis thaliana OX=3702 GN=UBP12 PE=1 SV=2	pda:103707271	K11838	USP7, UBP15	ubiquitin carboxyl-terminal hydrolase 7	ko04068	FoxO signaling pathway	KOG1863	Ubiquitin carboxyl-terminal hydrolase	[O]	CELLULAR PROCESSES AND SIGNALING	Posttranslational modification, protein turnover, chaperones	O	COG5077	ubiquitin carboxyl-terminal hydrolase	Molecular Function: cysteine-type endopeptidase activity (GO:0004197);|Molecular Function: thiol-dependent ubiquitin-specific protease activity (GO:0004843);|Cellular Component: nucleus (GO:0005634);|Cellular Component: cytoplasm (GO:0005737);|Cellular Component: cytosol (GO:0005829);|Biological Process: ubiquitin-dependent protein catabolic process (GO:0006511);|Biological Process: jasmonic acid…	--	--
unknown_sample_HQ_transcript_10110	1.32447	5.25407	0.0513844	1.94177	6.79464	4.19941	3.26886	1.2126	1.6475	5.6984	2.23678	6.91804	1.66495	11.9738	5.56532	2.46753	0.4887	2.60685	2.19783	11.6221	1.37748	2.30108e-05	0.78533	0.287668	7.09012	2.02103	0.00162764	XP_020261227.1	protein FRIGIDA-like [Asparagus officinalis]	P0DH90|FRIGI_ARATH	Protein FRIGIDA OS=Arabidopsis thaliana OX=3702 GN=FRI PE=1 SV=1	--	--	--	--	--	--	--	--	--	--	--	S	ENOG410ZN0W	frigida-like	Biological Process: flower development (GO:0009908);|Cellular Component: nuclear speck (GO:0016607);|Biological Process: cell differentiation (GO:0030154);	--	--
unknown_sample_HQ_transcript_10111	4.80868	35.2092	2.90533	3.86301	34.7015	10.8707	8.28859	0.229711	3.6305	0.0346366	4.7964	20.8773	24.1188	3.31321	1.7103	5.86856	2.60028	8.28774	1.03704	22.8087	0.670989	0.361303	1.83406	5.41542	2.01573	1.32239	0.336871	ONM52359.1	cellulose synthase4 [Zea mays]	Q84ZN6|CESA8_ORYSJ	Probable cellulose synthase A catalytic subunit 8 [UDP-forming] OS=Oryza sativa subsp. japonica OX=39947 GN=CESA8 PE=1 SV=1	egu:105033139	K10999	CESA	cellulose synthase A	--	--	--	--	--	--	--	M	COG1215	Glycosyl transferase, family 2	Cellular Component: Golgi apparatus (GO:0005794);|Cellular Component: trans-Golgi network (GO:0005802);|Cellular Component: plasma membrane (GO:0005886);|Biological Process: plant-type primary cell wall biogenesis (GO:0009833);|Cellular Component: integral component of membrane (GO:0016021);|Molecular Function: cellulose synthase activity (GO:0016759);|Molecular Function: cellulose synthase (UDP-…	--	--
unknown_sample_HQ_transcript_10112	0.000992022	3.61153e-06	4.99021e-05	5.72206e-06	2.24187e-05	0.319858	0.000232249	3.91091e-07	1.38878e-05	0.0150855	0.119098	0.000594933	8.13743e-05	0.000147967	0.000236204	4.08792e-05	3.47845e-06	3.42635e-05	1.26185e-05	0.000976755	0.00380173	6.44016e-07	0.00360348	0.0174962	2.78579e-09	4.12321e-05	3.42125e-05	XP_020251324.1	LOW QUALITY PROTEIN: EIN3-binding F-box protein 1-like [Asparagus officinalis]	Q708Y0|EBF2_ARATH	EIN3-binding F-box protein 2 OS=Arabidopsis thaliana OX=3702 GN=EBF2 PE=1 SV=1	pda:103708741	K14515	EBF1_2	EIN3-binding F-box protein	ko04075	Plant hormone signal transduction	KOG1947	Leucine rich repeat proteins, some proteins contain F-box	[R]	POORLY CHARACTERIZED	General function prediction only	S	ENOG410ZPKV	EIN3-binding F-box protein	Cellular Component: nucleus (GO:0005634);|Biological Process: ubiquitin-dependent protein catabolic process (GO:0006511);|Biological Process: response to ethylene (GO:0009723);|Biological Process: ethylene-activated signaling pathway (GO:0009873);|Biological Process: negative regulation of ethylene-activated signaling pathway (GO:0010105);|Biological Process: protein ubiquitination (GO:0016567);|…	--	--
unknown_sample_HQ_transcript_10113	0.574257	0.83923	0.259951	0.000400658	0.384183	0.00106225	0.0310439	4.68832e-05	0.567376	5.86216e-05	0.313573	1.80305	0.372949	1.49613	0.056648	0.00152272	0.303663	0.558263	2.77665e-07	0.659948	0.201591	0.09798	0.481516	0.000928643	0.598226	4.35827e-05	0.262256	ONK69780.1	uncharacterized protein A4U43_C05F26640 [Asparagus officinalis]	Q9ZQP1|DSP8_ARATH	Putative dual specificity protein phosphatase DSP8 OS=Arabidopsis thaliana OX=3702 GN=DSP8 PE=2 SV=2	egu:105036786	K14165	K14165	atypical dual specificity phosphatase	--	--	KOG1719	Dual specificity phosphatase	[V]	CELLULAR PROCESSES AND SIGNALING	Defense mechanisms	T	ENOG4111IMR	Protein tyrosine phosphatase, mitochondrial 1	Molecular Function: phosphatidylinositol-4,5-bisphosphate 5-phosphatase activity (GO:0004439);|Molecular Function: protein tyrosine phosphatase activity (GO:0004725);|Molecular Function: protein tyrosine/serine/threonine phosphatase activity (GO:0008138);|Molecular Function: phosphatidylglycerophosphatase activity (GO:0008962);	--	--
unknown_sample_HQ_transcript_10114	8.18874	7.94062	6.90218	10.6938	6.53074e-06	0.519576	2.88554	3.33251e-05	1.3924	1.4723	0.000115036	0.978887	0.0452107	0.114864	7.68346e-08	5.2835	2.06566	1.01518	2.56463e-07	0.868777	2.45341e-09	1.07074	0.956881	0.351637	0.298049	0.00440464	8.27163	XP_010924922.1	PREDICTED: DEAD-box ATP-dependent RNA helicase 56 isoform X1 [Elaeis guineensis]	Q56XG6|RH15_ARATH	DEAD-box ATP-dependent RNA helicase 15 OS=Arabidopsis thaliana OX=3702 GN=RH15 PE=1 SV=3	--	--	--	--	--	--	KOG0329	ATP-dependent RNA helicase	[A]	INFORMATION STORAGE AND PROCESSING	RNA processing and modification	L	COG0513	purine NTP-dependent helicase activity	Molecular Function: double-stranded DNA binding (GO:0003690);|Molecular Function: single-stranded DNA binding (GO:0003697);|Molecular Function: double-stranded RNA binding (GO:0003725);|Molecular Function: ATP-dependent RNA helicase activity (GO:0004004);|Molecular Function: ATP binding (GO:0005524);|Cellular Component: nucleus (GO:0005634);|Cellular Component: nucleolus (GO:0005730);|Biological …	--	--
unknown_sample_HQ_transcript_10115	1.36132	3.10848	3.1044	1.79372	10.5478	2.86025	3.06866	8.47336	3.29586	13.958	5.90986	10.3057	5.06899	7.31217	13.8668	7.91035	10.632	5.60852	4.89661	1.26726	4.04134	3.46145	22.83	12.9965	5.12951	10.206	2.06053	XP_020241714.1	G-type lectin S-receptor-like serine/threonine-protein kinase LECRK2 [Asparagus officinalis]	A2XQD3|LERK2_ORYSI	G-type lectin S-receptor-like serine/threonine-protein kinase LECRK2 OS=Oryza sativa subsp. indica OX=39946 GN=LECRK2 PE=2 SV=1	--	--	--	--	--	--	--	--	--	--	--	T	ENOG410YBN4	G-type lectin S-receptor-like serine threonine-protein kinase	Molecular Function: protein serine/threonine kinase activity (GO:0004674);|Molecular Function: ATP binding (GO:0005524);|Biological Process: defense response (GO:0006952);|Cellular Component: integral component of membrane (GO:0016021);|Molecular Function: carbohydrate binding (GO:0030246);	--	--
unknown_sample_HQ_transcript_10116	9.28191e-08	3.55976e-07	4.94899e-05	6.7021e-09	4.21741e-06	1.60694e-08	2.88775e-11	4.62286	1.09495e-07	3.14359e-06	7.91636	2.83678e-06	0.000261563	1.55996e-07	4.73223e-08	2.27652e-10	1.57249e-07	1.12961e-05	7.16316	1.77309e-10	3.03262	7.1245e-07	8.75035e-09	2.18396e-07	7.44047e-07	4.06683e-06	1.2071e-09	ONK65349.1	uncharacterized protein A4U43_C07F36200 [Asparagus officinalis]	--	--	--	--	--	--	--	--	--	--	--	--	--	S	ENOG410Y9FY	NA	--	--	--
unknown_sample_HQ_transcript_10117	5.39045	5.60683	4.44635	3.33456	1.61199	3.59087	3.06443	4.2607	1.51474	1.37642	1.5762	1.52916	2.70308	2.30918	3.84351	1.8152	3.04267	7.21619	3.75875	2.32397	4.30688	3.46395	1.66249	1.35271	2.09604	1.83545	2.33402	XP_020247829.1	cyclin-dependent kinase F-4-like [Asparagus officinalis]	Q6Z8C8|CDKF4_ORYSJ	Cyclin-dependent kinase F-4 OS=Oryza sativa subsp. japonica OX=39947 GN=CDKF-4 PE=2 SV=1	nnu:104612888	K08829	MAK	male germ cell-associated kinase	--	--	KOG0661	MAPK related serine/threonine protein kinase	[T]	CELLULAR PROCESSES AND SIGNALING	Signal transduction mechanisms	T	ENOG410XPBB	Male germ cell-associated kinase	Molecular Function: protein serine/threonine kinase activity (GO:0004674);|Molecular Function: cyclin-dependent protein serine/threonine kinase activity (GO:0004693);|Molecular Function: ATP binding (GO:0005524);|Cellular Component: nucleus (GO:0005634);|Cellular Component: cytoplasm (GO:0005737);|Molecular Function: RNA polymerase II CTD heptapeptide repeat kinase activity (GO:0008353);|Biologic…	--	--
unknown_sample_HQ_transcript_10118	13.6748	7.24112	1.57005	4.10848	10.5886	9.10879	12.3992	11.918	6.38756	9.01042	11.9621	0.723517	4.03078	0.426455	4.56999	0.0771909	15.2762	4.97997	10.8161	3.92658	11.5298	6.53986	1.68455	5.55354	6.50423	13.3664	7.49191	RDX75931.1	Coatomer subunit beta'-2, partial [Mucuna pruriens]	Q9CAA0|COB21_ARATH	Coatomer subunit beta'-1 OS=Arabidopsis thaliana OX=3702 GN=At1g79990 PE=2 SV=2	pda:103704604	K17302	COPB2, SEC27	coatomer subunit beta'	--	--	KOG0276	Vesicle coat complex COPI, beta' subunit	[U]	CELLULAR PROCESSES AND SIGNALING	Intracellular trafficking, secretion, and vesicular transport	S	ENOG410XNNY	coatomer protein complex, subunit beta 2 (beta prime)	Cellular Component: Golgi membrane (GO:0000139);|Molecular Function: structural molecule activity (GO:0005198);|Cellular Component: cytosol (GO:0005829);|Biological Process: intracellular protein transport (GO:0006886);|Biological Process: ER to Golgi vesicle-mediated transport (GO:0006888);|Biological Process: retrograde vesicle-mediated transport, Golgi to ER (GO:0006890);|Biological Process: i…	--	--
unknown_sample_HQ_transcript_10119	4.02872	3.21997	3.41455	2.74547	5.24398	7.68276	2.49663	2.00988	5.31895	3.5003	1.22231	1.67193	2.2622	5.4646	4.88438	3.3418	2.49898	1.99531	1.10006	2.67779	1.63306	0.720911	0.678704	0.807862	1.46352	1.20161	1.34752	ONK68516.1	uncharacterized protein A4U43_C05F12650 [Asparagus officinalis]	Q9SZ11|GPDL3_ARATH	Glycerophosphodiester phosphodiesterase GDPDL3 OS=Arabidopsis thaliana OX=3702 GN=GDPDL3 PE=2 SV=3	--	--	--	--	--	--	KOG2258	Glycerophosphoryl diester phosphodiesterase	[C]	METABOLISM	Energy production and conversion	C	COG0584	glycerophosphoryl diester phosphodiesterase	Cellular Component: plasma membrane (GO:0005886);|Biological Process: glycerol metabolic process (GO:0006071);|Biological Process: lipid metabolic process (GO:0006629);|Molecular Function: glycerophosphodiester phosphodiesterase activity (GO:0008889);|Cellular Component: plant-type cell wall (GO:0009505);|Biological Process: cell tip growth (GO:0009932);|Biological Process: trichome differentiati…	--	--
unknown_sample_HQ_transcript_1012	5.04543	10.7853	4.75871	4.41647	3.97949	11.3094	10.1414	8.12802	3.34424	7.94833	8.01281	11.7144	8.02922	16.9002	13.0335	2.18003	3.01717	3.0599	7.09592	28.9503	10.2035	5.44145	2.56613	8.96673	6.92825	5.3916	2.04246	XP_020275028.1	uncharacterized protein LOC109849588 [Asparagus officinalis]	--	--	--	--	--	--	--	--	--	--	--	--	--	S	ENOG4111JMB	NA	--	--	--
unknown_sample_HQ_transcript_10120	4.09754e-15	5.86218e-10	2.23686e-15	3.29932e-12	9.28422e-07	0.458516	7.87075e-18	0.243317	0.0065018	0.0790325	0.000156168	2.8602e-16	1.56894e-20	2.25242e-21	4.54409e-24	4.91187e-17	2.14005e-09	0.0657346	9.72805e-09	2.64142e-15	1.81549e-19	3.37672e-16	2.00467e-13	4.3105e-11	4.12303e-07	3.15433e-21	4.59087e-10	XP_020273975.1	phosphatidylinositol 4-kinase gamma 4-like [Asparagus officinalis]	Q9ZPY9|P4KG4_ARATH	Phosphatidylinositol 4-kinase gamma 4 OS=Arabidopsis thaliana OX=3702 GN=PI4KG4 PE=1 SV=1	--	--	--	--	--	--	KOG2381	Phosphatidylinositol 4-kinase	[T]	CELLULAR PROCESSES AND SIGNALING	Signal transduction mechanisms	S	ENOG410XP06	Phosphatidylinositol 4-kinase type	Molecular Function: 1-phosphatidylinositol 4-kinase activity (GO:0004430);|Molecular Function: protein serine/threonine kinase activity (GO:0004674);|Molecular Function: ATP binding (GO:0005524);|Cellular Component: cytosol (GO:0005829);|Biological Process: response to salt stress (GO:0009651);|Cellular Component: membrane (GO:0016020);|Biological Process: protein autophosphorylation (GO:0046777)…	--	--
unknown_sample_HQ_transcript_10121	0.209966	0.0463476	2.59836e-11	1.67062e-05	3.83262e-08	3.57351e-07	3.34487e-09	1.27136e-07	1.73633e-06	7.4134e-07	0.012109	1.35442e-08	1.17358e-06	3.01636e-11	9.03322e-07	0.0223472	1.05667e-06	2.83671e-07	1.77454e-07	0.00904965	2.50947e-08	1.59873e-08	9.82454e-08	2.2749e-06	0.0011249	7.9828e-05	9.03748e-12	XP_020249839.1	LOW QUALITY PROTEIN: ankyrin repeat protein SKIP35-like [Asparagus officinalis]	Q9M1Y3|SKI35_ARATH	Ankyrin repeat protein SKIP35 OS=Arabidopsis thaliana OX=3702 GN=SKIP35 PE=1 SV=1	--	--	--	--	--	--	--	--	--	--	--	S	ENOG4110YQV	F-box ankyrin repeat protein	--	--	--
unknown_sample_HQ_transcript_10122	3.34622e-05	4.39555e-06	9.2757e-08	2.55927e-11	7.43273e-19	0.00017887	3.07734e-08	1.06776e-09	1.65168e-10	0.0034159	2.50863e-10	9.62746e-07	3.3487e-07	8.01291e-10	5.76312e-12	0.000279844	8.68239e-16	3.87891e-06	0.00011753	2.25155e-06	9.18169e-05	7.36508e-16	4.89753e-11	9.73503e-15	1.04181e-10	7.27717e-09	7.86942e-05	XP_020273024.1	F-box/LRR-repeat protein 15-like [Asparagus officinalis]	Q9SMY8|FBL15_ARATH	F-box/LRR-repeat protein 15 OS=Arabidopsis thaliana OX=3702 GN=FBL15 PE=2 SV=2	--	--	--	--	--	--	KOG1947	Leucine rich repeat proteins, some proteins contain F-box	[R]	POORLY CHARACTERIZED	General function prediction only	S	ENOG410XQ54	F-box and leucine-rich repeat protein	Biological Process: ubiquitin-dependent protein catabolic process (GO:0006511);|Biological Process: auxin homeostasis (GO:0010252);|Biological Process: protein ubiquitination (GO:0016567);|Cellular Component: SCF ubiquitin ligase complex (GO:0019005);|Biological Process: SCF-dependent proteasomal ubiquitin-dependent protein catabolic process (GO:0031146);|Biological Process: plant organ formation…	--	--
unknown_sample_HQ_transcript_10124	10.7958	6.80229e-05	14.5155	3.60294e-11	8.58779e-06	0.125043	7.19343	1.02107e-05	2.0024e-06	4.56531e-06	0.02618	4.2894e-11	0.00127054	8.99031e-05	0.000163826	11.1322	9.41072	4.42495e-05	1.80024e-05	1.67127e-05	1.16909e-05	9.79782e-07	8.41147e-08	1.39522e-06	3.97163e-08	7.46851e-12	0.996198	ONK70372.1	uncharacterized protein A4U43_C05F33040 [Asparagus officinalis]	P21616|AVP_VIGRR	Pyrophosphate-energized vacuolar membrane proton pump OS=Vigna radiata var. radiata OX=3916 PE=1 SV=4	--	--	--	--	--	--	--	--	--	--	--	C	COG3808	pump that utilizes the energy of pyrophosphate hydrolysis as the driving force for	Molecular Function: inorganic diphosphatase activity (GO:0004427);|Cellular Component: vacuolar membrane (GO:0005774);|Molecular Function: hydrogen-translocating pyrophosphatase activity (GO:0009678);|Cellular Component: integral component of membrane (GO:0016021);|Molecular Function: metal ion binding (GO:0046872);|Biological Process: proton transmembrane transport (GO:1902600);	--	--
unknown_sample_HQ_transcript_10126	2.00237e-08	4.10647e-08	2.39851e-10	6.73662e-05	3.14539e-11	0.00190775	6.87864e-11	2.00332e-09	0.00661988	0.00037453	2.36479e-10	2.25778e-07	0.000211554	7.72117e-14	1.89444e-10	6.75056e-08	9.5568e-09	0.000228475	7.43457e-12	2.15481e-09	4.64207e-08	3.99224e-11	8.10387e-12	5.77743e-05	5.48265e-10	0.000571587	0.00610687	ONK57517.1	uncharacterized protein A4U43_C09F1310 [Asparagus officinalis]	Q6DW74|DGDG1_LOTJA	Digalactosyldiacylglycerol synthase 1, chloroplastic OS=Lotus japonicus OX=34305 GN=DGD1 PE=2 SV=1	pda:103714289	K09480	E2.4.1.241	digalactosyldiacylglycerol synthase	ko00561	Glycerolipid metabolism	--	--	--	--	--	S	ENOG410YBC3	Digalactosyldiacylglycerol synthase	Cellular Component: chloroplast outer membrane (GO:0009707);|Biological Process: nodulation (GO:0009877);|Cellular Component: peribacteroid membrane (GO:0043661);|Molecular Function: digalactosyldiacylglycerol synthase activity (GO:0046481);	--	--
unknown_sample_HQ_transcript_10128	4.98453	5.38069	11.1272	5.75213	5.61855	6.65292	4.90917	8.603	6.17243	7.27657	10.0406	9.60233	5.55035	8.17155	11.6093	3.56541	7.98664	4.43348	8.91576	9.01122	9.05437	9.34517	4.08419	4.07077	6.34852	3.76087	5.99267	ONK63927.1	uncharacterized protein A4U43_C07F20350 [Asparagus officinalis]	Q9ZUU3|PP190_ARATH	Pentatricopeptide repeat-containing protein At2g37230 OS=Arabidopsis thaliana OX=3702 GN=At2g37230 PE=2 SV=1	--	--	--	--	--	--	KOG4197	FOG: PPR repeat	[R]	POORLY CHARACTERIZED	General function prediction only	S	ENOG410Z7Z7	Pentatricopeptide repeat-containing protein	--	--	--
unknown_sample_HQ_transcript_10129	5.08797	3.27629	4.88166	4.88804	2.75549	4.308	6.10609	4.3664	3.23987	5.05406	3.29225	6.24284	4.03796	4.11808	5.12091	2.44944	3.90997	4.3249	3.62475	2.46349	3.6352	2.76966	3.39548	2.33473	3.05748	4.79882	3.52334	ONK60251.1	uncharacterized protein A4U43_C08F16080 [Asparagus officinalis]	Q9LDD4|ARID2_ARATH	AT-rich interactive domain-containing protein 2 OS=Arabidopsis thaliana OX=3702 GN=ARID2 PE=1 SV=1	--	--	--	--	--	--	--	--	--	--	--	S	ENOG410YGXF	NA	Molecular Function: DNA binding (GO:0003677);|Cellular Component: nucleus (GO:0005634);|Cellular Component: vacuole (GO:0005773);	--	--
unknown_sample_HQ_transcript_10130	0.000227447	3.00852e-05	11.1084	11.1416	17.9286	0.276782	3.21226e-05	10.6778	14.0467	9.27867	9.12425	21.3807	10.7413	12.8955	5.74382	11.7828	20.3325	21.5937	8.08182	5.97927e-05	3.99071	1.32677	5.90334e-06	2.01047	2.27315	8.9812	10.8217	XP_020256904.1	LOW QUALITY PROTEIN: LRR receptor-like serine/threonine-protein kinase ERECTA [Asparagus officinalis]	Q42371|ERECT_ARATH	LRR receptor-like serine/threonine-protein kinase ERECTA OS=Arabidopsis thaliana OX=3702 GN=ERECTA PE=1 SV=1	--	--	--	--	--	--	--	--	--	--	--	S	COG4886	leucine Rich Repeat	--	--	--
unknown_sample_HQ_transcript_10131	2.39604e-19	8.00114e-13	1.16511e-13	0.00924838	2.176e-16	0.240034	0.368212	6.79283e-14	0.0278193	2.75671	0.0215661	4.78496	0.715217	0.00253854	0.178041	3.63933e-18	0.0600096	0.0604747	0.0214022	8.98444e-07	0.0836632	1.08408e-13	1.6337	2.4223e-13	1.36332	0.627352	3.03031e-10	XP_020265729.1	transcription initiation factor TFIID subunit 5 [Asparagus officinalis]	Q6S7B0|TAF5_ARATH	Transcription initiation factor TFIID subunit 5 OS=Arabidopsis thaliana OX=3702 GN=TAF5 PE=1 SV=1	egu:105033669	K03130	TAF5	transcription initiation factor TFIID subunit 5	ko03022	Basal transcription factors	KOG0263	Transcription initiation factor TFIID, subunit TAF5 (also component of histone acetyltransferase SAGA)	[K]	INFORMATION STORAGE AND PROCESSING	Transcription	K	ENOG410XPM5	TAF5-like RNA polymerase II, p300 CBP-associated factor (PCAF)-associated factor	Cellular Component: nucleus (GO:0005634);	--	--
unknown_sample_HQ_transcript_10132	7.72469	7.42548	7.86979	6.6144	6.59042	5.31221	5.36085	3.88601	5.80039	6.42737	2.82948	7.6631	5.71574	8.14934	5.77409	2.06975	5.38964	4.44728	4.82046	2.52942	5.36241	2.88448	4.20799	4.12942	3.35593	3.33393	5.76438	XP_009408532.1	PREDICTED: uncharacterized protein LOC103990947 [Musa acuminata subsp. malaccensis]	F4KEV7|FHIT_ARATH	Bifunctional bis(5'-adenosyl)-triphosphatase/adenylylsulfatase FHIT OS=Arabidopsis thaliana OX=3702 GN=FHIT PE=1 SV=1	mus:103990947	K07052	K07052	uncharacterized protein	--	--	--	--	--	--	--	S	COG1266	caax amino terminal protease family protein	Molecular Function: nucleotide binding (GO:0000166);|Cellular Component: cytosol (GO:0005829);|Molecular Function: adenosine 5'-monophosphoramidase activity (GO:0043530);|Molecular Function: adenylylsulfatase activity (GO:0047627);|Molecular Function: bis(5'-adenosyl)-triphosphatase activity (GO:0047710);	--	--
unknown_sample_HQ_transcript_10133	7.80032	7.81225	9.75389	8.04131	6.97238	9.9731	8.75342	10.0871	8.37957	8.63469	8.76258	10.6246	9.22299	7.24976	10.5116	5.20881	2.85968	6.67612	5.45577	4.43819	4.32827	2.99797	5.06858	6.54568	4.4744	5.51607	5.58746	ONK59246.1	uncharacterized protein A4U43_C08F4480 [Asparagus officinalis]	--	--	--	--	--	--	--	--	--	--	--	--	--	S	ENOG4111004	Armadillo beta-catenin repeat family protein	--	--	--
unknown_sample_HQ_transcript_10137	14.6314	13.3119	14.7512	20.9946	8.19538	14.7557	14.0808	16.3239	14.8364	6.52553	17.4458	4.45864	17.0095	19.5123	16.4998	16.6176	10.728	13.8514	20.4769	20.1262	24.461	17.8177	9.66681	15.4476	14.2844	18.3957	7.3651	XP_008801302.1	ankyrin repeat protein SKIP35 [Phoenix dactylifera]	Q9M1Y3|SKI35_ARATH	Ankyrin repeat protein SKIP35 OS=Arabidopsis thaliana OX=3702 GN=SKIP35 PE=1 SV=1	--	--	--	--	--	--	--	--	--	--	--	S	ENOG4110YQV	F-box ankyrin repeat protein	--	--	--
unknown_sample_HQ_transcript_10139	3.05223	1.82805	3.11334	17.3265	3.48399	16.7222	6.12884	8.95894	2.86302	3.77099	6.33951	2.65855	5.04418	3.50495	1.58558	37.3147	50.5339	52.8778	19.8818	12.6381	11.6094	1.47587	0.736136	2.24492	1.04036	1.98015	2.49232	AVY53541.1	heat shock protein 70 [Phalaenopsis hybrid cultivar]	P09189|HSP7C_PETHY	Heat shock cognate 70 kDa protein OS=Petunia hybrida OX=4102 GN=HSP70 PE=2 SV=1	rcu:8279580	K03283	HSPA1_8	heat shock 70kDa protein 1/2/6/8	ko04010|ko04141|ko03040|ko04144	MAPK signaling pathway|Protein processing in endoplasmic reticulum|Spliceosome|Endocytosis	KOG0101	Molecular chaperones HSP70/HSC70, HSP70 superfamily	[O]	CELLULAR PROCESSES AND SIGNALING	Posttranslational modification, protein turnover, chaperones	O	COG0443	Heat shock protein	Molecular Function: ATP binding (GO:0005524);	--	--
unknown_sample_HQ_transcript_1014	0.00063424	0.000186861	0.00201198	0.0612885	0.0211774	0.60151	0.312148	0.00163092	0.000144148	1.29152	0.0102892	1.18365	0.000742636	0.00085969	0.000462361	0.866944	0.400832	0.0498358	0.0153023	5.42094e-05	0.000177615	0.0357275	0.497433	0.00158023	0.000955387	0.000105323	2.36173	XP_010246751.1	PREDICTED: magnesium-chelatase subunit ChlH, chloroplastic [Nelumbo nucifera]	B8ANF1|CHLH_ORYSI	Magnesium-chelatase subunit ChlH, chloroplastic OS=Oryza sativa subsp. indica OX=39946 GN=CHLH PE=3 SV=1	nnu:104589963	K03403	chlH, bchH	magnesium chelatase subunit H	ko00860	Porphyrin and chlorophyll metabolism	--	--	--	--	--	H	COG1429	cobaltochelatase, cobn subunit	Molecular Function: ATP binding (GO:0005524);|Cellular Component: chloroplast stroma (GO:0009570);|Biological Process: photosynthesis (GO:0015979);|Biological Process: chlorophyll biosynthetic process (GO:0015995);|Molecular Function: magnesium chelatase activity (GO:0016851);|Cellular Component: chloroplast membrane (GO:0031969);	--	--
unknown_sample_HQ_transcript_10140	15.9766	13.7844	15.1914	11.1615	10.2287	11.8062	6.4686	8.32155	8.10645	11.0239	10.7688	19.5155	9.06585	14.4958	14.6135	13.5883	6.15707	6.76599	8.76173	18.6189	9.00778	12.5426	6.12348	8.8361	14.8035	13.8596	11.7991	XP_020261028.1	LOW QUALITY PROTEIN: conserved oligomeric Golgi complex subunit 2 [Asparagus officinalis]	--	--	pda:103710573	K20289	COG2	conserved oligomeric Golgi complex subunit 2	--	--	KOG2307	Low density lipoprotein receptor	[U]	CELLULAR PROCESSES AND SIGNALING	Intracellular trafficking, secretion, and vesicular transport	U	ENOG410XU2D	Golgi organization	--	--	--
unknown_sample_HQ_transcript_10141	7.21213	0.744186	6.9536	4.05996	0.475818	0.600504	0.207321	1.79407	4.14381	5.96515	0.46017	3.78063	1.62357	8.35157	1.62142	1.94064	4.1511	1.46449	2.11831	1.10244	1.39542	4.0654	0.0011575	0.236938	0.673895	1.79426e-05	3.14015	XP_020273387.1	LOW QUALITY PROTEIN: ABC transporter F family member 3 [Asparagus officinalis]	Q8H0V6|AB3F_ARATH	ABC transporter F family member 3 OS=Arabidopsis thaliana OX=3702 GN=ABCF3 PE=1 SV=1	mus:103983066	K06158	ABCF3	ATP-binding cassette, subfamily F, member 3	--	--	KOG0062	ATPase component of ABC transporters with duplicated ATPase domains/Translation elongation factor EF-3b	[EJ]	METABOLISM|INFORMATION STORAGE AND PROCESSING	Amino acid transport and metabolism |Translation, ribosomal structure and biogenesis	S	COG0488	(ABC) transporter	Molecular Function: transporter activity (GO:0005215);|Molecular Function: ATP binding (GO:0005524);|Cellular Component: cytosol (GO:0005829);|Molecular Function: ATPase activity (GO:0016887);|Biological Process: defense response to bacterium (GO:0042742);|Biological Process: response to cadmium ion (GO:0046686);	--	--
unknown_sample_HQ_transcript_10142	2.58	2.71385	2.28136	2.06548	1.54366	3.401	2.15747	2.24191	1.57009	1.01222	0.851169	1.23772	1.76172	2.0204	1.05252	2.37838	1.46936	1.55101	0.9095	1.68088	1.35601	0.71324	0.97743	0.406415	0.499403	0.513245	0.567656	XP_020249698.1	RINT1-like protein MAG2L [Asparagus officinalis]	Q8GXP1|MAG2L_ARATH	RINT1-like protein MAG2L OS=Arabidopsis thaliana OX=3702 GN=MAG2L PE=2 SV=1	pda:103699070	K20474	RINT1, TIP20	RAD50-interacting protein 1	--	--	KOG2218	ER to golgi transport protein/RAD50-interacting protein 1	[UD]	CELLULAR PROCESSES AND SIGNALING|CELLULAR PROCESSES AND SIGNALING	Intracellular trafficking, secretion, and vesicular transport |Cell cycle control, cell division, chromosome partitioning	S	ENOG410XZD1	RAD50 interactor 1	Cellular Component: endoplasmic reticulum (GO:0005783);|Cellular Component: endoplasmic reticulum membrane (GO:0005789);|Biological Process: retrograde vesicle-mediated transport, Golgi to ER (GO:0006890);|Biological Process: Golgi organization (GO:0007030);|Biological Process: protein transport (GO:0015031);|Cellular Component: COPII-coated ER to Golgi transport vesicle (GO:0030134);|Cellular Co…	--	--
unknown_sample_HQ_transcript_10145	2.75357e-08	1.9364e-14	1.47664	0.073831	0.021712	1.89192	1.45581	0.0228053	1.01224e-06	0.00247857	5.38553e-08	1.90614e-07	5.8062e-11	1.12391e-09	2.33795e-13	1.41853e-10	0.0210602	0.137415	1.09092e-09	1.63574	0.0212027	9.35657e-10	5.47983e-10	2.07905e-10	0.0318187	0.00733928	1.48826	AJA32313.1	chloroplast 1-hydroxy-2-methyl-2-(E)-butenyl-4-diphosphate synthase [Narcissus tazetta]	Q6K8J4|ISPG_ORYSJ	4-hydroxy-3-methylbut-2-en-1-yl diphosphate synthase (ferredoxin), chloroplastic OS=Oryza sativa subsp. japonica OX=39947 GN=ISPG PE=2 SV=1	pda:103719733	K03526	gcpE, ispG	(E)-4-hydroxy-3-methylbut-2-enyl-diphosphate synthase	ko00900	Terpenoid backbone biosynthesis	--	--	--	--	--	I	COG0821	4-hydroxy-3-methylbut-2-en-1-yl diphosphate synthase activity	Molecular Function: iron ion binding (GO:0005506);|Cellular Component: chloroplast (GO:0009507);|Cellular Component: chloroplast stroma (GO:0009570);|Biological Process: response to bacterium (GO:0009617);|Biological Process: systemic acquired resistance, salicylic acid mediated signaling pathway (GO:0009862);|Cellular Component: chloroplast envelope (GO:0009941);|Biological Process: terpenoid bi…	--	--
unknown_sample_HQ_transcript_10146	1.94189	0.814973	0.882635	1.09361	0.513224	2.86075	5.23005e-12	3.55827	1.25533e-11	3.73561e-11	4.01055	1.41219e-12	4.49311	9.65347e-08	5.06551	2.44431	2.51798	2.31142e-17	2.52826	4.53136	2.17268	0.741055	7.33317e-13	6.19182e-12	5.2346	5.27548	0.286035	XP_020256322.1	L-type lectin-domain containing receptor kinase IV.1-like [Asparagus officinalis]	O80939|LRK41_ARATH	L-type lectin-domain containing receptor kinase IV.1 OS=Arabidopsis thaliana OX=3702 GN=LECRK41 PE=2 SV=1	--	--	--	--	--	--	--	--	--	--	--	T	COG0515	Serine Threonine protein kinase	--	--	--
unknown_sample_HQ_transcript_10147	2.00896	2.75334	7.47125	7.11867	3.12035	7.17835	8.65226	2.3734	5.19768	5.92281	1.50592	11.2092	5.32493	5.11472	5.54855	4.06424	7.25887	4.84536	0.803519	7.36475	0.604786	3.08162	4.95622	1.83278	8.21547	4.78947	1.44181	ONK77299.1	uncharacterized protein A4U43_C02F5110 [Asparagus officinalis]	Q9FFN7|DGK2_ARATH	Diacylglycerol kinase 2 OS=Arabidopsis thaliana OX=3702 GN=DGK2 PE=1 SV=1	egu:105038590	K00901	dgkA, DGK	diacylglycerol kinase (ATP)	ko00564|ko04072|ko04070|ko00561	Glycerophospholipid metabolism|Phospholipase D signaling pathway|Phosphatidylinositol signaling system|Glycerolipid metabolism	KOG1169	Diacylglycerol kinase	[IT]	METABOLISM|CELLULAR PROCESSES AND SIGNALING	Lipid transport and metabolism |Signal transduction mechanisms	I	ENOG410XQVB	DiacylGlycerol Kinase	Molecular Function: NAD+ kinase activity (GO:0003951);|Molecular Function: diacylglycerol kinase activity (GO:0004143);|Molecular Function: ATP binding (GO:0005524);|Cellular Component: intracellular (GO:0005622);|Biological Process: defense response (GO:0006952);|Biological Process: protein kinase C-activating G protein-coupled receptor signaling pathway (GO:0007205);|Biological Process: respons…	--	--
unknown_sample_HQ_transcript_10148	8.46722	10.1613	1.48955	5.64175	4.48332	3.38557	4.47685	5.23291	13.2446	4.293	3.15436	3.1471	4.7003	6.70783	6.31465	9.94966	8.64081	22.871	4.75693	4.09894	6.12562	5.12437	3.63261	3.14436	1.6754	2.33713	6.16127	XP_020268341.1	probable cellulose synthase A catalytic subunit 5 [UDP-forming] [Asparagus officinalis]	A2XNT2|CESA5_ORYSI	Probable cellulose synthase A catalytic subunit 5 [UDP-forming] OS=Oryza sativa subsp. indica OX=39946 GN=CESA5 PE=3 SV=1	egu:105052901	K10999	CESA	cellulose synthase A	--	--	--	--	--	--	--	M	COG1215	Glycosyl transferase, family 2	Cellular Component: plasma membrane (GO:0005886);|Cellular Component: integral component of membrane (GO:0016021);|Molecular Function: cellulose synthase (UDP-forming) activity (GO:0016760);|Biological Process: cellulose biosynthetic process (GO:0030244);|Molecular Function: metal ion binding (GO:0046872);|Biological Process: cell wall organization (GO:0071555);	--	--
unknown_sample_HQ_transcript_1015	14.5089	16.2054	15.7665	11.143	7.99387	14.7699	18.4009	15.9306	12.4628	16.2756	17.8449	16.2535	20.8838	21.5262	21.843	11.52	15.4189	11.8315	14.3304	8.78706	17.913	12.722	15.4416	18.8724	18.6376	17.8433	11.0133	XP_020261277.1	uncharacterized protein LOC109837443 isoform X2 [Asparagus officinalis]	--	--	--	--	--	--	--	--	--	--	--	--	--	S	ENOG410YDGU	PHD	--	--	--
unknown_sample_HQ_transcript_10150	4.34262e-06	8.97212e-08	6.93448	0.00511892	4.18685	8.51248e-07	4.09385e-09	9.68713	1.22289	1.12574	7.70996	3.20238	6.8147e-05	5.24879e-05	5.31888	1.06173	5.26517e-06	4.04685e-07	10.6865	5.78946e-08	12.5468	3.47447e-06	10.17	12.6372	5.14258e-05	16.1544	1.70072	XP_010929058.1	PREDICTED: uncharacterized protein LOC105050654 [Elaeis guineensis]	B9DGY1|AB1K7_ARATH	Protein ACTIVITY OF BC1 COMPLEX KINASE 7, chloroplastic OS=Arabidopsis thaliana OX=3702 GN=ABC1K7 PE=1 SV=1	--	--	--	--	--	--	KOG1235	Predicted unusual protein kinase	[R]	POORLY CHARACTERIZED	General function prediction only	S	COG0661	Required, probably indirectly, for the hydroxylation of 2-octaprenylphenol to 2-octaprenyl-6-hydroxy-phenol, the fourth step in ubiquinone biosynthesis (By similarity)	Molecular Function: ATP binding (GO:0005524);|Biological Process: response to oxidative stress (GO:0006979);|Cellular Component: chloroplast thylakoid membrane (GO:0009535);|Cellular Component: plastoglobule (GO:0010287);|Cellular Component: integral component of membrane (GO:0016021);|Molecular Function: kinase activity (GO:0016301);|Biological Process: cellular response to oxidative stress (GO:…	--	--
unknown_sample_HQ_transcript_10151	3.66782	6.16051	7.06334	2.24486	7.66055	1.70239	3.36036	0.949454	3.41007	5.95804	3.16745	2.80604	8.23544	0.00162524	1.19085	1.49597	0.302652	2.63467	0.917275	2.31932	1.91484	1.33138	1.45376	1.81529e-06	1.81341	1.40434	0.411476	ONK55018.1	uncharacterized protein A4U43_UnF8490 [Asparagus officinalis]	Q9CAA9|BH049_ARATH	Transcription factor bHLH49 OS=Arabidopsis thaliana OX=3702 GN=BHLH49 PE=1 SV=1	--	--	--	--	--	--	--	--	--	--	--	K	ENOG410YG35	Transcription factor	Molecular Function: DNA-binding transcription factor activity (GO:0003700);|Cellular Component: nucleus (GO:0005634);|Biological Process: regulation of transcription, DNA-templated (GO:0006355);|Biological Process: regulation of growth (GO:0040008);|Molecular Function: sequence-specific DNA binding (GO:0043565);|Molecular Function: protein dimerization activity (GO:0046983);	--	--
unknown_sample_HQ_transcript_10152	0.000224475	1.17026	0.00800714	9.11547e-08	1.32605e-06	0.00228924	0.000169677	0.00910124	0.000313817	0.00218858	0.201245	0.292992	2.23583	0.18465	0.000169944	7.39581e-06	0.00522464	0.165427	0.102773	0.593972	1.35458	0.662683	0.000131862	0.000233993	2.81248	0.053533	0.0220372	ONK69022.1	uncharacterized protein A4U43_C05F18470 [Asparagus officinalis]	P29196|CAPP_SOLTU	Phosphoenolpyruvate carboxylase OS=Solanum tuberosum OX=4113 GN=PPC1 PE=2 SV=2	egu:105043985	K01595	ppc	phosphoenolpyruvate carboxylase	ko00710|ko00720|ko00680|ko00620|ko01200	Carbon fixation in photosynthetic organisms|Carbon fixation pathways in prokaryotes|Methane metabolism|Pyruvate metabolism|Carbon metabolism	--	--	--	--	--	C	COG2352	phosphoenolpyruvate carboxylase activity	Cellular Component: cytoplasm (GO:0005737);|Biological Process: tricarboxylic acid cycle (GO:0006099);|Molecular Function: phosphoenolpyruvate carboxylase activity (GO:0008964);|Biological Process: carbon fixation (GO:0015977);|Biological Process: photosynthesis (GO:0015979);	--	--
unknown_sample_HQ_transcript_10153	27.74	26.8645	9.80691	4.3189	19.4555	9.15161	23.6515	10.5648	32.8381	25.9157	6.4919	22.2872	5.652	4.75646	24.6395	10.0098	4.35956	17.9767	7.32973	33.4771	5.3767	25.0538	34.0547	17.9618	28.046	23.569	7.4081	XP_020263618.1	LOW QUALITY PROTEIN: uncharacterized protein LOC109839552 [Asparagus officinalis]	--	--	--	--	--	--	--	--	--	--	--	--	--	S	ENOG410ZWAM	FG-GAP repeat-containing protein	--	--	--
unknown_sample_HQ_transcript_10154	2.06147	4.14921	5.92044	1.80204	1.79141e-22	4.3373	3.7445	1.35035	3.15494e-16	1.57933	1.59278	0.962472	0.969841	4.7436	2.97338	0.795141	2.96801	2.44606	1.86595	3.22568	1.372	4.79778	1.39748	3.09877	1.26483	1.29208	0.863359	ONK81140.1	uncharacterized protein A4U43_C01F25720 [Asparagus officinalis]	Q6NLC1|AB2D_ARATH	ABC transporter D family member 2, chloroplastic OS=Arabidopsis thaliana OX=3702 GN=ABCC2 PE=1 SV=1	--	--	--	--	--	--	KOG0060	Long-chain acyl-CoA transporter, ABC superfamily (involved in peroxisome organization and biogenesis)	[IR]	METABOLISM|POORLY CHARACTERIZED	Lipid transport and metabolism |General function prediction only	S	COG4178	(ABC) transporter	Molecular Function: ATP binding (GO:0005524);|Cellular Component: chloroplast (GO:0009507);|Cellular Component: integral component of membrane (GO:0016021);|Molecular Function: ATPase activity, coupled to transmembrane movement of substances (GO:0042626);	--	--
unknown_sample_HQ_transcript_10155	4.45889	6.13619	3.87241	3.96897	4.48925	6.49732	4.9069	3.15761	3.59248	3.44399	3.09731	6.07575	7.19991	4.81969	4.51877	3.61849	4.10652	4.94331	3.72718	4.23256	4.84859	1.88107	2.5674	3.33885	3.28305	3.42902	4.48365	XP_020260041.1	uncharacterized protein At4g26450 isoform X2 [Asparagus officinalis]	P0CB21|Y4645_ARATH	Uncharacterized protein At4g26450 OS=Arabidopsis thaliana OX=3702 GN=At4g26450 PE=4 SV=1	--	--	--	--	--	--	--	--	--	--	--	S	ENOG410YSWK	NA	--	--	--
unknown_sample_HQ_transcript_10156	21.7659	31.7717	25.4429	14.4931	5.98857	12.1735	13.2487	20.7388	19.9291	15.5033	14.3078	15.7086	20.5945	42.6078	0.0425958	13.7286	13.1234	7.2926	16.9795	9.08487e-06	26.2052	16.6024	16.6457	26.9711	26.8547	12.9109	0.000390497	ONK72538.1	uncharacterized protein A4U43_C04F20450 [Asparagus officinalis]	Q9M8Y0|SEC_ARATH	Probable UDP-N-acetylglucosamine--peptide N-acetylglucosaminyltransferase SEC OS=Arabidopsis thaliana OX=3702 GN=SEC PE=1 SV=1	egu:105032411	K09667	OGT	protein O-GlcNAc transferase	ko00514	Other types of O-glycan biosynthesis	KOG4626	O-linked N-acetylglucosamine transferase OGT	[GOT]	METABOLISM|CELLULAR PROCESSES AND SIGNALING|CELLULAR PROCESSES AND SIGNALING	Carbohydrate transport and metabolism |Posttranslational modification, protein turnover, chaperones |Signal transduction mechanisms	O	COG3914	protein N-acetylglucosaminyltransferase activity	Biological Process: protein O-linked glycosylation (GO:0006493);|Biological Process: multicellular organism development (GO:0007275);|Molecular Function: transferase activity, transferring glycosyl groups (GO:0016757);	--	--
unknown_sample_HQ_transcript_10158	7.30098	5.84404	11.1832	8.41004	4.7066	13.0157	5.96594	9.61145	4.68796	6.44944	9.80139	5.84231	7.58596	6.12627	5.28703	2.4986	4.89003	5.99235	4.17807	7.66388	6.08112	4.60424	2.17977	4.68832	3.06446	5.62921	3.92224	ONK65853.1	uncharacterized protein A4U43_C06F1640 [Asparagus officinalis]	F4IF36|FGT1_ARATH	Protein FORGETTER 1 OS=Arabidopsis thaliana OX=3702 GN=FGT1 PE=1 SV=1	--	--	--	--	--	--	KOG1513	Nuclear helicase MOP-3/SNO (DEAD-box superfamily)	[KT]	INFORMATION STORAGE AND PROCESSING|CELLULAR PROCESSES AND SIGNALING	Transcription |Signal transduction mechanisms	S	ENOG410XQ7Q	Strawberry notch homolog	Cellular Component: nucleus (GO:0005634);|Cellular Component: cytosol (GO:0005829);|Biological Process: nucleosome assembly (GO:0006334);|Biological Process: regulation of transcription, DNA-templated (GO:0006355);|Biological Process: multicellular organism development (GO:0007275);|Biological Process: response to heat (GO:0009408);|Biological Process: heat acclimation (GO:0010286);|Biological Pr…	--	--
unknown_sample_HQ_transcript_10159	6.61658e-05	0.00233982	0.221051	0.00529291	1.77354e-05	3.09122e-07	0.00860687	0.158775	3.63941e-06	8.10146e-06	0.238171	0.191538	6.72612e-06	2.55616e-09	0.16231	0.243912	3.35802e-07	0.134213	0.0361728	3.60058e-08	0.247801	0.00537418	0.000525649	1.87831e-09	8.37463e-14	0.0236798	0.001712	ONK67324.1	uncharacterized protein A4U43_C06F18960 [Asparagus officinalis]	Q7XTT4|NUCL2_ORYSJ	Nucleolin 2 OS=Oryza sativa subsp. japonica OX=39947 GN=Os04g0620700 PE=2 SV=2	--	--	--	--	--	--	KOG4210	Nuclear localization sequence binding protein	[K]	INFORMATION STORAGE AND PROCESSING	Transcription	S	COG0724	Rna-binding protein	Molecular Function: RNA binding (GO:0003723);|Cellular Component: nucleolus (GO:0005730);|Biological Process: rRNA processing (GO:0006364);|Molecular Function: nucleosome binding (GO:0031491);|Cellular Component: ribonucleoprotein complex (GO:1990904);	--	--
unknown_sample_HQ_transcript_1016	0.636183	0.142682	0.0330966	2.1444	0.382702	2.56431	0.108095	0.701422	1.46036	2.10339	0.117569	3.82951	0.67777	0.133022	0.903427	0.389686	0.679652	0.147019	0.135928	0.297652	3.41988e-05	1.23795	1.4393	1.00825	1.72702	0.394154	1.68029	ONK66025.1	uncharacterized protein A4U43_C06F3400 [Asparagus officinalis]	F4IUX6|RENT2_ARATH	Regulator of nonsense transcripts UPF2 OS=Arabidopsis thaliana OX=3702 GN=UPF2 PE=2 SV=1	mus:103992360	K14327	UPF2, RENT2	regulator of nonsense transcripts 2	ko03015|ko03013	mRNA surveillance pathway|RNA transport	KOG2051	Nonsense-mediated mRNA decay 2 protein	[A]	INFORMATION STORAGE AND PROCESSING	RNA processing and modification	S	ENOG410XQ1E	UPF2 regulator of nonsense transcripts homolog (yeast)	Biological Process: nuclear-transcribed mRNA catabolic process, nonsense-mediated decay (GO:0000184);|Molecular Function: mRNA binding (GO:0003729);|Cellular Component: nucleolus (GO:0005730);|Cellular Component: cytoplasm (GO:0005737);|Cellular Component: polysome (GO:0005844);|Biological Process: response to wounding (GO:0009611);|Biological Process: salicylic acid mediated signaling pathway (G…	--	--
unknown_sample_HQ_transcript_10160	0.806601	2.11835	1.50594	1.43831	0.78788	2.29663	6.0351	10.5774	3.01935	4.01091	9.73031	6.10029	3.71596e-13	6.53853e-09	8.73724	1.26259	5.23112	0.538077	10.0665	1.91256	7.35274	5.2144	2.69832	1.72827	7.18635	0.75588	4.70057	ONK67302.1	uncharacterized protein A4U43_C06F18740 [Asparagus officinalis]	Q09924|EI2BD_SCHPO	Probable translation initiation factor eIF-2B subunit delta OS=Schizosaccharomyces pombe (strain 972 / ATCC 24843) OX=284812 GN=tif224 PE=1 SV=1	pda:103696536	K03680	EIF2B4	translation initiation factor eIF-2B subunit delta	ko03013	RNA transport	KOG1467	Translation initiation factor 2B, delta subunit (eIF-2Bdelta/GCD2)	[J]	INFORMATION STORAGE AND PROCESSING	Translation, ribosomal structure and biogenesis	J	COG1184	translation initiation factor	Biological Process: cytoplasmic translational initiation (GO:0002183);|Molecular Function: translation initiation factor activity (GO:0003743);|Molecular Function: guanyl-nucleotide exchange factor activity (GO:0005085);|Cellular Component: cytosol (GO:0005829);|Cellular Component: eukaryotic translation initiation factor 2B complex (GO:0005851);	--	--
unknown_sample_HQ_transcript_10161	7.74126e-13	5.93299e-05	2.314e-11	0.071943	6.73699e-10	10.1511	3.07309e-07	0.234618	0.11613	9.92141e-10	0.0298511	18.7912	15.8319	0.117685	1.16826e-15	3.45152e-11	0.458455	0.0623606	0.020199	9.07491e-13	1.95556e-05	2.82271e-08	1.07223e-09	6.32395	3.93876e-10	0.14168	2.48831e-08	ONK57378.1	uncharacterized protein A4U43_C10F19470 [Asparagus officinalis]	Q96524|CRY2_ARATH	Cryptochrome-2 OS=Arabidopsis thaliana OX=3702 GN=CRY2 PE=1 SV=2	--	--	--	--	--	--	KOG0133	Deoxyribodipyrimidine photolyase/cryptochrome	[LT]	INFORMATION STORAGE AND PROCESSING|CELLULAR PROCESSES AND SIGNALING	Replication, recombination and repair |Signal transduction mechanisms	L	COG0415	deoxyribo-dipyrimidine photolyase	Molecular Function: ATP binding (GO:0005524);|Cellular Component: nucleus (GO:0005634);|Cellular Component: cytoplasm (GO:0005737);|Cellular Component: vacuole (GO:0005773);|Biological Process: chromatin organization (GO:0006325);|Biological Process: chromatin remodeling (GO:0006338);|Biological Process: circadian rhythm (GO:0007623);|Biological Process: response to water deprivation (GO:0009414)…	--	--
unknown_sample_HQ_transcript_10162	4.64027	5.7221	19.1889	14.7696	6.64034	15.8488	9.27718	8.26967	2.38491	11.5871	8.80666	3.08562	12.7737	4.63864	4.41511	8.22363	5.18273	2.8927	6.28412	6.29026	5.83068	8.30871	5.29491	8.13985	7.67812	12.1555	19.8009	XP_020274195.1	zinc finger BED domain-containing protein RICESLEEPER 1-like [Asparagus officinalis]	B9FJG3|RSLE1_ORYSJ	Zinc finger BED domain-containing protein RICESLEEPER 1 OS=Oryza sativa subsp. japonica OX=39947 GN=Os05g0239150 PE=3 SV=1	--	--	--	--	--	--	KOG1121	Tam3-transposase (Ac family)	[L]	INFORMATION STORAGE AND PROCESSING	Replication, recombination and repair	S	ENOG4111T8J	transposon protein	Molecular Function: DNA binding (GO:0003677);|Cellular Component: nucleus (GO:0005634);|Biological Process: post-embryonic development (GO:0009791);|Molecular Function: metal ion binding (GO:0046872);|Molecular Function: protein dimerization activity (GO:0046983);	--	--
unknown_sample_HQ_transcript_10163	14.0151	0.198763	18.3283	16.3934	11.1014	14.3796	11.5754	10.105	5.24092	11.8864	11.5686	21.8752	6.81252	12.3471	17.833	8.82496	19.5097	0.563476	10.1117	9.20899	10.3022	17.1781	6.50442	16.0917	13.0026	12.7261	3.52944	XP_020253326.1	probable Ufm1-specific protease isoform X1 [Asparagus officinalis]	Q0INW1|UFSP_ORYSJ	Probable Ufm1-specific protease OS=Oryza sativa subsp. japonica OX=39947 GN=Os12g0285500 PE=2 SV=2	pda:103711593	K01376	UFSP2	UFM1-specific protease 2	--	--	KOG2433	Uncharacterized conserved protein	[S]	POORLY CHARACTERIZED	Function unknown	O	ENOG410XTJE	ufm1-specific peptidase	Molecular Function: cysteine-type peptidase activity (GO:0008234);	--	--
unknown_sample_HQ_transcript_10164	0.586417	1.1802	1.02322	1.3491	0.805834	1.99311	2.00911	2.6114	1.5566	4.37746	5.74145	3.08215	0.689045	0.423819	0.836915	1.82678	0.360834	0.358978	3.94451	1.88656	3.41488	3.71249	1.57102	4.45004	2.2913	4.86539	0.523371	XP_020251270.1	uncharacterized protein LOC109828522 [Asparagus officinalis]	--	--	--	--	--	--	--	--	--	--	--	--	--	S	ENOG410YEDQ	NA	--	--	--
unknown_sample_HQ_transcript_10165	2.97482e-16	9.47128e-13	8.36298e-16	6.55709e-12	3.22701e-15	7.06719e-08	5.35681e-16	1.12713e-07	1.53158e-13	9.92266e-12	1.42323e-05	1.59282e-10	4.38296e-11	2.07473e-11	1.02241e-12	4.46189e-11	2.78436e-05	4.05259e-11	3.75794e-13	2.23399e-12	0.0674922	8.2351e-13	7.45619e-14	2.66372e-13	1.42478e-14	3.68589e-13	5.93997e-15	XP_020265358.1	glycerophosphodiester phosphodiesterase GDPDL3-like [Asparagus officinalis]	Q9SZ11|GPDL3_ARATH	Glycerophosphodiester phosphodiesterase GDPDL3 OS=Arabidopsis thaliana OX=3702 GN=GDPDL3 PE=2 SV=3	--	--	--	--	--	--	KOG2258	Glycerophosphoryl diester phosphodiesterase	[C]	METABOLISM	Energy production and conversion	C	COG0584	glycerophosphoryl diester phosphodiesterase	Cellular Component: plasma membrane (GO:0005886);|Biological Process: glycerol metabolic process (GO:0006071);|Biological Process: lipid metabolic process (GO:0006629);|Molecular Function: glycerophosphodiester phosphodiesterase activity (GO:0008889);|Cellular Component: plant-type cell wall (GO:0009505);|Biological Process: cell tip growth (GO:0009932);|Biological Process: trichome differentiati…	--	--
unknown_sample_HQ_transcript_10166	0.912119	0.113501	0.589406	0.79601	0.162743	0.342467	4.07704e-11	1.3784	1.36889	1.01574	0.577059	1.05927	0.565625	0.86834	0.655709	0.305567	0.47903	1.21585	7.16321e-07	0.0380405	0.910081	0.00277363	0.488832	0.979477	0.0355154	0.155642	0.0301	ACU14175.1	unknown [Glycine max]	P69664|RR7_DRIWI	30S ribosomal protein S7, chloroplastic OS=Drimys winteri OX=3419 GN=rps7 PE=3 SV=1	gmx:100306140	K02992	RP-S7, MRPS7, rpsG	small subunit ribosomal protein S7	ko03010	Ribosome	KOG3291	Ribosomal protein S7	[J]	INFORMATION STORAGE AND PROCESSING	Translation, ribosomal structure and biogenesis	J	COG0049	One of the primary rRNA binding proteins, it binds directly to 16S rRNA where it nucleates assembly of the head domain of the 30S subunit. Is located at the subunit interface close to the decoding center, probably blocks exit of the E-site tRNA (By similarity)	Molecular Function: structural constituent of ribosome (GO:0003735);|Biological Process: translation (GO:0006412);|Cellular Component: chloroplast (GO:0009507);|Cellular Component: small ribosomal subunit (GO:0015935);|Molecular Function: rRNA binding (GO:0019843);	--	--
unknown_sample_HQ_transcript_10167	0.437817	1.51116	0.707263	1.38511	1.01764	1.34474	0.449933	2.68389	1.33407	2.13337	2.22824	2.53378	2.19018	1.31506	0.876729	0.898049	1.26219	1.61169	1.52594	0.802394	1.39329	0.877736	0.848299	0.88725	0.884725	1.01835	1.57608	XP_020274285.1	LOW QUALITY PROTEIN: putative RNA polymerase II subunit B1 CTD phosphatase RPAP2 homolog [Asparagus officinalis]	A2Y040|RPAP2_ORYSI	Putative RNA polymerase II subunit B1 CTD phosphatase RPAP2 homolog OS=Oryza sativa subsp. indica OX=39946 GN=OsI_18345 PE=3 SV=1	--	--	--	--	--	--	KOG4780	Uncharacterized conserved protein	[S]	POORLY CHARACTERIZED	Function unknown	K	ENOG410ZZZC	RNA polymerase II associated protein 2	Molecular Function: phosphoprotein phosphatase activity (GO:0004721);|Cellular Component: nucleus (GO:0005634);|Cellular Component: cytosol (GO:0005829);|Biological Process: cell differentiation (GO:0030154);|Molecular Function: metal ion binding (GO:0046872);	--	--
unknown_sample_HQ_transcript_10168	0.437401	0.618901	0.120988	0.421836	0.0837259	0.266605	0.0292668	0.587357	0.0286577	0.146512	0.485461	0.145547	0.150563	0.0296849	0.0582835	1.08732	0.0563709	0.0841703	0.640499	0.139558	0.458868	0.30603	0	0.111999	0.0295788	0.0841306	0.0297283	--	--	--	--	--	--	--	--	--	--	--	--	--	--	--	--	--	--	--	--	--
unknown_sample_HQ_transcript_10169	14.2559	12.2308	11.2901	14.6669	14.0225	19.1516	11.3543	20.2738	9.05055	16.6319	11.3369	21.8267	6.35116	3.82965	8.25122	15.2321	13.1436	8.79679	15.0747	1.3922	14.2815	13.8736	8.10718	13.1628	8.82613	10.3808	12.9319	XP_010905671.1	PREDICTED: two-component response regulator ARR1-like [Elaeis guineensis]	Q940D0|ARR1_ARATH	Two-component response regulator ARR1 OS=Arabidopsis thaliana OX=3702 GN=ARR1 PE=1 SV=2	egu:105032803	K14491	ARR-B	two-component response regulator ARR-B family	ko04075	Plant hormone signal transduction	KOG1601	GATA-4/5/6 transcription factors	[K]	INFORMATION STORAGE AND PROCESSING	Transcription	T	COG0745	regulatoR	Molecular Function: phosphorelay response regulator activity (GO:0000156);|Molecular Function: DNA binding (GO:0003677);|Molecular Function: DNA-binding transcription factor activity (GO:0003700);|Cellular Component: nucleus (GO:0005634);|Biological Process: response to water deprivation (GO:0009414);|Biological Process: response to cytokinin (GO:0009735);|Biological Process: cytokinin-activated …	--	--
unknown_sample_HQ_transcript_1017	0	0	0	0	0	0	0	0	0	0	5.19405e-28	0	0	0	0	0	0	0	0	0	0	0	0	0	0	5.85614e-66	0	ABK27329.1	polyprotein [Reporter vector pCBTuMV-GFP]	--	--	--	--	--	--	--	--	--	--	--	--	--	--	--	--	--	--	--
unknown_sample_HQ_transcript_10170	15.6901	21.9248	24.7773	16.6554	10.3216	13.9228	16.5704	16.3488	14.4514	11.7762	19.6346	13.7315	17.8276	17.2634	21.1744	14.1707	14.8719	10.5126	15.56	19.6403	15.2842	14.616	11.5142	9.79675	17.5774	15.4097	15.4791	XP_020270441.1	threonine--tRNA ligase, mitochondrial 1 [Asparagus officinalis]	O04630|SYTM1_ARATH	Threonine--tRNA ligase, mitochondrial 1 OS=Arabidopsis thaliana OX=3702 GN=THRRS PE=1 SV=3	egu:105039073	K01868	TARS, thrS	threonyl-tRNA synthetase	ko00970	Aminoacyl-tRNA biosynthesis	KOG1637	Threonyl-tRNA synthetase	[J]	INFORMATION STORAGE AND PROCESSING	Translation, ribosomal structure and biogenesis	J	COG0441	threonine-tRNA ligase activity	Molecular Function: threonine-tRNA ligase activity (GO:0004829);|Molecular Function: ATP binding (GO:0005524);|Cellular Component: cell wall (GO:0005618);|Cellular Component: cytoplasm (GO:0005737);|Cellular Component: mitochondrion (GO:0005739);|Cellular Component: cytosol (GO:0005829);|Cellular Component: plasma membrane (GO:0005886);|Biological Process: threonyl-tRNA aminoacylation (GO:0006435…	--	--
unknown_sample_HQ_transcript_10172	8.04599	8.20367	1.70028	5.3957	4.14625	8.22404	4.55419	3.72916	6.32133	7.89245	4.93818	12.0487	4.55391	4.3451	8.08197	0.728083	1.03148	1.0369	2.47385	3.19084	3.3282	1.76251	3.554	3.37915	4.03082	2.74014	1.60164	AFN26939.1	FIL protein [Papaver somniferum]	Q69QJ7|MGDG1_ORYSJ	Probable monogalactosyldiacylglycerol synthase 1, chloroplastic OS=Oryza sativa subsp. japonica OX=39947 GN=MGD1 PE=2 SV=1	--	--	--	--	--	--	--	--	--	--	--	K	ENOG410YG5N	axial regulator YABBY	Biological Process: glycolipid biosynthetic process (GO:0009247);|Cellular Component: chloroplast membrane (GO:0031969);|Molecular Function: 1,2-diacylglycerol 3-beta-galactosyltransferase activity (GO:0046509);	--	--
unknown_sample_HQ_transcript_10173	2.4154	1.32635	1.81171	0.836839	0.795113	1.37369	0.408049	0.720143	0.811393	0.944505	0.566937	0.977364	1.99934	1.24438	1.65736	2.6429	2.61042	0.674662	0.987903	2.36323	1.25681	1.89054	0.790317	1.37841	0.497473	2.55495	1.29461	XP_020247918.1	serine/threonine protein phosphatase 2A regulatory subunit B''beta-like isoform X2 [Asparagus officinalis]	Q5QIT3|2AB2B_ARATH	Serine/threonine protein phosphatase 2A regulatory subunit B''beta OS=Arabidopsis thaliana OX=3702 GN=B''BETA PE=1 SV=1	egu:105032926	K11583	PPP2R3	serine/threonine-protein phosphatase 2A regulatory subunit B''	ko03015|ko04152|ko04071|ko04151	mRNA surveillance pathway|AMPK signaling pathway|Sphingolipid signaling pathway|PI3K-Akt signaling pathway	KOG2562	Protein phosphatase 2 regulatory subunit	[A]	INFORMATION STORAGE AND PROCESSING	RNA processing and modification	T	ENOG410XRBK	Protein phosphatase 2, regulatory subunit B	Cellular Component: protein phosphatase type 2A complex (GO:0000159);|Molecular Function: calcium ion binding (GO:0005509);|Cellular Component: cytosol (GO:0005829);|Biological Process: protein dephosphorylation (GO:0006470);|Molecular Function: protein phosphatase regulator activity (GO:0019888);	--	--
unknown_sample_HQ_transcript_10174	0.0447244	0	0	0.0244329	0	0	0.0227597	0.0234027	0.0697522	0.114147	0	0.0233104	0	0.0456215	0.0475254	0	0.0438028	0	0	0	0	0	0.0217121	0	0	0	0.0216452	--	--	--	--	--	--	--	--	--	--	--	--	--	--	--	--	--	--	--	--	--
unknown_sample_HQ_transcript_10176	183.197	149.105	186.515	96.0569	326.755	18.1938	97.5867	169.622	323.171	192.846	114.305	48.4667	490.029	402.751	265.436	65.9507	89.2897	146.783	95.1987	74.15	58.8213	71.4735	54.5644	110.163	85.884	69.5404	45.3215	KRH17792.1	hypothetical protein GLYMA_13G016400 [Glycine max]	Q8TGM7|ART2_YEAST	Putative uncharacterized protein ART2 OS=Saccharomyces cerevisiae (strain ATCC 204508 / S288c) OX=559292 GN=ART2 PE=5 SV=1	--	--	--	--	--	--	KOG1721	FOG: Zn-finger	[R]	POORLY CHARACTERIZED	General function prediction only	S	ENOG4111JHC	senescence-associated protein	--	--	--
unknown_sample_HQ_transcript_10177	2.17893	1.61559	3.80562	2.03276	1.50177	1.39742	4.15054	4.64728	2.50947	2.14613	8.86561	1.63232	2.8581	2.86232	3.6852	3.93463	0.828425	2.03137	6.31901	1.59888	6.28566	3.81568	1.27111	5.80405	1.60988	4.35944	1.79509	XP_022886039.1	cleavage stimulation factor subunit 50 isoform X2 [Olea europaea var. sylvestris]	Q8L4J2|CTF50_ARATH	Cleavage stimulation factor subunit 50 OS=Arabidopsis thaliana OX=3702 GN=CSTF50 PE=1 SV=1	bvg:104907925	K14406	CSTF1	cleavage stimulation factor subunit 1	ko03015	mRNA surveillance pathway	KOG0640	mRNA cleavage stimulating factor complex; subunit 1	[A]	INFORMATION STORAGE AND PROCESSING	RNA processing and modification	A	ENOG410XPWJ	cleavage stimulation factor, 3' pre-RNA, subunit 1, 50kDa	Cellular Component: mRNA cleavage stimulating factor complex (GO:0005848);|Biological Process: mRNA processing (GO:0006397);	--	--
unknown_sample_HQ_transcript_1018	10.8079	9.50187	9.56488	13.3749	6.2615	8.8734	10.0686	6.13422	4.8959	8.77114	8.28434	11.1329	7.51014	7.33696	8.87866	5.35385	5.31623	4.71357	5.58769	6.75951	6.05622	5.36797	4.43294	4.77677	5.03272	4.91274	5.18538	XP_020269443.1	protein OPAQUE1 isoform X1 [Asparagus officinalis]	K7U9N8|OP1_MAIZE	Protein OPAQUE1 OS=Zea mays OX=4577 GN=O1 PE=1 SV=1	pda:103704916	K10357	MYO5	myosin V	--	--	KOG0160	Myosin class V heavy chain	[Z]	CELLULAR PROCESSES AND SIGNALING	Cytoskeleton	Z	COG5022	myosin heavy chain	Molecular Function: motor activity (GO:0003774);|Molecular Function: calmodulin binding (GO:0005516);|Molecular Function: ATP binding (GO:0005524);|Cellular Component: cytoplasm (GO:0005737);|Biological Process: actin filament organization (GO:0007015);|Cellular Component: myosin complex (GO:0016459);|Molecular Function: actin filament binding (GO:0051015);	--	--
unknown_sample_HQ_transcript_10180	0	0	0	0	0	0	0	0	0	0	1.38144e-26	0	0	0	0	0	0	0	0	0	0	0	0	0	0	1.74369e-61	0	ASG92143.1	polyprotein [Cloning vector pLX-PPV]	--	--	--	--	--	--	--	--	--	--	--	--	--	--	--	--	--	--	--
unknown_sample_HQ_transcript_10181	4.78129	11.3446	4.13767	10.5063	4.79233	15.388	9.51047	3.77307	1.66737	2.83347	3.5744	2.08663	5.89663	16.7646	1.57615	1.4124	2.7403	3.93781	1.96087	3.42476	2.15038	1.35922	5.92979	9.59398	1.62863	1.68684	7.03059	XP_010906802.1	PREDICTED: probable arabinose 5-phosphate isomerase [Elaeis guineensis]	Q9M1T1|SETH3_ARATH	Probable arabinose 5-phosphate isomerase OS=Arabidopsis thaliana OX=3702 GN=SETH3 PE=2 SV=1	egu:105033627	K06041	kdsD, kpsF	arabinose-5-phosphate isomerase	ko00540	Lipopolysaccharide biosynthesis	--	--	--	--	--	M	COG0794	Arabinose 5-phosphate isomerase	Molecular Function: ATP binding (GO:0005524);|Biological Process: carbohydrate metabolic process (GO:0005975);|Molecular Function: arabinose-5-phosphate isomerase activity (GO:0019146);|Biological Process: carbohydrate derivative metabolic process (GO:1901135);	--	--
unknown_sample_HQ_transcript_10182	3.73108	1.63091e-06	10.2328	1.298	1.63227e-09	5.0237	9.06344e-05	3.19054	1.85255	1.81601	1.65928	1.74567e-05	2.74338	3.06285e-07	1.72068	0.00111275	2.08923	1.32601e-07	2.42316	1.35521	1.57067	0.875477	1.83002e-06	1.6338e-09	3.35418	1.8726	1.65153	ONK66043.1	uncharacterized protein A4U43_C06F3580 [Asparagus officinalis]	Q38861|XPB1_ARATH	General transcription and DNA repair factor IIH helicase subunit XPB1 OS=Arabidopsis thaliana OX=3702 GN=XPB1 PE=2 SV=3	vvi:100250174	K10843	ERCC3, XPB	DNA excision repair protein ERCC-3	ko03022|ko03420	Basal transcription factors|Nucleotide excision repair	KOG1123	RNA polymerase II transcription initiation/nucleotide excision repair factor TFIIH, 3'-5' helicase subunit SSL2	[KL]	INFORMATION STORAGE AND PROCESSING|INFORMATION STORAGE AND PROCESSING	Transcription |Replication, recombination and repair	L	COG1061	type iii restriction protein res subunit	Biological Process: regulation of mitotic recombination (GO:0000019);|Cellular Component: nucleotide-excision repair factor 3 complex (GO:0000112);|Biological Process: nucleotide-excision repair, DNA duplex unwinding (GO:0000717);|Biological Process: promoter clearance from RNA polymerase II promoter (GO:0001111);|Biological Process: transcriptional open complex formation at RNA polymerase II pro…	--	--
unknown_sample_HQ_transcript_10184	1.9274	3.04733	7.84339	2.43747	1.60107	3.73803	1.49298	2.94191	0.846411	2.27612	3.66392	2.1483	2.20302	2.24339	2.08636	1.77914	1.9248	2.48709	2.52404	0.868839	1.42296	1.0569	0.647964	1.88796	2.61884	3.19056	1.44555	XP_020258543.1	acid phosphatase 1-like [Asparagus officinalis]	P27061|PPA1_SOLLC	Acid phosphatase 1 OS=Solanum lycopersicum OX=4081 GN=APS1 PE=2 SV=1	--	--	--	--	--	--	--	--	--	--	--	S	ENOG410YBHH	Acid phosphatase	Molecular Function: acid phosphatase activity (GO:0003993);	--	--
unknown_sample_HQ_transcript_10185	5.09317	8.54899	6.43132	5.87523	12.0187	12.2219	4.51201	13.1845	6.728	7.1434	8.69318	6.77687	11.4159	2.99216	9.37155	6.32008	2.30755	2.38148	9.91385	4.83626	6.43207	8.87453	4.51102	7.27654	5.83928	3.45365	5.12504	XP_020241223.1	probable histone-arginine methyltransferase CARM1 [Asparagus officinalis]	A2YPT7|CARM1_ORYSI	Probable histone-arginine methyltransferase CARM1 OS=Oryza sativa subsp. indica OX=39946 GN=CARM1 PE=3 SV=2	--	--	--	--	--	--	KOG1500	Protein arginine N-methyltransferase CARM1	[OK]	CELLULAR PROCESSES AND SIGNALING|INFORMATION STORAGE AND PROCESSING	Posttranslational modification, protein turnover, chaperones |Transcription	K	ENOG410XPDD	Coactivator-associated arginine methyltransferase 1	Cellular Component: nucleus (GO:0005634);|Cellular Component: cytoplasm (GO:0005737);|Biological Process: histone arginine methylation (GO:0034969);|Molecular Function: histone methyltransferase activity (GO:0042054);	--	--
unknown_sample_HQ_transcript_10186	7.37301	5.47506	2.30875	3.78091	16.2495	36.8579	10.7444	2.23693	8.225	3.59972	1.31797	12.276	1.7526	2.24456	1.55966	13.3478	2.54449	2.54964	5.11889	26.9313	5.93325	3.58832	9.06552	5.15632	0.92952	2.96867	22.3182	XP_010912157.2	PREDICTED: LOW QUALITY PROTEIN: CBL-interacting protein kinase 6 [Elaeis guineensis]	Q6Z9F4|CIPK6_ORYSJ	CBL-interacting protein kinase 6 OS=Oryza sativa subsp. japonica OX=39947 GN=CIPK6 PE=2 SV=1	--	--	--	--	--	--	KOG0583	Serine/threonine protein kinase	[T]	CELLULAR PROCESSES AND SIGNALING	Signal transduction mechanisms	T	COG0515	Serine Threonine protein kinase	Molecular Function: protein serine/threonine kinase activity (GO:0004674);|Molecular Function: ATP binding (GO:0005524);|Biological Process: signal transduction (GO:0007165);	--	--
unknown_sample_HQ_transcript_10188	5.56055	15.0901	1.91854	2.58864	17.1816	17.9005	14.9403	7.59811	3.77047	8.96786	8.87279	11.6656	4.99834	2.97121	6.66351	5.0745	2.25296	3.81225	5.51791	7.57812	4.8278	3.48012	1.29336	12.1533	2.91936	5.83849	5.05845	XP_020274863.1	LOW QUALITY PROTEIN: DNA replication licensing factor MCM3 [Asparagus officinalis]	B8AZ99|MCM3_ORYSI	DNA replication licensing factor MCM3 OS=Oryza sativa subsp. indica OX=39946 GN=MCM3 PE=3 SV=1	egu:105032874	K02541	MCM3	DNA replication licensing factor MCM3	ko04113|ko04111|ko03030|ko04110	Meiosis - yeast|Cell cycle - yeast|DNA replication|Cell cycle	KOG0479	DNA replication licensing factor, MCM3 component	[L]	INFORMATION STORAGE AND PROCESSING	Replication, recombination and repair	L	COG1241	dna replication licensing factor	Cellular Component: THO complex (GO:0000347);|Molecular Function: DNA binding (GO:0003677);|Molecular Function: helicase activity (GO:0004386);|Molecular Function: ATP binding (GO:0005524);|Biological Process: DNA replication initiation (GO:0006270);|Biological Process: cell cycle (GO:0007049);|Cellular Component: MCM complex (GO:0042555);	--	--
unknown_sample_HQ_transcript_1019	6.20732	8.28324	7.20253	6.28054	5.21222	4.42941	5.33226	6.72255	6.36964	8.25534	7.01634	7.87524	5.29624	5.88519	3.8782	3.07859	0.686035	1.8053	5.27223	1.50382	4.32185	2.26488	6.39702	2.31905	3.88421	3.03617	6.87975	XP_020269098.1	probable RNA-dependent RNA polymerase 1 [Asparagus officinalis]	Q9LQV2|RDR1_ARATH	RNA-dependent RNA polymerase 1 OS=Arabidopsis thaliana OX=3702 GN=RDR1 PE=2 SV=1	pda:103723736	K11699	RDR, RDRP	RNA-dependent RNA polymerase	--	--	KOG0988	RNA-directed RNA polymerase QDE-1 required for posttranscriptional gene silencing and RNA interference	[A]	INFORMATION STORAGE AND PROCESSING	RNA processing and modification	K	ENOG410XQMQ	rna polymerase	Molecular Function: RNA binding (GO:0003723);|Molecular Function: RNA-directed 5'-3' RNA polymerase activity (GO:0003968);|Cellular Component: nucleus (GO:0005634);|Biological Process: defense response (GO:0006952);|Biological Process: response to virus (GO:0009615);|Biological Process: response to salicylic acid (GO:0009751);|Biological Process: wax biosynthetic process (GO:0010025);|Biological …	--	--
unknown_sample_HQ_transcript_10190	1.84161	8.95111e-08	1.2432	2.69099	0.41266	0.0042727	3.1263e-05	0.230107	1.36376	4.18308e-06	0.0525634	12.5329	3.39262e-06	0.000658966	0.000101529	0.0891665	2.87002	0.0202339	0.0165655	0.357167	0.204454	0.719206	0.000439108	0.467749	0.00651827	0.0210729	4.01933	XP_010906319.1	PREDICTED: uncharacterized protein LOC105033283 isoform X1 [Elaeis guineensis]	Q9ZT92|AK10B_ARATH	RNA demethylase ALKBH10B OS=Arabidopsis thaliana OX=3702 GN=ALKBH10B PE=1 SV=1	--	--	--	--	--	--	KOG4176	Uncharacterized conserved protein	[S]	POORLY CHARACTERIZED	Function unknown	L	COG3145	Alkylated DNA repair protein	Molecular Function: mRNA binding (GO:0003729);|Biological Process: mRNA catabolic process (GO:0006402);|Biological Process: vegetative to reproductive phase transition of meristem (GO:0010228);|Molecular Function: demethylase activity (GO:0032451);|Molecular Function: metal ion binding (GO:0046872);|Molecular Function: dioxygenase activity (GO:0051213);|Biological Process: response to karrikin (G…	--	--
unknown_sample_HQ_transcript_10191	1.10553e-06	0.000998136	0.00384142	0.00232767	2.50214e-07	7.06091e-06	2.58277e-05	0.00492557	7.85274e-11	0.00209971	0.0252811	0.0119043	0.000299556	0.100823	0.101819	0.000198839	0.000502535	2.06552e-05	0.0221723	0.000950285	0.0602601	0.0119222	4.81551e-07	1.33277e-10	0.0428192	4.22433e-07	0.0010288	XP_008795095.1	valine--tRNA ligase, mitochondrial 1 [Phoenix dactylifera]	P93736|SYVM1_ARATH	Valine--tRNA ligase, mitochondrial 1 OS=Arabidopsis thaliana OX=3702 GN=TWN2 PE=1 SV=2	pda:103710939	K01873	VARS, valS	valyl-tRNA synthetase	ko00970	Aminoacyl-tRNA biosynthesis	KOG0432	Valyl-tRNA synthetase	[J]	INFORMATION STORAGE AND PROCESSING	Translation, ribosomal structure and biogenesis	J	COG0525	amino acids such as threonine, to avoid such errors, it has a posttransfer editing activity that hydrolyzes mischarged Thr-tRNA(Val) in a tRNA-dependent manner (By similarity)	Molecular Function: aminoacyl-tRNA editing activity (GO:0002161);|Molecular Function: valine-tRNA ligase activity (GO:0004832);|Molecular Function: ATP binding (GO:0005524);|Cellular Component: mitochondrion (GO:0005739);|Cellular Component: cytosol (GO:0005829);|Biological Process: valyl-tRNA aminoacylation (GO:0006438);|Cellular Component: chloroplast (GO:0009507);|Biological Process: embryo de…	--	--
unknown_sample_HQ_transcript_10192	0.544665	0.324518	3.13549	5.82586	3.32094	0.884444	2.96807	0.756	3.39631	0.227084	11.1489	2.32735e-06	6.80154	1.58407	9.21789	5.98319	2.05168	3.09512	3.73902	2.63987	4.09925	0.0379613	19.4857	9.06493	6.7106	2.65449	2.80934	XP_020259347.1	probable galactinol--sucrose galactosyltransferase 6 [Asparagus officinalis]	Q8RX87|RFS6_ARATH	Probable galactinol--sucrose galactosyltransferase 6 OS=Arabidopsis thaliana OX=3702 GN=RFS6 PE=2 SV=2	egu:105033561	K06617	E2.4.1.82	raffinose synthase	ko00052	Galactose metabolism	--	--	--	--	--	S	ENOG410YBU9	raffinose synthase	Biological Process: raffinose family oligosaccharide biosynthetic process (GO:0010325);|Molecular Function: galactinol-sucrose galactosyltransferase activity (GO:0047274);	--	--
unknown_sample_HQ_transcript_10193	2.00328	4.94263	23.36	12.7231	3.72097	2.59117	2.50612	5.03163	13.2924	21.3151	20.5993	4.17886	4.07111	6.1487	11.0737	10.7745	24.7921	39.8608	9.7756	7.75251	9.37202	24.8405	19.2986	61.2852	17.8321	7.42817	17.4154	XP_010250976.1	PREDICTED: probable galactinol--sucrose galactosyltransferase 2 [Nelumbo nucifera]	Q94A08|RFS2_ARATH	Probable galactinol--sucrose galactosyltransferase 2 OS=Arabidopsis thaliana OX=3702 GN=RFS2 PE=2 SV=2	--	--	--	--	--	--	--	--	--	--	--	S	ENOG410YBU9	raffinose synthase	Biological Process: response to oxidative stress (GO:0006979);|Cellular Component: plasmodesma (GO:0009506);|Biological Process: raffinose family oligosaccharide biosynthetic process (GO:0010325);|Molecular Function: transferase activity, transferring glycosyl groups (GO:0016757);|Biological Process: raffinose catabolic process (GO:0034484);|Molecular Function: raffinose alpha-galactosidase activ…	--	--
unknown_sample_HQ_transcript_10194	0.758817	1.1369	0.573308	0.396955	0.423891	1.19784	0.184018	0.926466	1.59441	0.990372	0.593055	0.108758	0.285412	0.255118	0.657116	0.462279	0.807544	1.72394	0.0179145	0.408917	0.438297	0.0535437	1.74905e-05	0.418999	0.131393	0.000805782	0.00911316	XP_020270302.1	BTB/POZ domain-containing protein At1g30440-like [Asparagus officinalis]	Q9S9Q9|Y1044_ARATH	BTB/POZ domain-containing protein At1g30440 OS=Arabidopsis thaliana OX=3702 GN=At1g30440 PE=1 SV=2	--	--	--	--	--	--	--	--	--	--	--	S	ENOG410ZHWZ	BTB POZ domain-containing protein	Cellular Component: plasma membrane (GO:0005886);|Biological Process: protein ubiquitination (GO:0016567);	--	--
unknown_sample_HQ_transcript_10195	15.2243	2.19618	7.59502	8.84588	0.156591	8.27199	10.2303	11.3192	0.00143865	4.97389e-11	6.40881	8.54655	4.41619	7.10148e-09	0.351175	0.354811	7.84365	7.38089	8.54381	1.01226e-05	14.1045	1.16604e-05	27.3083	0.001172	5.1387e-06	7.55128	0.0531757	XP_020268749.1	presequence protease 1, chloroplastic/mitochondrial-like [Asparagus officinalis]	Q9LJL3|PREP1_ARATH	Presequence protease 1, chloroplastic/mitochondrial OS=Arabidopsis thaliana OX=3702 GN=PREP1 PE=1 SV=2	mus:103997987	K06972	PITRM1, PreP, CYM1	presequence protease	--	--	KOG2019	Metalloendoprotease HMP1 (insulinase superfamily)	[RO]	POORLY CHARACTERIZED|CELLULAR PROCESSES AND SIGNALING	General function prediction only |Posttranslational modification, protein turnover, chaperones	O	COG1026	peptidase	Molecular Function: metalloendopeptidase activity (GO:0004222);|Cellular Component: mitochondrion (GO:0005739);|Cellular Component: mitochondrial matrix (GO:0005759);|Cellular Component: chloroplast (GO:0009507);|Cellular Component: chloroplast stroma (GO:0009570);|Cellular Component: chloroplast envelope (GO:0009941);|Biological Process: protein processing (GO:0016485);|Biological Process: respo…	--	--
unknown_sample_HQ_transcript_10196	4.79336	5.88266	9.08589	2.75045	0.232657	2.40268	8.35454	3.35303	7.90684	9.10139	13.401	5.38279	7.98552	6.17788	10.9877	5.38253	1.8835	1.93424	7.40775	7.50752	3.51827	7.23881	2.75927	5.52243	12.2557	9.9122	4.98709	XP_020249635.1	MACPF domain-containing protein At4g24290 isoform X1 [Asparagus officinalis]	Q9STW5|MACP2_ARATH	MACPF domain-containing protein At4g24290 OS=Arabidopsis thaliana OX=3702 GN=At4g24290 PE=2 SV=1	--	--	--	--	--	--	--	--	--	--	--	S	ENOG410Y9MJ	MAC/Perforin domain	Cellular Component: plasma membrane (GO:0005886);|Biological Process: immune response (GO:0006955);|Biological Process: plant-type hypersensitive response (GO:0009626);	--	--
unknown_sample_HQ_transcript_10198	18.5787	17.9603	20.5419	15.002	16.5384	1.26573	14.5522	7.99469	1.90928	22.2574	9.76229	19.2138	23.1434	19.0262	10.9443	12.0807	15.9173	13.6019	5.49161	14.1454	6.62835	17.5608	12.6728	10.0435	17.1517	20.2797	28.0615	XP_020269391.1	uncharacterized protein LOC109844686, partial [Asparagus officinalis]	Q8GWG6|MBRL_ARATH	Membralin-like protein At1g60995 OS=Arabidopsis thaliana OX=3702 GN=At1g60995 PE=2 SV=1	--	--	--	--	--	--	KOG2092	Uncharacterized conserved protein	[S]	POORLY CHARACTERIZED	Function unknown	S	ENOG410XNPC	chromosome 19 open reading frame 6	Cellular Component: endoplasmic reticulum (GO:0005783);|Cellular Component: integral component of membrane (GO:0016021);|Biological Process: response to endoplasmic reticulum stress (GO:0034976);|Biological Process: positive regulation of ERAD pathway (GO:1904294);	--	--
unknown_sample_HQ_transcript_102	0	0	0	0	0	0	0	0	0	0	3.33217e-28	0	0	0	0	0	0	0	0	0	0	0	0	0	0	1.44205e-70	0	ASG92143.1	polyprotein [Cloning vector pLX-PPV]	--	--	--	--	--	--	--	--	--	--	--	--	--	--	--	--	--	--	--
unknown_sample_HQ_transcript_10200	1.20802e-05	0.987395	2.41241	0.220431	0.000946421	0.109586	1.12105e-13	8.55925	6.66052	3.76125	4.76364	0.00137796	0.00387504	0.000345915	0.451714	4.03256e-06	4.93959e-07	1.43313	2.55717	0.000136933	3.43275	7.20402	1.06623	0.000375865	6.11294e-08	3.41244	4.63914	ONK65879.1	uncharacterized protein A4U43_C06F1910 [Asparagus officinalis]	Q9SMV6|XPO1A_ARATH	Protein EXPORTIN 1A OS=Arabidopsis thaliana OX=3702 GN=XPO1 PE=1 SV=1	egu:105052628	K14290	XPO1, CRM1	exportin-1	ko03013|ko03008|ko04013	RNA transport|Ribosome biogenesis in eukaryotes|MAPK signaling pathway - fly	KOG2020	Nuclear transport receptor CRM1/MSN5 (importin beta superfamily)	[YU]	CELLULAR PROCESSES AND SIGNALING|CELLULAR PROCESSES AND SIGNALING	Nuclear structure |Intracellular trafficking, secretion, and vesicular transport	U	COG5101	exportin	Biological Process: ribosomal large subunit export from nucleus (GO:0000055);|Biological Process: ribosomal small subunit export from nucleus (GO:0000056);|Molecular Function: nuclear export signal receptor activity (GO:0005049);|Cellular Component: nucleus (GO:0005634);|Cellular Component: nuclear pore (GO:0005643);|Cellular Component: cytoplasm (GO:0005737);|Cellular Component: cytosol (GO:0005…	--	--
unknown_sample_HQ_transcript_10201	14.608	13.1276	16.9592	11.3818	9.74239	15.4436	10.241	10.7647	11.1268	13.3628	9.45892	14.4048	16.0729	16.437	12.1999	11.3768	10.7312	12.1435	11.0717	10.3298	10.098	8.19565	7.66771	6.21855	9.57251	8.69183	12.4221	XP_020276812.1	uncharacterized protein LOC109851190 isoform X1 [Asparagus officinalis]	Q9M3G7|ATM_ARATH	Serine/threonine-protein kinase ATM OS=Arabidopsis thaliana OX=3702 GN=ATM PE=1 SV=1	--	--	--	--	--	--	--	--	--	--	--	S	ENOG4111MW7	PWWP domaincontaining protein	Molecular Function: DNA binding (GO:0003677);|Molecular Function: protein serine/threonine kinase activity (GO:0004674);|Molecular Function: ATP binding (GO:0005524);|Cellular Component: nucleus (GO:0005634);|Biological Process: cellular response to DNA damage stimulus (GO:0006974);|Biological Process: RNA splicing (GO:0008380);|Biological Process: meiotic cell cycle (GO:0051321);|Biological Proc…	--	--
unknown_sample_HQ_transcript_10202	2.3688	1.08578	0.00596762	2.23491	2.57612	6.54619	3.04407	2.87303	1.20774	0.321431	2.42009	3.85174e-12	2.27628	0.256137	1.61115	1.92403	1.92533	0.740503	1.78091	2.21419	1.08893	0.578663	0.137272	2.09846e-08	0.186816	0.921125	9.54718e-11	ONK59177.1	uncharacterized protein A4U43_C08F3770 [Asparagus officinalis]	Q8VZ17|SUVH6_ARATH	Histone-lysine N-methyltransferase, H3 lysine-9 specific SUVH6 OS=Arabidopsis thaliana OX=3702 GN=SUVH6 PE=1 SV=2	egu:105043774	K11420	EHMT	euchromatic histone-lysine N-methyltransferase	ko00310	Lysine degradation	KOG1082	Histone H3 (Lys9) methyltransferase SUV39H1/Clr4, required for transcriptional silencing	[BK]	INFORMATION STORAGE AND PROCESSING|INFORMATION STORAGE AND PROCESSING	Chromatin structure and dynamics |Transcription	S	COG2940	Histone-lysine N-methyltransferase	Cellular Component: chromosome, centromeric region (GO:0000775);|Cellular Component: nucleus (GO:0005634);|Molecular Function: methyltransferase activity (GO:0008168);|Molecular Function: zinc ion binding (GO:0008270);|Molecular Function: methyl-CpG binding (GO:0008327);|Molecular Function: methyl-CpNpG binding (GO:0010428);|Molecular Function: methyl-CpNpN binding (GO:0010429);|Biological Proces…	--	--
unknown_sample_HQ_transcript_10203	4.30254	2.00953	4.25786	5.21033	3.29399	0.750713	2.76614	0.985147	4.60356	4.67268	1.2692	3.72162	1.74683	2.15584	3.8113	2.46925	5.89383	4.32024	3.01181	2.95999	1.08648	2.53338	2.46026	2.59845	4.53074	2.62261	2.87901	XP_020245993.1	probable inactive receptor kinase At4g23740 isoform X1 [Asparagus officinalis]	Q9SUQ3|Y4374_ARATH	Probable inactive receptor kinase At4g23740 OS=Arabidopsis thaliana OX=3702 GN=At4g23740 PE=1 SV=1	--	--	--	--	--	--	--	--	--	--	--	S	ENOG410YDXU	Leucine rich repeat N-terminal domain	--	--	--
unknown_sample_HQ_transcript_10204	4.35314e-18	10.6553	0.437901	9.07108	0.00139521	12.6198	11.2741	0.0744307	0.471809	6.8864	5.9877e-17	1.23703	22.5796	1.22038e-17	2.60141	0.546144	0.0794394	0.0586462	5.9228e-11	22.9897	0.376183	1.88551	20.991	2.4066e-07	9.44542e-17	0.486152	0.31474	XP_008779162.1	NAC domain-containing protein 53-like [Phoenix dactylifera]	Q84K00|NAC78_ARATH	NAC domain-containing protein 78 OS=Arabidopsis thaliana OX=3702 GN=NAC078 PE=2 SV=2	--	--	--	--	--	--	--	--	--	--	--	S	ENOG410YG99	(NAC) domain-containing protein	Molecular Function: DNA binding (GO:0003677);|Molecular Function: DNA-binding transcription factor activity (GO:0003700);|Cellular Component: nucleus (GO:0005634);|Cellular Component: cytoplasm (GO:0005737);|Biological Process: response to high light intensity (GO:0009644);|Biological Process: regulation of flavonoid biosynthetic process (GO:0009962);|Cellular Component: integral component of mem…	--	--
unknown_sample_HQ_transcript_10205	9.3222	9.65234	1.40025e-09	4.8295e-08	2.84896e-06	4.04153e-10	1.16249e-08	7.51258	4.8944	1.28243	6.61155	2.7228e-05	17.5168	1.98509e-07	1.16654e-13	6.30226	7.53072e-08	5.31943e-08	5.64384	6.04762	3.50215	9.94131e-09	18.8926	8.58413e-08	4.84491	1.0234e-07	5.94171	ONK79339.1	uncharacterized protein A4U43_C01F5360 [Asparagus officinalis]	Q8VZS6|GIP1_ARATH	GBF-interacting protein 1 OS=Arabidopsis thaliana OX=3702 GN=GIP1 PE=1 SV=1	--	--	--	--	--	--	--	--	--	--	--	S	ENOG4111JQ7	Protein of unknown function (DUF1296)	Cellular Component: nucleus (GO:0005634);|Molecular Function: identical protein binding (GO:0042802);|Biological Process: positive regulation of DNA binding (GO:0043388);|Molecular Function: unfolded protein binding (GO:0051082);	--	--
unknown_sample_HQ_transcript_10206	0.359231	0.285718	0.250204	0.438133	0.162262	0.0228867	1.07758	1.07946	0.793098	0.76313	1.33161	0.39179	0.674665	0.675646	0.0905153	0.0672242	0.043635	0.0234736	0.391309	0.289485	0.139871	0.0412261	0	0.17035	0.0224436	2.41311	0.260603	XP_003053381.1	predicted protein [[Nectria] haematococca mpVI 77-13-4]	Q8GSD9|PHT12_ORYSJ	Inorganic phosphate transporter 1-2 OS=Oryza sativa subsp. japonica OX=39947 GN=PTH1-2 PE=2 SV=1	--	--	--	--	--	--	KOG0252	Inorganic phosphate transporter	[P]	METABOLISM	Inorganic ion transport and metabolism	G	ENOG410ZVN7	phosphate transporter	Molecular Function: inorganic phosphate transmembrane transporter activity (GO:0005315);|Biological Process: phosphate ion transport (GO:0006817);|Molecular Function: symporter activity (GO:0015293);|Cellular Component: integral component of membrane (GO:0016021);	--	--
unknown_sample_HQ_transcript_10207	1.80115	2.27653	1.99104	2.4581	1.49479	1.10496	2.67336	2.92526	3.48193	2.2557	2.32027	2.37726	2.63673	0.912948	2.6867	1.50422	1.19626	2.00049	2.48769	2.82039	3.58062	4.09979	1.83576	3.69419	0.839829	1.77449	3.85527	XP_020251663.1	uncharacterized protein LOC109829028 [Asparagus officinalis]	P08770|TRA1_MAIZE	Putative AC transposase OS=Zea mays OX=4577 PE=2 SV=2	--	--	--	--	--	--	KOG1121	Tam3-transposase (Ac family)	[L]	INFORMATION STORAGE AND PROCESSING	Replication, recombination and repair	S	ENOG4111T8J	transposon protein	Molecular Function: DNA binding (GO:0003677);|Cellular Component: nucleus (GO:0005634);|Biological Process: DNA recombination (GO:0006310);|Biological Process: transposition (GO:0032196);|Molecular Function: protein dimerization activity (GO:0046983);	--	--
unknown_sample_HQ_transcript_10209	12.916	1.33698	15.2143	14.7392	18.1534	1.22472	10.1227	9.58479	16.5707	24.8004	13.0569	14.9281	10.7423	9.44157	10.2032	0.186849	0.634235	2.35312	4.19263	6.78781	2.85025	4.77386	4.55253	2.96836	5.48291	2.68096	2.50748	XP_010939735.1	PREDICTED: root phototropism protein 3 [Elaeis guineensis]	Q9FMF5|RPT3_ARATH	Root phototropism protein 3 OS=Arabidopsis thaliana OX=3702 GN=RPT3 PE=1 SV=2	--	--	--	--	--	--	--	--	--	--	--	S	ENOG41110QX	cellular response to blue light	Cellular Component: plasma membrane (GO:0005886);|Biological Process: signal transduction (GO:0007165);|Biological Process: phototropism (GO:0009638);|Biological Process: protein ubiquitination (GO:0016567);	--	--
unknown_sample_HQ_transcript_1021	0	0	0	0	0	2.26733e-71	0	0	0	0	0	0	1.69019e-06	0	0	0	0	0	0	0	0	0	0	0	0.00241614	9.5157e-23	6.47329e-12	AIL23125.1	polymerase protein [synthetic construct]	--	--	--	--	--	--	--	--	--	--	--	--	--	--	--	--	--	--	--
unknown_sample_HQ_transcript_10210	3.5611	0.834244	5.27456	1.25154	0.241979	1.92273	1.97815	3.64823	2.62025	1.09363	2.05692	1.00779	1.11181	2.28336	1.24135	0.0183071	1.83241	0.721657	2.06015	1.53579	3.58619	0.369109	0.023784	2.66703	4.18156	2.76972	1.11196	ONK56499.1	uncharacterized protein A4U43_C10F9390 [Asparagus officinalis]	O94707|RXT3_SCHPO	Transcriptional regulatory protein rxt3 OS=Schizosaccharomyces pombe (strain 972 / ATCC 24843) OX=284812 GN=rxt3 PE=1 SV=1	--	--	--	--	--	--	KOG4843	Uncharacterized conserved protein	[S]	POORLY CHARACTERIZED	Function unknown	S	ENOG410XPVP	chromatin modification	Biological Process: chromatin remodeling (GO:0006338);|Biological Process: chromatin silencing (GO:0006342);|Biological Process: histone deacetylation (GO:0016575);|Cellular Component: Rpd3S complex (GO:0032221);|Cellular Component: Rpd3L-Expanded complex (GO:0070210);|Cellular Component: Clr6 histone deacetylase complex I'' (GO:1990483);	--	--
unknown_sample_HQ_transcript_10212	14.806	10.5102	15.5611	24.5855	18.2682	23.9937	15.0633	22.1913	10.2301	18.98	27.5374	24.1232	14.9262	12.9887	17.8767	17.2505	14.4134	10.4597	24.5632	12.4139	20.0327	19.217	15.3056	20.5789	21.8922	27.1192	13.3088	XP_010915966.2	PREDICTED: LOW QUALITY PROTEIN: protein SPA1-RELATED 4 [Elaeis guineensis]	Q9LJR3|SPA3_ARATH	Protein SPA1-RELATED 3 OS=Arabidopsis thaliana OX=3702 GN=SPA3 PE=1 SV=1	--	--	--	--	--	--	--	--	--	--	--	T	ENOG410XS0B	eukaryotic translation initiation factor 2alpha kinase	Molecular Function: protein kinase activity (GO:0004672);|Molecular Function: ATP binding (GO:0005524);|Cellular Component: nucleus (GO:0005634);|Biological Process: red, far-red light phototransduction (GO:0009585);|Molecular Function: identical protein binding (GO:0042802);	--	--
unknown_sample_HQ_transcript_10214	2.15779	1.02197	22.6784	1.53406	2.29853	2.69255	2.54695	2.66165	9.18504e-10	8.36861	1.4801	3.0387	2.55353e-11	13.7205	2.42415	12.5211	9.69941e-09	2.33214e-17	4.04749	9.33323e-15	2.08842	1.10387	2.62596	12.4193	0.940976	8.86577	10.1926	ONK56395.1	uncharacterized protein A4U43_C10F8100 [Asparagus officinalis]	O22161|ADLO1_ARATH	Protein ARABIDILLO 1 OS=Arabidopsis thaliana OX=3702 GN=FBX5 PE=1 SV=1	--	--	--	--	--	--	--	--	--	--	--	S	ENOG410ZZ0B	Armadillo beta-catenin repeat family protein	Cellular Component: nucleus (GO:0005634);|Molecular Function: transcription factor binding (GO:0008134);|Biological Process: lateral root development (GO:0048527);	--	--
unknown_sample_HQ_transcript_10217	25.7703	29.3137	23.1797	26.3857	22.6147	21.5048	34.6218	27.669	25.7925	32.8861	28.3956	31.4124	23.8946	31.5405	19.9408	23.4468	22.4471	19.9648	18.462	17.4076	16.4321	17.5518	14.8119	20.8144	24.7036	26.7269	22.5093	ALP82445.1	delta 1-pyrroline-5-carboxylate synthase [Lycoris radiata]	O04015|P5CS_ACTDE	Delta-1-pyrroline-5-carboxylate synthase OS=Actinidia deliciosa OX=3627 PE=2 SV=1	egu:105052168	K12657	ALDH18A1, P5CS	delta-1-pyrroline-5-carboxylate synthetase	ko01230|ko00330	Biosynthesis of amino acids|Arginine and proline metabolism	KOG4165	Gamma-glutamyl phosphate reductase	[E]	METABOLISM	Amino acid transport and metabolism	E	COG0263	Catalyzes the transfer of a phosphate group to glutamate to form glutamate 5-phosphate which rapidly cyclizes to 5- oxoproline (By similarity)	Molecular Function: glutamate 5-kinase activity (GO:0004349);|Molecular Function: glutamate-5-semialdehyde dehydrogenase activity (GO:0004350);|Molecular Function: ATP binding (GO:0005524);|Cellular Component: cytoplasm (GO:0005737);|Biological Process: L-proline biosynthetic process (GO:0055129);	--	--
unknown_sample_HQ_transcript_10218	1.55125	3.30617	28.3399	12.245	5.91813	1.12104	3.73981	5.41462	21.5266	3.24549	17.9203	2.23956	1.87473	4.83083	2.7103	1.19465	1.4848	5.30199e-05	14.7817	3.7252	7.02724	4.99029	1.20623	24.6447	17.236	6.02361	19.9098	XP_020264314.1	probable galactinol--sucrose galactosyltransferase 1 isoform X1 [Asparagus officinalis]	Q84VX0|RFS1_ARATH	Probable galactinol--sucrose galactosyltransferase 1 OS=Arabidopsis thaliana OX=3702 GN=RFS1 PE=2 SV=1	pda:103717145	K06617	E2.4.1.82	raffinose synthase	ko00052	Galactose metabolism	--	--	--	--	--	S	ENOG410YBU9	raffinose synthase	Biological Process: raffinose family oligosaccharide biosynthetic process (GO:0010325);|Molecular Function: galactinol-sucrose galactosyltransferase activity (GO:0047274);	--	--
unknown_sample_HQ_transcript_10219	4.95023	6.56495	7.24876	6.63454	8.39203	9.3699	12.4453	6.67597	9.05738	12.1749	17.6673	14.6354	7.09286	8.01424	12.376	9.36241	8.57081	10.5559	12.6684	12.7437	13.2901	21.0388	18.0339	16.1842	18.2995	20.213	13.9675	XP_010906124.1	PREDICTED: protein OBERON 4-like [Elaeis guineensis]	Q84TI3|OBE4_ARATH	Protein OBERON 4 OS=Arabidopsis thaliana OX=3702 GN=OBE4 PE=1 SV=2	--	--	--	--	--	--	--	--	--	--	--	S	ENOG410ZKIB	OBERON 3-like	Biological Process: cell fate specification (GO:0001708);|Cellular Component: nucleus (GO:0005634);|Biological Process: embryonic pattern specification (GO:0009880);|Biological Process: root meristem specification (GO:0010071);|Biological Process: maintenance of root meristem identity (GO:0010078);|Biological Process: regulation of gene expression (GO:0010468);|Biological Process: maintenance of …	--	--
unknown_sample_HQ_transcript_1022	0	0	1.47218e-36	3.20134e-67	0	0	0	0	0	0	5.85462e-11	1.07991e-33	0	7.9523e-33	0	0	0	0	0	0	0	0	0	0	0	2.49612e-70	0	ABK27329.1	polyprotein [Reporter vector pCBTuMV-GFP]	--	--	--	--	--	--	--	--	--	--	--	--	--	--	--	--	--	--	--
unknown_sample_HQ_transcript_10220	0	0	0	0	0	0	0	0	0	0	0	0	0	0	0	0	0	0	0	0	0	0	0	0	0	0	0	RIA98151.1	hypothetical protein C1645_813202 [Glomus cerebriforme]	Q4P3H6|SLA1_USTMA	Actin cytoskeleton-regulatory complex protein SLA1 OS=Ustilago maydis (strain 521 / FGSC 9021) OX=237631 GN=SLA1 PE=3 SV=1	cne:CND04880	K20520	DBNL, ABP1	drebrin-like protein	--	--	KOG4348	Adaptor protein CMS/SETA	[T]	CELLULAR PROCESSES AND SIGNALING	Signal transduction mechanisms	S	ENOG410XQBY	SH3-domain kinase binding protein 1	Molecular Function: actin binding (GO:0003779);|Cellular Component: plasma membrane (GO:0005886);|Biological Process: endocytosis (GO:0006897);|Biological Process: actin filament organization (GO:0007015);|Cellular Component: endosome membrane (GO:0010008);|Cellular Component: actin cortical patch (GO:0030479);|Molecular Function: protein binding, bridging (GO:0030674);|Molecular Function: identi…	--	--
unknown_sample_HQ_transcript_10221	4.47255e-10	0.242992	11.6726	1.36545	4.36588	3.18882	3.06087	5.73613	2.48086	6.70169	5.84553	0.0965167	4.43479	0.0100257	0.349414	1.78013	0.562056	0.727234	1.4229	0.0426706	1.80212	0.320746	6.24679e-18	0.39684	1.8838	1.00636	1.90989	XP_020258076.1	protein LONGIFOLIA 1-like [Asparagus officinalis]	Q9LF24|LNG1_ARATH	Protein LONGIFOLIA 1 OS=Arabidopsis thaliana OX=3702 GN=LNG1 PE=1 SV=1	--	--	--	--	--	--	--	--	--	--	--	S	ENOG410Z09A	NA	Cellular Component: nucleus (GO:0005634);|Cellular Component: cytosol (GO:0005829);|Biological Process: regulation of monopolar cell growth (GO:0051513);	--	--
unknown_sample_HQ_transcript_10223	3.11337	0.00186278	0.182014	11.377	7.22654e-09	0.00236966	7.55205	1.56533	0.00516512	0.0764366	0.0475264	10.9697	14.7872	25.4206	1.4506e-11	0.0422456	0.220542	3.09511	0.169329	0.956844	0.433571	18.0448	0.240592	1.87973e-11	7.81127	23.1503	1.26461e-06	XP_020247437.1	inactive poly [ADP-ribose] polymerase RCD1 [Asparagus officinalis]	Q8RY59|RCD1_ARATH	Inactive poly [ADP-ribose] polymerase RCD1 OS=Arabidopsis thaliana OX=3702 GN=RCD1 PE=1 SV=1	--	--	--	--	--	--	--	--	--	--	--	S	ENOG410YCU9	inactive poly ADP-ribose polymerase RCD1-like	Biological Process: response to superoxide (GO:0000303);|Molecular Function: NAD+ ADP-ribosyltransferase activity (GO:0003950);|Cellular Component: nucleus (GO:0005634);|Cellular Component: cytoplasm (GO:0005737);|Biological Process: nitric oxide biosynthetic process (GO:0006809);|Biological Process: response to osmotic stress (GO:0006970);|Biological Process: response to water deprivation (GO:00…	--	--
unknown_sample_HQ_transcript_10224	19.7977	15.3488	16.6138	8.91021	12.8924	18.496	18.0434	15.5163	8.69534	10.8396	11.9306	11.8646	10.494	13.467	6.06127	7.55177	9.05762	9.1144	10.6257	6.68278	8.92475	6.55358	4.03409	6.15618	6.54482	8.6282	9.20698	XP_020265055.1	uncharacterized protein LOC109840725 isoform X1 [Asparagus officinalis]	--	--	--	--	--	--	--	--	--	--	--	--	--	S	ENOG410ZSRC	NA	--	--	--
unknown_sample_HQ_transcript_10225	3.75538	5.1506	0.000367272	5.77681	2.63788	2.84075	0.0785742	2.91771	1.62673	2.45816	2.53196	0.52025	3.32201	0.189831	3.34272	5.2476	1.48183	2.35436	3.48882	0.774762	2.65841	2.55506	1.58415	1.33721	9.85472e-07	2.97214	2.24076	ONK72171.1	tRNA-dihydrouridine(47) synthase [NAD(P)(+)]-like [Asparagus officinalis]	Q7XT07|DUS3L_ORYSJ	tRNA-dihydrouridine(47) synthase [NAD(P)(+)]-like OS=Oryza sativa subsp. japonica OX=39947 GN=Os04g0117600 PE=2 SV=2	egu:105044135	K05544	DUS3	tRNA-dihydrouridine synthase 3	--	--	KOG2333	Uncharacterized conserved protein	[R]	POORLY CHARACTERIZED	General function prediction only	J	COG0042	Catalyzes the synthesis of dihydrouridine a modified base found in the D-loop of most tRNAs (By similarity)	Molecular Function: tRNA dihydrouridine synthase activity (GO:0017150);|Molecular Function: metal ion binding (GO:0046872);|Molecular Function: flavin adenine dinucleotide binding (GO:0050660);	--	--
unknown_sample_HQ_transcript_10227	0.0399581	0.000381961	0.000185111	0.00811553	0.0834497	28.6806	23.6994	24.7214	0.00135634	0.064346	14.056	26.0681	0.060739	9.71047	0.570138	8.23946	0.204853	9.35607	25.265	0.00172086	21.3903	0.0131127	46.3986	18.0313	40.3579	33.7815	0.00957678	XP_020269742.1	LOW QUALITY PROTEIN: eukaryotic translation initiation factor-like [Asparagus officinalis]	Q6K641|IF4G2_ORYSJ	Eukaryotic translation initiation factor isoform 4G-2 OS=Oryza sativa subsp. japonica OX=39947 GN=Os02g0611500 PE=2 SV=1	pda:103722053	K03260	EIF4G	translation initiation factor 4G	ko03013	RNA transport	KOG0401	Translation initiation factor 4F, ribosome/mRNA-bridging subunit (eIF-4G)	[J]	INFORMATION STORAGE AND PROCESSING	Translation, ribosomal structure and biogenesis	J	ENOG410XS4P	Eukaryotic translation initiation factor 4 gamma	Molecular Function: mRNA binding (GO:0003729);|Molecular Function: translation initiation factor activity (GO:0003743);|Biological Process: regulation of translation (GO:0006417);|Cellular Component: eukaryotic translation initiation factor 4F complex (GO:0016281);	--	--
unknown_sample_HQ_transcript_10228	8.78002	10.9733	16.1485	8.86643	4.20869	10.499	4.14962	13.2541	6.66326	7.96868	14.6489	6.71835	10.6474	13.9929	12.1883	3.29123	4.03657	17.3148	12.672	13.2712	16.8034	12.8422	0.789129	0.0208867	4.33799	6.33706	6.79225	XP_020249679.1	LOW QUALITY PROTEIN: eukaryotic translation initiation factor 4G-like [Asparagus officinalis]	B9FXV5|IF4G_ORYSJ	Eukaryotic translation initiation factor 4G OS=Oryza sativa subsp. japonica OX=39947 GN=Os07g0555200 PE=2 SV=2	pda:103716336	K03260	EIF4G	translation initiation factor 4G	ko03013	RNA transport	KOG0401	Translation initiation factor 4F, ribosome/mRNA-bridging subunit (eIF-4G)	[J]	INFORMATION STORAGE AND PROCESSING	Translation, ribosomal structure and biogenesis	J	ENOG410XS4P	Eukaryotic translation initiation factor 4 gamma	Molecular Function: mRNA binding (GO:0003729);|Molecular Function: translation initiation factor activity (GO:0003743);|Biological Process: regulation of translation (GO:0006417);|Cellular Component: eukaryotic translation initiation factor 4F complex (GO:0016281);	--	--
unknown_sample_HQ_transcript_10230	3.01299	0.145181	6.34457	3.11462	2.04287	7.51609	2.48416	3.33965	2.61555	4.1991	4.96788	5.7291	3.4122	1.42192	0.648688	0.907438	0.232591	8.41137	3.06957	2.89413	2.00496	2.11046	3.1403	1.34452	3.35743	0.793032	0.963708	XP_020266017.1	LOW QUALITY PROTEIN: scarecrow-like protein 9, partial [Asparagus officinalis]	O80933|SCL9_ARATH	Scarecrow-like protein 9 OS=Arabidopsis thaliana OX=3702 GN=SCL9 PE=2 SV=1	--	--	--	--	--	--	--	--	--	--	--	K	ENOG410YMPH	transcription, DNA-dependent	Molecular Function: DNA-binding transcription factor activity (GO:0003700);|Cellular Component: nucleus (GO:0005634);|Biological Process: regulation of transcription, DNA-templated (GO:0006355);|Molecular Function: sequence-specific DNA binding (GO:0043565);	--	--
unknown_sample_HQ_transcript_10231	23.8183	5.49907	3.29427	0.202975	1.43778	12.169	6.2273	2.0149	0.992393	10.2637	1.97064	0.00435049	1.99681	1.1115	0.382012	4.50205	2.59574	13.5266	2.79168	6.51135	0.323038	2.42787	1.65561	1.01512	1.07096	0.538282	8.1685	XP_008786326.1	heat shock 70 kDa protein 15-like [Phoenix dactylifera]	Q9S7C0|HSP7O_ARATH	Heat shock 70 kDa protein 14 OS=Arabidopsis thaliana OX=3702 GN=HSP70-14 PE=1 SV=1	--	--	--	--	--	--	KOG0103	Molecular chaperones HSP105/HSP110/SSE1, HSP70 superfamily	[O]	CELLULAR PROCESSES AND SIGNALING	Posttranslational modification, protein turnover, chaperones	O	COG0443	Heat shock protein	Molecular Function: ATP binding (GO:0005524);|Cellular Component: nucleus (GO:0005634);|Cellular Component: cytoplasm (GO:0005737);|Cellular Component: cytosol (GO:0005829);|Cellular Component: plasma membrane (GO:0005886);|Biological Process: response to heat (GO:0009408);|Biological Process: response to cadmium ion (GO:0046686);	--	--
unknown_sample_HQ_transcript_10232	0.000670276	0.00168317	0.00142352	0.00319854	0.00495273	5.03055e-05	0.197592	0.00026834	0.0742262	0.00660472	4.79086e-05	0.00546594	0.00137277	0.000170633	0.000169601	0.00931606	0.0024042	0.000790073	3.29065e-06	0.00942577	0.000500392	0.0195358	0.0507982	0.00325498	0.000256125	0.0342249	0.0380637	XP_020245847.1	leucine--tRNA ligase, cytoplasmic [Asparagus officinalis]	F4I116|SYLC_ARATH	Leucine--tRNA ligase, cytoplasmic OS=Arabidopsis thaliana OX=3702 GN=At1g09620 PE=1 SV=1	pda:103706108	K01869	LARS, leuS	leucyl-tRNA synthetase	ko00970	Aminoacyl-tRNA biosynthesis	KOG0437	Leucyl-tRNA synthetase	[J]	INFORMATION STORAGE AND PROCESSING	Translation, ribosomal structure and biogenesis	J	COG0495	Leucyl-trna synthetase	Molecular Function: aminoacyl-tRNA editing activity (GO:0002161);|Molecular Function: leucine-tRNA ligase activity (GO:0004823);|Molecular Function: ATP binding (GO:0005524);|Cellular Component: cytosol (GO:0005829);|Biological Process: leucyl-tRNA aminoacylation (GO:0006429);|Cellular Component: plasmodesma (GO:0009506);|Cellular Component: chloroplast (GO:0009507);	--	--
unknown_sample_HQ_transcript_10233	1.04162	6.70838e-10	4.12408	1.06282	0.839345	3.51852	0.828937	1.16243	0.422951	1.24709	1.79409	2.98927	0.359246	1.51798e-06	1.28639	1.137	0.715786	0.524911	1.07821	0.0340478	1.97106	1.90227	1.0422e-09	0.128825	1.87247e-10	0.522082	4.0994	PKU66470.1	Protein ETHYLENE INSENSITIVE 3 [Dendrobium catenatum]	Q10M41|EIL1A_ORYSJ	Protein ETHYLENE-INSENSITIVE 3-like 1a OS=Oryza sativa subsp. japonica OX=39947 GN=EIL1A PE=1 SV=1	egu:105061340	K14514	EIN3	ethylene-insensitive protein 3	ko04075	Plant hormone signal transduction	--	--	--	--	--	K	ENOG4110EBS	protein ethylene insensitive	Molecular Function: DNA binding (GO:0003677);|Molecular Function: DNA-binding transcription factor activity (GO:0003700);|Cellular Component: nucleus (GO:0005634);|Biological Process: defense response (GO:0006952);|Biological Process: ethylene-activated signaling pathway (GO:0009873);	--	--
unknown_sample_HQ_transcript_10234	2.17854	2.99725	0.859371	5.53476	6.34171	6.81045	9.96269	17.7304	6.77412	11.2182	9.41433	9.18776	5.40022	3.80615	8.15644	11.0424	7.05529	3.96398	12.1085	5.73472	7.45366	5.77337	5.64007	4.36796	9.47285	3.99703	7.18424	XP_019703006.1	PREDICTED: monosaccharide-sensing protein 2 isoform X1 [Elaeis guineensis]	Q8LPQ8|MSSP2_ARATH	Monosaccharide-sensing protein 2 OS=Arabidopsis thaliana OX=3702 GN=MSSP2 PE=1 SV=2	--	--	--	--	--	--	KOG0254	Predicted transporter (major facilitator superfamily)	[R]	POORLY CHARACTERIZED	General function prediction only	G	ENOG410XNQK	Transporter	Molecular Function: carbohydrate:proton symporter activity (GO:0005351);|Molecular Function: glucose transmembrane transporter activity (GO:0005355);|Cellular Component: vacuole (GO:0005773);|Cellular Component: vacuolar membrane (GO:0005774);|Cellular Component: Golgi apparatus (GO:0005794);|Cellular Component: integral component of plasma membrane (GO:0005887);|Biological Process: hexose transm…	--	--
unknown_sample_HQ_transcript_10235	0.55892	0.250744	1.05071	0.171578	4.85515	1.21865	9.75795	9.93846	6.24084	5.60708	6.97224	4.55605	1.72135	5.79795	6.54458	0.000585123	11.1734	2.5214	1.42643	2.44953	5.27962	2.31513	3.42948	3.5742	0.634053	1.54024	0.527871	XP_020273983.1	L-type lectin-domain containing receptor kinase IV.2-like [Asparagus officinalis]	O80939|LRK41_ARATH	L-type lectin-domain containing receptor kinase IV.1 OS=Arabidopsis thaliana OX=3702 GN=LECRK41 PE=2 SV=1	--	--	--	--	--	--	--	--	--	--	--	T	COG0515	Serine Threonine protein kinase	--	--	--
unknown_sample_HQ_transcript_10236	9.3951	0.284083	2.15713	0.0726167	0.294528	4.62968	9.26657	3.81187e-09	0.122282	5.49376	0.0741072	0.00849332	10.3945	1.40614	6.13097	8.18728	3.57483	5.76172e-05	1.36345e-12	4.29717	5.35091e-06	0.0984732	3.59667	3.87768e-13	1.0746	0.194349	2.41452	XP_020247612.1	cryptochrome-1 [Asparagus officinalis]	Q96524|CRY2_ARATH	Cryptochrome-2 OS=Arabidopsis thaliana OX=3702 GN=CRY2 PE=1 SV=2	--	--	--	--	--	--	KOG0133	Deoxyribodipyrimidine photolyase/cryptochrome	[LT]	INFORMATION STORAGE AND PROCESSING|CELLULAR PROCESSES AND SIGNALING	Replication, recombination and repair |Signal transduction mechanisms	L	COG0415	deoxyribo-dipyrimidine photolyase	Molecular Function: ATP binding (GO:0005524);|Cellular Component: nucleus (GO:0005634);|Cellular Component: cytoplasm (GO:0005737);|Cellular Component: vacuole (GO:0005773);|Biological Process: chromatin organization (GO:0006325);|Biological Process: chromatin remodeling (GO:0006338);|Biological Process: circadian rhythm (GO:0007623);|Biological Process: response to water deprivation (GO:0009414)…	--	--
unknown_sample_HQ_transcript_10237	12.2694	15.1136	9.64394	16.1837	11.9654	25.6763	6.36799	10.2794	4.34682	14.8351	7.56267	17.6836	13.5229	6.73918	10.7428	12.7278	10.9277	11.495	5.6011	13.5306	5.43714	5.23203	9.70787	13.7124	9.92968	7.67182	9.28564	XP_020276751.1	probable pre-mRNA-splicing factor ATP-dependent RNA helicase DEAH3 isoform X1 [Asparagus officinalis]	Q9LZQ9|DEAH2_ARATH	Probable pre-mRNA-splicing factor ATP-dependent RNA helicase DEAH2 OS=Arabidopsis thaliana OX=3702 GN=At3g62310 PE=2 SV=1	pda:103715761	K12820	DHX15, PRP43	pre-mRNA-splicing factor ATP-dependent RNA helicase DHX15/PRP43	ko03040	Spliceosome	KOG0925	mRNA splicing factor ATP-dependent RNA helicase	[A]	INFORMATION STORAGE AND PROCESSING	RNA processing and modification	L	COG1643	helicase	--	--	--
unknown_sample_HQ_transcript_10238	3.4203	1.9798	3.40207	6.08355	0.0294086	1.61258	5.91485	8.61881	10.6743	6.37512	4.34106	5.96547	3.84529	12.7177	5.10602	2.58246	1.66208	5.47695	6.32753	6.11188	7.33521	0.0598486	4.31668	4.40885	6.24618	0.57959	5.28434	XP_020273625.1	heterogeneous nuclear ribonucleoprotein 1 [Asparagus officinalis]	O94432|YHKF_SCHPO	Uncharacterized RNA-binding protein C660.15 OS=Schizosaccharomyces pombe (strain 972 / ATCC 24843) OX=284812 GN=SPBC660.15 PE=4 SV=1	pda:103701818	K14411	MSI	RNA-binding protein Musashi	ko03015	mRNA surveillance pathway	KOG0118	FOG: RRM domain	[R]	POORLY CHARACTERIZED	General function prediction only	S	COG0724	Rna-binding protein	Molecular Function: RNA binding (GO:0003723);|Molecular Function: mRNA 3'-UTR binding (GO:0003730);|Cellular Component: nucleus (GO:0005634);|Cellular Component: nucleoplasm (GO:0005654);|Cellular Component: cytoplasm (GO:0005737);|Cellular Component: mRNA cleavage factor complex (GO:0005849);|Biological Process: mRNA polyadenylation (GO:0006378);|Biological Process: mRNA cleavage (GO:0006379);|C…	--	--
unknown_sample_HQ_transcript_10239	4.29351	5.5839	2.48121	6.94355	4.98621	2.84044	5.1043	4.0838	1.51149	2.89107	3.16498	2.46241	3.25946	3.86502	6.22275	3.73687	1.35176	1.41062	2.91466	2.02618	2.62172	2.42599	1.00413	1.95959	2.17238	1.86002	3.41699	XP_020273853.1	probable LRR receptor-like serine/threonine-protein kinase At1g63430 [Asparagus officinalis]	C0LGH8|Y1634_ARATH	Probable LRR receptor-like serine/threonine-protein kinase At1g63430 OS=Arabidopsis thaliana OX=3702 GN=At1g63430 PE=1 SV=1	--	--	--	--	--	--	--	--	--	--	--	T	ENOG410YEY6	LRR receptor-like serine threonine-protein kinase	Molecular Function: protein serine/threonine kinase activity (GO:0004674);|Molecular Function: ATP binding (GO:0005524);|Cellular Component: plasma membrane (GO:0005886);|Cellular Component: integral component of membrane (GO:0016021);	--	--
unknown_sample_HQ_transcript_1024	0	0	0	0	0	0	0	0	0	0	0	0	0	0	0	0	0	0	0	0	0	0	0	0	0	0	0	AAD17381.1	dsRNA viral RNA-dependent RNA polymerase (mitochondrion) [Thanatephorus cucumeris]	P92543|M1110_ARATH	Uncharacterized mitochondrial protein AtMg01110 OS=Arabidopsis thaliana OX=3702 GN=AtMg01110 PE=4 SV=1	--	--	--	--	--	--	--	--	--	--	--	S	ENOG410YZGZ	Mitovirus RNA-dependent RNA polymerase	Cellular Component: mitochondrion (GO:0005739);	--	--
unknown_sample_HQ_transcript_10241	0.940311	9.57979	5.19295	11.511	8.02322	14.5097	10.8904	13.1296	4.35452	8.74188	7.21727	10.8585	22.0973	16.0638	16.4766	6.8346	13.1015	4.5644	6.95864	10.6025	9.59092	4.30131	4.47046	8.50101	1.10682	2.3369	4.19285	XP_020083798.1	uncharacterized protein LOC109707117 isoform X2 [Ananas comosus]	--	--	--	--	--	--	--	--	--	--	--	--	--	--	--	--	--	--	--
unknown_sample_HQ_transcript_10242	1.18051	0.576815	0.0812299	0.636862	0.832468	0.524345	0.218081	0.64176	0.268525	0.00439899	0.259387	0.0261357	0.475247	0.000135808	0.385293	0.466576	0.898833	0.315259	0.289938	0.117221	1.27089	0.12269	0.24797	0.251175	0.591997	1.5161	0.877977	XP_020273270.1	chromodomain-helicase-DNA-binding protein 5-like [Asparagus officinalis]	Q9SGH2|MBD9_ARATH	Methyl-CpG-binding domain-containing protein 9 OS=Arabidopsis thaliana OX=3702 GN=MBD9 PE=2 SV=1	--	--	--	--	--	--	KOG4430	Topoisomerase I-binding arginine-serine-rich protein	[K]	INFORMATION STORAGE AND PROCESSING	Transcription	S	ENOG4111QIG	PHD-finger	Molecular Function: histone acetyltransferase activity (GO:0004402);|Cellular Component: nucleus (GO:0005634);|Biological Process: regulation of transcription, DNA-templated (GO:0006355);|Molecular Function: methyl-CpG binding (GO:0008327);|Cellular Component: plasmodesma (GO:0009506);|Biological Process: secondary shoot formation (GO:0010223);|Biological Process: histone acetylation (GO:0016573)…	--	--
unknown_sample_HQ_transcript_10244	0.793051	3.08432	7.09213	7.42671	5.42177e-14	5.79255	1.54068	1.34528	1.40017e-16	1.5677e-13	1.42954	2.81086	0.515773	0.359944	2.04839	1.27648	1.86692	1.09319	1.23888	3.7005	0.826051	3.90776	8.0309	2.16393	10.7753	3.29979e-13	7.48689	PKA64873.1	F-box protein [Apostasia shenzhenica]	Q9LM25|HRD3A_ARATH	ERAD-associated E3 ubiquitin-protein ligase component HRD3A OS=Arabidopsis thaliana OX=3702 GN=HRD3A PE=1 SV=1	egu:105048527	K14026	SEL1, SEL1L	SEL1 protein	ko04141	Protein processing in endoplasmic reticulum	KOG1550	Extracellular protein SEL-1 and related proteins	[MOT]	CELLULAR PROCESSES AND SIGNALING|CELLULAR PROCESSES AND SIGNALING|CELLULAR PROCESSES AND SIGNALING	Cell wall/membrane/envelope biogenesis |Posttranslational modification, protein turnover, chaperones |Signal transduction mechanisms	S	COG0790	Sel1 domain protein repeat-containing protein	Cellular Component: endoplasmic reticulum (GO:0005783);|Cellular Component: endoplasmic reticulum membrane (GO:0005789);|Cellular Component: membrane (GO:0016020);|Cellular Component: integral component of membrane (GO:0016021);|Biological Process: ubiquitin-dependent ERAD pathway (GO:0030433);|Biological Process: hyperosmotic salinity response (GO:0042538);	--	--
unknown_sample_HQ_transcript_10246	1.38784e-16	6.16713e-21	1.96294e-06	8.85725e-19	2.47389e-17	5.09907e-17	3.71385e-06	6.09604e-30	2.53812e-07	1.51579e-22	1.10437e-08	3.39181e-21	5.10047e-07	3.15663e-21	7.88787e-21	2.76647e-06	1.84307e-17	3.14003e-22	0	2.35362e-12	1.18044e-21	2.14228e-14	7.04562e-23	4.22583e-18	0	0	8.4331e-15	CAJ77659.1	cytochrome c biogenesis protein (mitochondrion) [Amaryllis sp. Quagliariello 16108]	P93280|CCMB_ARATH	Putative cytochrome c biogenesis ccmB-like mitochondrial protein OS=Arabidopsis thaliana OX=3702 GN=CCMB PE=2 SV=2	--	--	--	--	--	--	--	--	--	--	--	O	ENOG410YFXA	cytochrome c biogenesis	Molecular Function: heme transporter activity (GO:0015232);|Cellular Component: integral component of membrane (GO:0016021);|Biological Process: cytochrome complex assembly (GO:0017004);|Cellular Component: mitochondrial membrane (GO:0031966);	--	--
unknown_sample_HQ_transcript_10248	7.72825e-05	3.61056	10.0079	9.92581	2.14792	0.905013	5.71777	0.644442	3.82316	4.53225	9.9269e-10	8.38238	1.95614	2.45092e-05	6.39532	1.43787	3.38378	10.0757	0.0870087	5.93618	0.935182	4.71171	2.59302	2.75111	2.39556	8.84523	0.194416	ONK68455.1	uncharacterized protein A4U43_C05F11710 [Asparagus officinalis]	F4JRE0|TMN12_ARATH	Transmembrane 9 superfamily member 12 OS=Arabidopsis thaliana OX=3702 GN=TMN12 PE=2 SV=1	--	--	--	--	--	--	KOG1278	Endosomal membrane proteins, EMP70	[U]	CELLULAR PROCESSES AND SIGNALING	Intracellular trafficking, secretion, and vesicular transport	S	ENOG410XPIW	transmembrane 9 superfamily	Cellular Component: Golgi membrane (GO:0000139);|Cellular Component: endosome (GO:0005768);|Cellular Component: vacuole (GO:0005773);|Cellular Component: vacuolar membrane (GO:0005774);|Cellular Component: Golgi apparatus (GO:0005794);|Cellular Component: trans-Golgi network (GO:0005802);|Cellular Component: plasmodesma (GO:0009506);|Cellular Component: endosome membrane (GO:0010008);|Cellular Co…	--	--
unknown_sample_HQ_transcript_10249	1.44109	0.696644	5.99679	0.135592	4.35082	2.68596	2.05652	4.2882	1.7362	3.01633	3.14629	6.17095	5.10196	2.09569	3.78807	2.09116	0.80937	2.79004	2.14752	1.58673	1.74111	0.831746	3.35973	2.79856	3.50685	2.0895	0.646498	XP_020273792.1	conserved oligomeric Golgi complex subunit 3-like [Asparagus officinalis]	P40094|COG3_YEAST	Conserved oligomeric Golgi complex subunit 3 OS=Saccharomyces cerevisiae (strain ATCC 204508 / S288c) OX=559292 GN=COG3 PE=1 SV=1	egu:105058187	K20290	COG3, SEC34	conserved oligomeric Golgi complex subunit 3	--	--	KOG2604	Subunit of cis-Golgi transport vesicle tethering complex - Sec34p	[U]	CELLULAR PROCESSES AND SIGNALING	Intracellular trafficking, secretion, and vesicular transport	U	ENOG410XNXH	Component of oligomeric Golgi complex 3	Cellular Component: Golgi membrane (GO:0000139);|Biological Process: retrograde transport, vesicle recycling within Golgi (GO:0000301);|Cellular Component: cis-Golgi network (GO:0005801);|Biological Process: intracellular protein transport (GO:0006886);|Biological Process: ER to Golgi vesicle-mediated transport (GO:0006888);|Biological Process: intra-Golgi vesicle-mediated transport (GO:0006891);…	--	--
unknown_sample_HQ_transcript_10250	27.5644	16.3064	1.6965	38.3694	0.568547	7.27439	0.600357	1.71102	0.824319	1.94244	0.717864	0.954631	0.322662	0.399372	6.21445	8.50154	0.514666	7.05831	0.119501	5.76942	0.320354	0.174366	4.70236	5.43842	0.0630415	0.674118	11.7791	PKA64520.1	Disease resistance protein RPS5 [Apostasia shenzhenica]	Q42484|RPS2_ARATH	Disease resistance protein RPS2 OS=Arabidopsis thaliana OX=3702 GN=RPS2 PE=1 SV=1	--	--	--	--	--	--	KOG4658	Apoptotic ATPase	[T]	CELLULAR PROCESSES AND SIGNALING	Signal transduction mechanisms	S	COG4886	leucine Rich Repeat	--	--	--
unknown_sample_HQ_transcript_10251	6.6981	3.1048	5.64865	6.17841	3.9579	5.92926	13.2495	10.3014	5.31368	17.6069	9.41781	20.5526	7.03514	2.65883	2.07776	2.95307	10.1953	4.38575	4.54955	0.718281	4.88608	1.15916	3.82439	0.372612	0.648759	1.57426	1.74286	PIA51922.1	hypothetical protein AQUCO_01000055v1 [Aquilegia coerulea]	Q9FME8|OPT4_ARATH	Oligopeptide transporter 4 OS=Arabidopsis thaliana OX=3702 GN=OPT4 PE=1 SV=1	--	--	--	--	--	--	KOG2262	Sexual differentiation process protein ISP4	[T]	CELLULAR PROCESSES AND SIGNALING	Signal transduction mechanisms	S	ENOG410XNZC	oligo-peptide transporter	Cellular Component: integral component of plasma membrane (GO:0005887);|Biological Process: protein transport (GO:0015031);|Cellular Component: membrane (GO:0016020);|Molecular Function: oligopeptide transmembrane transporter activity (GO:0035673);|Biological Process: response to karrikin (GO:0080167);	--	--
unknown_sample_HQ_transcript_10252	0.507379	2.17822	0.906561	5.39574	20.7458	7.95583	24.704	7.51214	5.12165	9.456	4.60401	0.870504	0.37051	1.01127	12.5051	16.8354	22.1598	22.4483	19.8427	38.4586	18.9802	4.73359e-09	8.07864	12.8483	5.01658	18.1271	0.252325	ABJ99596.1	pyruvate decarboxylase [Lycoris aurea]	A2XFI3|PDC2_ORYSI	Pyruvate decarboxylase 2 OS=Oryza sativa subsp. indica OX=39946 GN=PDC2 PE=2 SV=2	egu:105044565	K01568	E4.1.1.1, pdc	pyruvate decarboxylase	ko00010	Glycolysis / Gluconeogenesis	KOG1184	Thiamine pyrophosphate-requiring enzyme	[EH]	METABOLISM|METABOLISM	Amino acid transport and metabolism |Coenzyme transport and metabolism	GH	COG3961	Pyruvate decarboxylase	Molecular Function: magnesium ion binding (GO:0000287);|Molecular Function: pyruvate decarboxylase activity (GO:0004737);|Molecular Function: thiamine pyrophosphate binding (GO:0030976);	--	--
unknown_sample_HQ_transcript_10255	1.25311	3.72045	0.771699	2.49919	0.291838	7.18084	4.25281	4.53685	1.28567	3.60633	1.50324	1.34286	3.43741	1.10396	1.20169	9.86785	7.5959	4.3738	4.76039	2.247	3.96385	2.185	0.00115248	2.04159	0.102707	1.4224	4.88486	XP_010934626.1	PREDICTED: heat shock protein 83-like [Elaeis guineensis]	P51819|HSP83_IPONI	Heat shock protein 83 OS=Ipomoea nil OX=35883 GN=HSP83A PE=2 SV=1	egu:105054741	K04079	htpG, HSP90A	molecular chaperone HtpG	ko04141|ko04151	Protein processing in endoplasmic reticulum|PI3K-Akt signaling pathway	KOG0019	Molecular chaperone (HSP90 family)	[O]	CELLULAR PROCESSES AND SIGNALING	Posttranslational modification, protein turnover, chaperones	O	COG0326	Molecular chaperone. Has ATPase activity (By similarity)	Molecular Function: ATP binding (GO:0005524);|Cellular Component: cytoplasm (GO:0005737);|Biological Process: protein folding (GO:0006457);|Molecular Function: unfolded protein binding (GO:0051082);	--	--
unknown_sample_HQ_transcript_10256	7.13694	8.18905	11.3445	10.2583	6.39745	10.4676	5.20087	8.06931	7.649	8.57314	6.24863	8.50883	10.379	5.82042	5.44989	8.35864	8.86186	9.18343	8.95722	5.9035	8.56367	6.76853	7.13567	7.60088	9.5117	6.24441	7.45735	XP_020249303.1	far upstream element-binding protein 2-like [Asparagus officinalis]	Q9LZ82|BTR1_ARATH	Protein BTR1 OS=Arabidopsis thaliana OX=3702 GN=BTR1 PE=1 SV=1	pda:103696027	K13210	FUBP	far upstream element-binding protein	--	--	KOG1676	K-homology type RNA binding proteins	[A]	INFORMATION STORAGE AND PROCESSING	RNA processing and modification	S	ENOG410XZYE	Far upstream element (FUSE) binding protein	Molecular Function: mRNA binding (GO:0003729);|Cellular Component: cytoplasm (GO:0005737);|Biological Process: RNA splicing (GO:0008380);|Biological Process: response to cytokinin (GO:0009735);|Biological Process: regulation by virus of viral protein levels in host cell (GO:0046719);	--	--
unknown_sample_HQ_transcript_10257	18.3543	13.4955	8.78119	13.1187	11.8467	11.43	22.689	10.9433	10.6778	10.6407	7.68389	12.3058	12.4875	11.5482	9.22833	2.60351	6.3774	7.26675	3.72825	9.60059	5.23786	2.61544	4.99305	3.9922	6.0652	4.08861	9.29844	--	--	--	--	--	--	--	--	--	--	--	--	--	--	--	--	--	--	--	--	--
unknown_sample_HQ_transcript_10258	6.62738	0.250164	10.0309	0.95286	2.22318	0.24158	14.6667	1.25333	4.17928	22.1561	2.8879	7.33292	8.42498	2.93362	4.53507	6.64399	5.96578	0.409339	0.43392	1.63243	0.923834	11.9665	10.8971	6.59784	20.2302	5.42484	11.3528	ONK72155.1	uncharacterized protein A4U43_C04F16360 [Asparagus officinalis]	Q5JQD7|YSL12_ORYSJ	Probable metal-nicotianamine transporter YSL12 OS=Oryza sativa subsp. japonica OX=39947 GN=YSL12 PE=2 SV=2	--	--	--	--	--	--	--	--	--	--	--	S	COG1297	oligo-peptide transporter	Cellular Component: integral component of membrane (GO:0016021);|Biological Process: transmembrane transport (GO:0055085);	--	--
unknown_sample_HQ_transcript_10259	1.38118	0.0976903	6.97538e-14	4.81587	2.21426	3.48055	0.00010917	1.41354e-16	1.65792	1.26557	4.224e-14	5.13494	1.132	4.73546e-08	0.348284	8.32312e-11	0.411971	2.39031	3.59653e-22	1.53739e-09	8.40698e-22	2.6968e-09	5.79659e-08	0.724852	1.76971e-20	4.03001e-16	1.35202e-05	XP_010250890.1	PREDICTED: trihelix transcription factor GTL1 isoform X2 [Nelumbo nucifera]	Q9C882|GTL1_ARATH	Trihelix transcription factor GTL1 OS=Arabidopsis thaliana OX=3702 GN=GTL1 PE=1 SV=2	--	--	--	--	--	--	KOG4282	Transcription factor GT-2 and related proteins, contains trihelix DNA-binding/SANT domain	[K]	INFORMATION STORAGE AND PROCESSING	Transcription	K	ENOG410YYXY	Transcription factor	Molecular Function: DNA binding (GO:0003677);|Molecular Function: DNA-binding transcription factor activity (GO:0003700);|Cellular Component: nucleus (GO:0005634);|Biological Process: transcription, DNA-templated (GO:0006351);|Biological Process: regulation of cell size (GO:0008361);|Biological Process: response to water deprivation (GO:0009414);|Biological Process: trichome morphogenesis (GO:001…	--	--
unknown_sample_HQ_transcript_1026	12.6455	16.2105	15.263	13.1492	8.813	11.4966	14.7514	11.7153	10.6017	13.1693	7.05138	17.1038	12.7916	14.1294	11.0721	9.57497	12.7896	11.5445	9.59559	11.6166	8.53956	10.2904	10.7679	6.0189	8.69697	9.95229	9.88211	XP_010938897.1	PREDICTED: probable manganese-transporting ATPase PDR2 [Elaeis guineensis]	Q9LT02|PDR2_ARATH	Probable manganese-transporting ATPase PDR2 OS=Arabidopsis thaliana OX=3702 GN=PDR2 PE=1 SV=1	egu:105057871	K14950	ATP13A1	manganese-transporting P-type ATPase	--	--	KOG0209	P-type ATPase	[P]	METABOLISM	Inorganic ion transport and metabolism	P	COG0474	P-type atpase	Molecular Function: ATP binding (GO:0005524);|Cellular Component: endoplasmic reticulum (GO:0005783);|Cellular Component: endoplasmic reticulum membrane (GO:0005789);|Cellular Component: plasma membrane (GO:0005886);|Biological Process: cation transport (GO:0006812);|Biological Process: cellular calcium ion homeostasis (GO:0006874);|Biological Process: cellular metal ion homeostasis (GO:0006875);…	--	--
unknown_sample_HQ_transcript_10260	5.0206	14.0242	3.81968	2.92477e-05	11.9906	1.49536e-07	0.320544	2.17493e-05	0.00718023	0.623138	0.0991113	0.461626	30.1529	1.59513	17.2756	0.396608	3.16428e-09	1.23325e-07	0.0193786	5.04325	0.0232869	7.96486e-08	0.0532041	1.38358e-08	1.28042e-08	10.8496	0.0393102	XP_020264248.1	probable calcium-transporting ATPase 5, plasma membrane-type [Asparagus officinalis]	Q2RAS0|ACA8_ORYSJ	Probable calcium-transporting ATPase 8, plasma membrane-type OS=Oryza sativa subsp. japonica OX=39947 GN=ACA8 PE=3 SV=1	egu:105045328	K01537	E3.6.3.8	Ca2+-transporting ATPase	--	--	KOG0204	Calcium transporting ATPase	[P]	METABOLISM	Inorganic ion transport and metabolism	P	ENOG410XNNC	ATPase, Ca transporting, plasma membrane	Molecular Function: calcium-transporting ATPase activity (GO:0005388);|Molecular Function: calmodulin binding (GO:0005516);|Molecular Function: ATP binding (GO:0005524);|Cellular Component: integral component of plasma membrane (GO:0005887);|Molecular Function: metal ion binding (GO:0046872);	--	--
unknown_sample_HQ_transcript_10261	2.34125	3.73593	3.34958	9.87051	2.19127	4.8184	4.8731	6.36859	8.57933	3.98063	2.29277	12.6888	16.183	7.25711	7.29511	0.474834	0.152735	0.607324	0.230734	0.393733	0.950462	0	0.350172	0.298806	2.58709	6.48775	3.10249	KEF51340.1	hypothetical protein A1O9_12690 [Exophiala aquamarina CBS 119918]	P06811|LAC1_NEUCR	Laccase OS=Neurospora crassa (strain ATCC 24698 / 74-OR23-1A / CBS 708.71 / DSM 1257 / FGSC 987) OX=367110 GN=lacc PE=1 SV=3	--	--	--	--	--	--	KOG1263	Multicopper oxidases	[Q]	METABOLISM	Secondary metabolites biosynthesis, transport and catabolism	Q	COG2132	Multicopper oxidase	Molecular Function: ferroxidase activity (GO:0004322);|Molecular Function: copper ion binding (GO:0005507);|Cellular Component: extracellular region (GO:0005576);|Biological Process: iron ion transport (GO:0006826);|Molecular Function: oxidoreductase activity, oxidizing metal ions (GO:0016722);|Biological Process: iron assimilation by reduction and transport (GO:0033215);|Cellular Component: high…	--	--
unknown_sample_HQ_transcript_10262	8.38465	4.38581	5.2449	3.37094	0.0572689	4.69919	3.24474	2.50542	2.44889	2.94269	1.39193	1.99724	4.82267	14.0744	0.825909	1.10721	1.02479	4.61434	0.333856	1.80779	0.990798	0.448129	0.368986	0.534707	1.72774	1.41742	3.5322	XP_020273056.1	LOW QUALITY PROTEIN: 6-phosphofructo-2-kinase/fructose-2,6-bisphosphatase-like [Asparagus officinalis]	Q9MB58|F26_ARATH	6-phosphofructo-2-kinase/fructose-2,6-bisphosphatase OS=Arabidopsis thaliana OX=3702 GN=FKFBP PE=1 SV=1	egu:105044561	K01103	PFKFB3	6-phosphofructo-2-kinase / fructose-2,6-biphosphatase 3&
unknown_sample_HQ_transcript_10263	1.81476	1.7313	0.000146529	1.35243	1.21272	4.14685	3.99666	2.06364	3.34853	0.567034	2.61617	0.0170362	1.76457	0.195053	1.11305	3.76803	2.81917	22.0785	15.4077	0.271616	40.2374	2.61047	2.15466e-05	10.2679	1.07906	0.939427	0.861927	ONK79027.1	uncharacterized protein A4U43_C01F2120 [Asparagus officinalis]	Q8GSM2|LOX23_HORVU	Lipoxygenase 2.3, chloroplastic OS=Hordeum vulgare OX=4513 GN=LOX2.3 PE=1 SV=1	egu:105050486	K00454	LOX2S	lipoxygenase	ko00591|ko00592	Linoleic acid metabolism|alpha-Linolenic acid metabolism	--	--	--	--	--	S	ENOG410YN4N	Plant lipoxygenase may be involved in a number of diverse aspects of plant physiology including growth and development, pest resistance, and senescence or responses to wounding (By similarity)	Cellular Component: chloroplast (GO:0009507);|Biological Process: response to salicylic acid (GO:0009751);|Biological Process: response to jasmonic acid (GO:0009753);|Biological Process: green leaf volatile biosynthetic process (GO:0010597);|Molecular Function: linoleate 13S-lipoxygenase activity (GO:0016165);|Biological Process: oxylipin biosynthetic process (GO:0031408);|Molecular Function: met…	--	--
unknown_sample_HQ_transcript_10264	17.7397	15.1028	3.90592	13.5152	8.34851	16.8999	9.965	7.89764	12.1489	7.88536	7.74774	8.21217	14.5596	4.53239	11.1598	15.3368	12.8192	6.27325	5.8611	8.4565	3.59099	5.53017	5.03001	7.81073	7.64051	2.07098	8.76755	XP_010931648.1	PREDICTED: kinesin-like protein KIN-13A [Elaeis guineensis]	B9FMJ3|KN13A_ORYSJ	Kinesin-like protein KIN-13A OS=Oryza sativa subsp. japonica OX=39947 GN=KIN13A PE=1 SV=1	egu:105052515	K10393	KIF2_24, MCAK	kinesin family member 2/24	--	--	KOG0246	Kinesin-like protein	[Z]	CELLULAR PROCESSES AND SIGNALING	Cytoskeleton	Z	COG5059	Kinesin family member	Molecular Function: microtubule motor activity (GO:0003777);|Molecular Function: ATP binding (GO:0005524);|Cellular Component: endoplasmic reticulum (GO:0005783);|Cellular Component: Golgi stack (GO:0005795);|Cellular Component: kinesin complex (GO:0005871);|Cellular Component: microtubule (GO:0005874);|Cellular Component: plasma membrane (GO:0005886);|Biological Process: microtubule-based moveme…	--	--
unknown_sample_HQ_transcript_10266	2.98897	9.91824	0.0639444	10.27	0.706618	2.95166	3.58061	4.02612	6.98174	2.23167	2.75653	2.99368	1.1578	11.0583	0.0700161	1.83909	1.16206	0.618451	2.8085	2.72952	1.54642	5.77416	4.26896	0.236579	0.0076727	3.031	3.62194	XP_009381110.1	PREDICTED: heat shock protein 90-6, mitochondrial [Musa acuminata subsp. malaccensis]	F4JFN3|HS906_ARATH	Heat shock protein 90-6, mitochondrial OS=Arabidopsis thaliana OX=3702 GN=HSP90-6 PE=1 SV=1	mus:103969334	K09487	HSP90B, TRA1	heat shock protein 90kDa beta	ko04141|ko04151	Protein processing in endoplasmic reticulum|PI3K-Akt signaling pathway	KOG0019	Molecular chaperone (HSP90 family)	[O]	CELLULAR PROCESSES AND SIGNALING	Posttranslational modification, protein turnover, chaperones	O	COG0326	Molecular chaperone. Has ATPase activity (By similarity)	Molecular Function: ATP binding (GO:0005524);|Cellular Component: cell wall (GO:0005618);|Cellular Component: mitochondrion (GO:0005739);|Biological Process: protein folding (GO:0006457);|Cellular Component: chloroplast stroma (GO:0009570);|Molecular Function: unfolded protein binding (GO:0051082);	--	--
unknown_sample_HQ_transcript_10267	0	0	0	0	0	0	0	0	0	0	0	0	0	0	0	0	0	0	0	0	0	0	0	0	0	0	0	ACL88295.1	Hrb87F-PA, partial [synthetic construct]	O94432|YHKF_SCHPO	Uncharacterized RNA-binding protein C660.15 OS=Schizosaccharomyces pombe (strain 972 / ATCC 24843) OX=284812 GN=SPBC660.15 PE=4 SV=1	atr:18427671	K14411	MSI	RNA-binding protein Musashi	ko03015	mRNA surveillance pathway	KOG0118	FOG: RRM domain	[R]	POORLY CHARACTERIZED	General function prediction only	S	COG0724	Rna-binding protein	Molecular Function: RNA binding (GO:0003723);|Molecular Function: mRNA 3'-UTR binding (GO:0003730);|Cellular Component: nucleus (GO:0005634);|Cellular Component: nucleoplasm (GO:0005654);|Cellular Component: cytoplasm (GO:0005737);|Cellular Component: mRNA cleavage factor complex (GO:0005849);|Biological Process: mRNA polyadenylation (GO:0006378);|Biological Process: mRNA cleavage (GO:0006379);|C…	--	--
unknown_sample_HQ_transcript_1027	6.37072	6.21552	9.21573	4.08635	0.457385	5.20326	7.79992	6.97678	5.30273	8.24535	7.47913	7.14312	4.3496	5.6686	6.51926	0.0384525	5.08805	6.02971	7.23094	3.57307	8.14836	3.04667	5.31149	4.25851	1.54812	6.75085	5.91022	XP_020270491.1	protein TPR3-like isoform X2 [Asparagus officinalis]	Q10NY2|TPR3_ORYSJ	Protein TPR3 OS=Oryza sativa subsp. japonica OX=39947 GN=TPR3 PE=1 SV=1	--	--	--	--	--	--	KOG0266	WD40 repeat-containing protein	[R]	POORLY CHARACTERIZED	General function prediction only	S	ENOG410XP3K	Positively regulates the activity of the minus-end directed microtubule motor protein dynein. May enhance dynein- mediated microtubule sliding by targeting dynein to the microtubule plus end. Required for	Biological Process: regulation of transcription, DNA-templated (GO:0006355);	--	--
unknown_sample_HQ_transcript_10270	2.04986	3.16704	1.70623	4.23752	3.61703	0.979213	2.4042	6.57953	4.14806	5.16167	5.21453	5.67153	3.18567	4.31742	2.01905	3.25621	0.836853	1.38202	3.19783	2.62911	2.84961	4.55514	2.87638	6.39735	1.38163	2.92338	3.83106	ONK71712.1	uncharacterized protein A4U43_C04F11580 [Asparagus officinalis]	Q337A0|XB33_ORYSJ	Probable E3 ubiquitin-protein ligase XBOS33 OS=Oryza sativa subsp. japonica OX=39947 GN=XBOS33 PE=2 SV=1	--	--	--	--	--	--	KOG0504	FOG: Ankyrin repeat	[R]	POORLY CHARACTERIZED	General function prediction only	S	COG0666	Ankyrin Repeat	Cellular Component: endoplasmic reticulum membrane (GO:0005789);|Biological Process: protein N-linked glycosylation (GO:0006487);|Biological Process: oligosaccharide-lipid intermediate biosynthetic process (GO:0006490);|Biological Process: protein ubiquitination (GO:0016567);|Molecular Function: dolichyl pyrophosphate Man9GlcNAc2 alpha-1,3-glucosyltransferase activity (GO:0042281);|Molecular Func…	--	--
unknown_sample_HQ_transcript_10271	23.1628	2.91781	18.3731	9.05936	17.3511	21.4734	6.47287	23.3327	6.31756	16.5215	33.4462	67.6887	0.239269	6.59113	0.726629	7.57788	0.735622	16.9171	23.3403	12.1021	25.0977	23.9259	12.249	23.4212	7.53619	0.384312	9.58188	BAU46557.1	fructan:fructan 6G-fructosyltransferase [Allium cepa]	P92916|GFT_ALLCE	Bifunctional 6(G)-fructosyltransferase/2,1-fructan:2,1-fructan 1-fructosyltransferase OS=Allium cepa OX=4679 PE=1 SV=1	pda:103710714	K01193	E3.2.1.26, sacA	beta-fructofuranosidase	ko00500|ko00052	Starch and sucrose metabolism|Galactose metabolism	KOG0228	Beta-fructofuranosidase (invertase)	[G]	METABOLISM	Carbohydrate transport and metabolism	G	COG1621	Hydrolase	Molecular Function: hydrolase activity, hydrolyzing O-glycosyl compounds (GO:0004553);|Cellular Component: vacuolar membrane (GO:0005774);|Biological Process: carbohydrate metabolic process (GO:0005975);|Cellular Component: integral component of membrane (GO:0016021);|Molecular Function: 6G-fructosyltransferase activity (GO:0033841);|Molecular Function: 1,2-beta-fructan 1F-fructosyltransferase ac…	--	--
unknown_sample_HQ_transcript_10272	7.0456	4.15476	3.28118e-08	7.87938	3.82785	3.6346	1.05104e-06	0.00115732	0.241741	0.709073	3.72751e-05	1.11156e-05	4.60339	6.47459e-07	3.58171	6.3628	0.00972587	5.36774	0.00145688	11.4183	0.000102694	7.63014e-05	1.79328	17.101	4.99813	3.84915	3.15536e-06	XP_020240974.1	transmembrane 9 superfamily member 11-like [Asparagus officinalis]	Q9FYQ8|TMN11_ARATH	Transmembrane 9 superfamily member 11 OS=Arabidopsis thaliana OX=3702 GN=TMN11 PE=2 SV=1	--	--	--	--	--	--	KOG1278	Endosomal membrane proteins, EMP70	[U]	CELLULAR PROCESSES AND SIGNALING	Intracellular trafficking, secretion, and vesicular transport	S	ENOG410XPIW	transmembrane 9 superfamily	Cellular Component: Golgi membrane (GO:0000139);|Cellular Component: endosome (GO:0005768);|Cellular Component: Golgi apparatus (GO:0005794);|Cellular Component: trans-Golgi network (GO:0005802);|Cellular Component: endosome membrane (GO:0010008);|Cellular Component: membrane (GO:0016020);|Cellular Component: integral component of membrane (GO:0016021);|Biological Process: protein localization to…	--	--
unknown_sample_HQ_transcript_10273	0.938847	1.64723	1.40231	0.951205	0.462962	0.0110836	1.97897	1.01403	0.446242	1.15862	1.12921	0.0160903	0.565014	0.596052	0.92449	3.17312	2.67515	2.51527	1.61757	2.15057	0.9186	2.41743	1.27665	0.625725	3.07951	0.409392	0.928277	XP_020273805.1	peroxisomal fatty acid beta-oxidation multifunctional protein MFP2-like isoform X2 [Asparagus officinalis]	Q39659|MFPA_CUCSA	Glyoxysomal fatty acid beta-oxidation multifunctional protein MFP-a OS=Cucumis sativus OX=3659 PE=1 SV=1	pda:103721688	K10527	MFP2	enoyl-CoA hydratase/3-hydroxyacyl-CoA dehydrogenase	ko01212|ko00592|ko00071	Fatty acid metabolism|alpha-Linolenic acid metabolism|Fatty acid degradation	KOG1683	Hydroxyacyl-CoA dehydrogenase/enoyl-CoA hydratase	[I]	METABOLISM	Lipid transport and metabolism	I	COG1250	Dehydrogenase	Molecular Function: 3-hydroxyacyl-CoA dehydrogenase activity (GO:0003857);|Molecular Function: dodecenoyl-CoA delta-isomerase activity (GO:0004165);|Molecular Function: enoyl-CoA hydratase activity (GO:0004300);|Biological Process: fatty acid beta-oxidation (GO:0006635);|Molecular Function: 3-hydroxybutyryl-CoA epimerase activity (GO:0008692);|Cellular Component: glyoxysome (GO:0009514);|Molecula…	--	--
unknown_sample_HQ_transcript_10274	30.049	25.92	34.9087	34.8162	8.11482	30.385	19.0782	3.28685e-19	20.0856	28.0149	0.132156	15.3658	30.1206	17.2395	32.1944	15.5647	30.3042	16.1004	5.38303e-12	21.8409	2.51269e-05	12.3143	25.8208	7.41402	25.5745	5.52813	20.1833	XP_020247379.1	dolichyl-diphosphooligosaccharide--protein glycosyltransferase subunit 2-like [Asparagus officinalis]	Q5N7W3|RPN2_ORYSJ	Dolichyl-diphosphooligosaccharide--protein glycosyltransferase subunit 2 OS=Oryza sativa subsp. japonica OX=39947 GN=RPN2 PE=2 SV=1	egu:105054486	K12667	SWP1, RPN2	oligosaccharyltransferase complex subunit delta (ribophorin II)	ko04141|ko00510|ko00513	Protein processing in endoplasmic reticulum|N-Glycan biosynthesis|Various types of N-glycan biosynthesis	KOG2447	Oligosaccharyltransferase, delta subunit (ribophorin II)	[O]	CELLULAR PROCESSES AND SIGNALING	Posttranslational modification, protein turnover, chaperones	S	ENOG410XRF2	ribophorin II	Cellular Component: mitochondrion (GO:0005739);|Cellular Component: vacuolar membrane (GO:0005774);|Cellular Component: Golgi apparatus (GO:0005794);|Cellular Component: plasma membrane (GO:0005886);|Biological Process: protein N-linked glycosylation (GO:0006487);|Cellular Component: oligosaccharyltransferase complex (GO:0008250);|Biological Process: response to cold (GO:0009409);|Cellular Compon…	--	--
unknown_sample_HQ_transcript_10276	1.60612	1.86812	1.17957	0.262501	0.347733	1.62156	0.61862	0.519714	0.0179547	0.833471	1.62058	0.00244531	0.54027	2.77163	1.52583	0.613356	0.324392	0.000402476	0.320886	1.24684	0.919656	0.971381	0.544587	0.862725	0.320166	0.529535	0.671863	ONK62911.1	uncharacterized protein A4U43_C07F9400 [Asparagus officinalis]	Q6I576|SPL9_ORYSJ	Squamosa promoter-binding-like protein 9 OS=Oryza sativa subsp. japonica OX=39947 GN=SPL9 PE=2 SV=1	--	--	--	--	--	--	--	--	--	--	--	S	ENOG4111YFE	Squamosa promoter-binding-like protein	Cellular Component: nucleus (GO:0005634);|Biological Process: regulation of transcription, DNA-templated (GO:0006355);|Molecular Function: sequence-specific DNA binding (GO:0043565);|Molecular Function: metal ion binding (GO:0046872);|Biological Process: copper ion homeostasis (GO:0055070);	--	--
unknown_sample_HQ_transcript_10277	14.6884	13.7907	0.00879002	21.6054	17.3179	13.2562	13.9203	10.4878	7.49327	15.03	0.867722	1.32626	25.084	11.8009	17.3572	15.7149	0.779593	3.63365e-06	6.6954	0.423493	7.79766	7.94792	9.28866	6.6105	6.68967	2.09298	4.44196	XP_020259333.1	protein TPR3-like isoform X3 [Asparagus officinalis]	Q10NY2|TPR3_ORYSJ	Protein TPR3 OS=Oryza sativa subsp. japonica OX=39947 GN=TPR3 PE=1 SV=1	--	--	--	--	--	--	KOG0266	WD40 repeat-containing protein	[R]	POORLY CHARACTERIZED	General function prediction only	S	ENOG410XP3K	Positively regulates the activity of the minus-end directed microtubule motor protein dynein. May enhance dynein- mediated microtubule sliding by targeting dynein to the microtubule plus end. Required for	Biological Process: regulation of transcription, DNA-templated (GO:0006355);	--	--
unknown_sample_HQ_transcript_10279	5.08999	2.79023	8.67406	10.9058	6.62136	7.7421	11.6612	8.60886	9.97854	11.6069	10.3765	11.72	6.80911	10.494	12.6494	4.78884	3.88188	8.23231	6.24682	4.09869	7.03432	14.9063	8.66289	8.3666	7.20434	3.22969	10.5321	ONK76315.1	uncharacterized protein A4U43_C03F26310 [Asparagus officinalis]	Q9C5G0|SUF4_ARATH	Protein SUPPRESSOR OF FRI 4 OS=Arabidopsis thaliana OX=3702 GN=SUF4 PE=1 SV=1	--	--	--	--	--	--	KOG2893	Zn finger protein	[R]	POORLY CHARACTERIZED	General function prediction only	S	ENOG410ZJGQ	Zinc finger protein	Molecular Function: DNA binding (GO:0003677);|Molecular Function: DNA-binding transcription factor activity (GO:0003700);|Cellular Component: nucleus (GO:0005634);|Biological Process: regulation of transcription, DNA-templated (GO:0006355);|Biological Process: flower development (GO:0009908);|Biological Process: negative regulation of flower development (GO:0009910);|Biological Process: cell diff…	--	--
unknown_sample_HQ_transcript_1028	8.8384	7.43867	8.79977	6.52798	2.89931	6.45184	4.2459	3.92409	5.19943	4.36691	2.21659	5.43847	6.15647	5.94479	4.73614	5.70225	6.71814	6.62665	1.69618	4.1577	2.56753	4.22734	2.11606	1.44969	4.0437	3.13069	4.7857	XP_020251742.1	DExH-box ATP-dependent RNA helicase DExH3-like [Asparagus officinalis]	F4HYJ7|DEXH3_ARATH	DExH-box ATP-dependent RNA helicase DExH3 OS=Arabidopsis thaliana OX=3702 GN=At1g48650 PE=3 SV=1	egu:105048471	K14442	DHX36, RHAU	ATP-dependent RNA helicase DHX36	ko03018	RNA degradation	KOG0920	ATP-dependent RNA helicase A	[A]	INFORMATION STORAGE AND PROCESSING	RNA processing and modification	L	COG1643	helicase	Molecular Function: RNA binding (GO:0003723);|Molecular Function: ATP binding (GO:0005524);|Cellular Component: nucleus (GO:0005634);|Molecular Function: ATP-dependent 3'-5' RNA helicase activity (GO:0034459);	--	--
unknown_sample_HQ_transcript_10280	29.0324	0.0001352	0.0009684	7.96664e-06	0.00021322	0.00255956	0.00103559	11.2204	0.000587589	7.95569e-05	7.7028	2.125e-05	0.0524417	0.00575102	0.018654	0.000390409	0.162725	16.1557	5.55772	0.145039	4.88666	0.217137	4.34836e-08	3.0981	8.26214e-10	4.75205e-05	7.91215	XP_020277313.1	LOW QUALITY PROTEIN: protein TSS-like [Asparagus officinalis]	F4JKH6|TSS_ARATH	Protein TSS OS=Arabidopsis thaliana OX=3702 GN=TSS PE=1 SV=1	egu:105032569	K03255	TIF31, CLU1	protein TIF31	--	--	KOG1839	Uncharacterized protein CLU1/cluA/TIF31 involved in mitochondrial morphology/distribution, also found associated with eIF-3	[R]	POORLY CHARACTERIZED	General function prediction only	S	ENOG410XQUQ	Involved in proper cytoplasmic distribution of mitochondria (By similarity)	Biological Process: cell cycle (GO:0007049);|Biological Process: multicellular organism development (GO:0007275);|Biological Process: response to abscisic acid (GO:0009737);	--	--
unknown_sample_HQ_transcript_10282	0.37787	0.382778	0.309412	0.654531	0.684332	0.783523	0.45935	0.566941	0.763654	0.282644	0.0228635	0.276247	0.0736862	0.301431	0.0240643	0.204643	0.0988104	0.332061	0.000354599	0.389684	0.376874	0.0468539	0.10961	0.0266714	0.331581	1.63107e-07	0.115134	XP_020274104.1	receptor-like serine/threonine-protein kinase NCRK [Asparagus officinalis]	Q8VYY5|NCRK_ARATH	Receptor-like serine/threonine-protein kinase NCRK OS=Arabidopsis thaliana OX=3702 GN=NCRK PE=1 SV=1	--	--	--	--	--	--	KOG1187	Serine/threonine protein kinase	[T]	CELLULAR PROCESSES AND SIGNALING	Signal transduction mechanisms	T	COG0515	Serine Threonine protein kinase	--	--	--
unknown_sample_HQ_transcript_10283	6.46523	9.09454	3.53037	7.52415	2.28122	7.58552	0.130456	15.9169	4.94689	2.77205	8.13172	2.857	6.23144	24.7014	10.1611	0.461552	4.07688	2.83881e-12	16.4486	8.18464	16.5913	0.51691	8.95404	6.16461	18.674	18.6005	10.4885	XP_020277040.1	vacuolar-sorting receptor 1-like [Asparagus officinalis]	P93026|VSR1_ARATH	Vacuolar-sorting receptor 1 OS=Arabidopsis thaliana OX=3702 GN=VSR1 PE=1 SV=2	--	--	--	--	--	--	--	--	--	--	--	U	ENOG41105IF	calcium ion binding	Cellular Component: Golgi membrane (GO:0000139);|Molecular Function: calcium ion binding (GO:0005509);|Cellular Component: endosome (GO:0005768);|Cellular Component: late endosome (GO:0005770);|Cellular Component: endoplasmic reticulum (GO:0005783);|Cellular Component: Golgi apparatus (GO:0005794);|Cellular Component: trans-Golgi network (GO:0005802);|Cellular Component: plasma membrane (GO:00058…	--	--
unknown_sample_HQ_transcript_10284	0.00143406	9.68193e-05	8.56008e-05	6.56979e-17	9.80166e-09	6.63775e-11	3.12404e-12	0.450931	0.000602972	0.000102387	3.66861e-10	0.000271899	1.89453e-06	1.24436e-07	1.04031e-17	1.06617e-07	0.00663976	2.46296e-13	4.42939e-06	1.54133e-05	2.12752e-16	3.52496e-09	2.42098e-11	6.63155e-17	1.28433e-11	1.44046e-08	1.31895e-05	XP_020247119.1	protein ECERIFERUM 1 isoform X1 [Asparagus officinalis]	F4HVY0|CER1_ARATH	Protein ECERIFERUM 1 OS=Arabidopsis thaliana OX=3702 GN=CER1 PE=1 SV=1	egu:105044200	K15404	K15404, CER1	aldehyde decarbonylase	ko00073	Cutin, suberine and wax biosynthesis	--	--	--	--	--	S	ENOG4111G66	WAX2-like	Molecular Function: sphingosine hydroxylase activity (GO:0000170);|Molecular Function: iron ion binding (GO:0005506);|Cellular Component: endoplasmic reticulum membrane (GO:0005789);|Biological Process: response to water deprivation (GO:0009414);|Biological Process: wax biosynthetic process (GO:0010025);|Cellular Component: integral component of membrane (GO:0016021);|Biological Process: sphingol…	--	--
unknown_sample_HQ_transcript_10285	1.14695	0.00831832	0.533465	0.791379	0.483639	0.395464	2.25073	3.14126	1.15849	2.31582	3.85965	2.75538	1.9568	4.21055	0.000587449	2.21623	2.1137	1.69417	2.44324	2.91876	3.03816	1.58182	1.88856	1.81029	0.111788	3.16878	4.01908	ONK74920.1	uncharacterized protein A4U43_C03F11470 [Asparagus officinalis]	O14305|SID1_SCHPO	Serine/threonine-protein kinase sid1 OS=Schizosaccharomyces pombe (strain 972 / ATCC 24843) OX=284812 GN=sid1 PE=1 SV=1	egu:105061568	K08838	STK24_25_MST4	serine/threonine-protein kinase 24/25/MST4	--	--	KOG0201	Serine/threonine protein kinase	[T]	CELLULAR PROCESSES AND SIGNALING	Signal transduction mechanisms	T	ENOG410XP9G	mitogen-activated protein kinase kinase kinase kinase	Biological Process: MAPK cascade (GO:0000165);|Molecular Function: protein serine/threonine kinase activity (GO:0004674);|Molecular Function: ATP binding (GO:0005524);|Cellular Component: nucleus (GO:0005634);|Cellular Component: cytoplasm (GO:0005737);|Cellular Component: cytosol (GO:0005829);|Biological Process: signal transduction by protein phosphorylation (GO:0023014);|Biological Process: se…	--	--
unknown_sample_HQ_transcript_10286	22.8998	16.923	10.1546	15.7744	6.21045	10.6174	7.73683	6.79489	4.38046	5.37871	4.88561	5.80526	7.39516	9.25837	10.7213	2.81223	4.68583	3.64368	2.54171	7.81653	3.48269	2.07675	1.02649	3.36209	2.65874	3.35372	3.82131	ONK72417.1	uncharacterized protein A4U43_C04F19220 [Asparagus officinalis]	Q9CAG5|PUB7_ARATH	U-box domain-containing protein 7 OS=Arabidopsis thaliana OX=3702 GN=PUB7 PE=2 SV=1	--	--	--	--	--	--	KOG0167	FOG: Armadillo/beta-catenin-like repeats	[S]	POORLY CHARACTERIZED	Function unknown	O	ENOG410XQ5K	Ubox domain-containing protein	Molecular Function: ubiquitin-protein transferase activity (GO:0004842);|Cellular Component: nucleus (GO:0005634);|Cellular Component: cytoplasm (GO:0005737);	--	--
unknown_sample_HQ_transcript_10287	7.60993	6.74859	4.65438	8.6109	3.82621	12.7883	2.51819	1.70826	0.99784	6.15492	3.43913	7.90542	3.28583	1.51213	12.7311	8.83873	3.75878	3.68845	1.88775	3.43353	2.18428	2.99835	1.32858	5.55561	0.406691	0.65172	10.1856	PKU82108.1	hypothetical protein MA16_Dca004125 [Dendrobium catenatum]	--	--	--	--	--	--	--	--	--	--	--	--	--	S	ENOG410YS9F	NA	--	--	--
unknown_sample_HQ_transcript_10288	5.77975	3.05251	6.81564	6.55753	2.486	1.61331	3.12698	1.89694	0.481788	5.10653	0.958697	9.32015	1.86227	4.26284	1.22617	3.03146	5.7935e-06	1.58754	0.598062	4.73942	5.67636e-05	2.38474	1.2706e-05	3.99481	3.20635	4.74135e-09	1.07957	XP_020254301.1	LOW QUALITY PROTEIN: exportin-2 [Asparagus officinalis]	Q9ZPY7|XPO2_ARATH	Exportin-2 OS=Arabidopsis thaliana OX=3702 GN=CAS PE=2 SV=1	pda:103702507	K18423	CSE1, CAS, XPO2	exportin-2 (importin alpha re-exporter)	--	--	KOG1992	Nuclear export receptor CSE1/CAS (importin beta superfamily)	[YU]	CELLULAR PROCESSES AND SIGNALING|CELLULAR PROCESSES AND SIGNALING	Nuclear structure |Intracellular trafficking, secretion, and vesicular transport	O	COG5657	Importin	Molecular Function: nuclear export signal receptor activity (GO:0005049);|Cellular Component: nuclear envelope (GO:0005635);|Cellular Component: cytosol (GO:0005829);|Biological Process: protein import into nucleus (GO:0006606);|Biological Process: protein export from nucleus (GO:0006611);|Molecular Function: Ran GTPase binding (GO:0008536);|Molecular Function: protein transporter activity (GO:00…	--	--
unknown_sample_HQ_transcript_10289	9.3995e-05	0.0989464	1.74304e-05	0.621784	1.33163e-08	2.61482e-08	5.54147e-12	1.63596e-05	0.026139	0.0841906	1.36261e-07	0.355262	7.37362e-06	4.07724e-05	0.187501	1.10388e-06	0.0742846	9.0908e-10	8.00655e-06	2.43973e-14	4.55701e-07	5.12161e-06	0.0648719	0.492843	0.580692	9.61695e-13	0.00120311	XP_020257340.1	KH domain-containing protein HEN4-like [Asparagus officinalis]	Q8W4B1|RCF3_ARATH	RNA-binding KH domain-containing protein RCF3 OS=Arabidopsis thaliana OX=3702 GN=RCF3 PE=1 SV=1	egu:105040917	K13162	PCBP2_3_4	poly(rC)-binding protein 2	--	--	KOG2190	PolyC-binding proteins alphaCP-1 and related KH domain proteins	[AR]	INFORMATION STORAGE AND PROCESSING|POORLY CHARACTERIZED	RNA processing and modification |General function prediction only	S	ENOG410XNN8	mRNA transport	Biological Process: mRNA processing (GO:0006397);|Biological Process: response to osmotic stress (GO:0006970);|Biological Process: RNA splicing (GO:0008380);|Biological Process: jasmonic acid mediated signaling pathway (GO:0009867);|Biological Process: heat acclimation (GO:0010286);|Cellular Component: nuclear dicing body (GO:0010445);|Biological Process: regulation of gene expression (GO:0010468…	--	--
unknown_sample_HQ_transcript_1029	1.89764	3.45409	3.38224	7.23527	3.49322	4.46097	7.64754	25.1454	27.0819	33.2401	41.8073	8.65757	7.95915	4.4318	17.3785	11.104	17.2309	4.12156	45.7222	66.239	42.5028	54.4034	52.8844	30.1077	32.3602	34.7946	10.0851	PKU71286.1	Katanin p80 WD40 repeat-containing subunit B1 like [Dendrobium catenatum]	--	--	--	--	--	--	--	--	--	--	--	--	--	S	ENOG4111Y9I	WD-40 repeat family protein	--	--	--
unknown_sample_HQ_transcript_10292	6.40657	16.1263	20.8569	7.87795	6.22937	4.73925	3.37415	17.8827	3.18384e-10	0.293904	20.7403	5.99173	3.07534	1.97353	19.3064	11.786	0.520928	0.0692846	12.7558	0.0477766	21.5778	1.85387e-10	6.67161e-07	2.1856	9.43571	5.86905	5.44683	ONK74519.1	uncharacterized protein A4U43_C03F7210 [Asparagus officinalis]	F4I2N7|RLK7_ARATH	Receptor-like protein kinase 7 OS=Arabidopsis thaliana OX=3702 GN=RLK7 PE=1 SV=1	--	--	--	--	--	--	--	--	--	--	--	S	COG4886	leucine Rich Repeat	Molecular Function: peptide receptor activity (GO:0001653);|Molecular Function: protein kinase activity (GO:0004672);|Molecular Function: protein serine/threonine kinase activity (GO:0004674);|Molecular Function: ATP binding (GO:0005524);|Cellular Component: plasma membrane (GO:0005886);|Biological Process: response to oxidative stress (GO:0006979);|Cellular Component: plasmodesma (GO:0009506);|B…	--	--
unknown_sample_HQ_transcript_10294	2.05417	0.996196	0.299263	1.98532	0.631265	1.98402	0.761555	0.353702	2.27663	0.420172	0.00905815	0.179526	0.76578	0.357964	0.0924758	0.135208	0.604182	1.14328	0.0441279	8.08547e-05	0.0384894	0	0	0.0746216	0	0	0.157206	XP_020242358.1	probable galactinol--sucrose galactosyltransferase 2 [Asparagus officinalis]	Q94A08|RFS2_ARATH	Probable galactinol--sucrose galactosyltransferase 2 OS=Arabidopsis thaliana OX=3702 GN=RFS2 PE=2 SV=2	--	--	--	--	--	--	--	--	--	--	--	S	ENOG410YBU9	raffinose synthase	Biological Process: response to oxidative stress (GO:0006979);|Cellular Component: plasmodesma (GO:0009506);|Biological Process: raffinose family oligosaccharide biosynthetic process (GO:0010325);|Molecular Function: transferase activity, transferring glycosyl groups (GO:0016757);|Biological Process: raffinose catabolic process (GO:0034484);|Molecular Function: raffinose alpha-galactosidase activ…	--	--
unknown_sample_HQ_transcript_10295	19.453	11.7754	8.76285	4.32053	10.3212	17.3425	12.7876	0.000754366	3.73627	22.9761	0.704718	21.3483	6.15341	20.1168	15.7553	14.5466	6.50495	12.7637	0.00723611	13.7622	0.4557	10.2408	3.9889e-06	12.0835	8.49153	8.62601	6.40079	XP_020260253.1	serine/threonine protein phosphatase 2A 57 kDa regulatory subunit B' theta isoform-like [Asparagus officinalis]	Q8RW96|2A5G_ARATH	Serine/threonine protein phosphatase 2A 59 kDa regulatory subunit B' gamma isoform OS=Arabidopsis thaliana OX=3702 GN=B'GAMMA PE=1 SV=2	nnu:104592971	K11584	PPP2R5	serine/threonine-protein phosphatase 2A regulatory subunit B'	ko03015|ko04114|ko04152|ko04071|ko04151|ko04113	mRNA surveillance pathway|Oocyte meiosis|AMPK signaling pathway|Sphingolipid signaling pathway|PI3K-Akt signaling pathway|Meiosis - yeast	KOG2085	Serine/threonine protein phosphatase 2A, regulatory subunit	[T]	CELLULAR PROCESSES AND SIGNALING	Signal transduction mechanisms	T	ENOG410XQJW	Protein phosphatase 2, regulatory subunit B	Cellular Component: protein phosphatase type 2A complex (GO:0000159);|Cellular Component: nucleus (GO:0005634);|Cellular Component: cytoplasm (GO:0005737);|Cellular Component: cytosol (GO:0005829);|Biological Process: methionine metabolic process (GO:0006555);|Biological Process: defense response (GO:0006952);|Molecular Function: poly(U) RNA binding (GO:0008266);|Biological Process: brassinostero…	--	--
unknown_sample_HQ_transcript_10296	0.000889464	2.91208e-06	0.035425	0.001433	9.00895e-06	8.28621e-06	0.335802	0.000593105	0.000545635	3.8037e-05	0.000103063	0.00569726	0.000430074	8.00383e-06	0.95926	0.0101616	4.78838e-06	6.1415e-07	0.0111975	9.31858e-06	0.00596584	0.956269	1.21426	0.00357286	0.00136406	0.00649674	0.00465893	ONK58667.1	uncharacterized protein A4U43_C09F15430 [Asparagus officinalis]	Q9FLT0|TSN2_ARATH	Ribonuclease TUDOR 2 OS=Arabidopsis thaliana OX=3702 GN=TSN2 PE=1 SV=1	--	--	--	--	--	--	KOG2039	Transcriptional coactivator p100	[K]	INFORMATION STORAGE AND PROCESSING	Transcription	L	COG1525	nuclease	Cellular Component: P-body (GO:0000932);|Molecular Function: RNA binding (GO:0003723);|Molecular Function: mRNA binding (GO:0003729);|Molecular Function: nuclease activity (GO:0004518);|Cellular Component: nucleus (GO:0005634);|Cellular Component: nuclear envelope (GO:0005635);|Cellular Component: cytoplasm (GO:0005737);|Cellular Component: endoplasmic reticulum (GO:0005783);|Cellular Component: …	--	--
unknown_sample_HQ_transcript_10298	19.4876	18.6787	27.3635	16.4196	17.0265	16.6211	15.5057	18.262	15.2412	10.292	19.8665	4.11525	15.1686	25.7795	13.0538	15.7328	8.28926	11.1008	15.4191	5.22756	14.5454	10.9713	8.34395	9.3645	15.0151	10.2008	9.03884	XP_020243382.1	ATPase family AAA domain-containing protein 1-like isoform X1 [Asparagus officinalis]	Q9P7J5|YJNA_SCHPO	Uncharacterized AAA domain-containing protein C24B10.10c OS=Schizosaccharomyces pombe (strain 972 / ATCC 24843) OX=284812 GN=SPCC24B10.10c PE=3 SV=1	--	--	--	--	--	--	KOG0737	AAA+-type ATPase	[O]	CELLULAR PROCESSES AND SIGNALING	Posttranslational modification, protein turnover, chaperones	O	COG0464	Aaa atpase	Molecular Function: ATP binding (GO:0005524);|Cellular Component: mitochondrion (GO:0005739);|Cellular Component: mitochondrial outer membrane (GO:0005741);|Molecular Function: ATPase activity (GO:0016887);|Biological Process: protein import into mitochondrial intermembrane space (GO:0045041);	--	--
unknown_sample_HQ_transcript_10299	0.805531	0.0176808	1.45976	0.520796	0.175135	0.0786595	0.2597	0.0262389	0.10159	0.792374	0.0496965	0.636911	0.640879	0.368473	0.0771563	0.171207	0.443636	1.12205	0.213607	0.147379	0.0250564	0.928055	0.187165	0.0885432	0.852382	0.0752201	2.47075	XP_020276954.1	zinc finger BED domain-containing protein RICESLEEPER 2 [Asparagus officinalis]	Q6AVI0|RSLE2_ORYSJ	Zinc finger BED domain-containing protein RICESLEEPER 2 OS=Oryza sativa subsp. japonica OX=39947 GN=Os03g0733400 PE=2 SV=1	--	--	--	--	--	--	KOG1121	Tam3-transposase (Ac family)	[L]	INFORMATION STORAGE AND PROCESSING	Replication, recombination and repair	S	ENOG410Y37V	transposon protein	Molecular Function: DNA binding (GO:0003677);|Cellular Component: nucleus (GO:0005634);|Biological Process: post-embryonic development (GO:0009791);|Molecular Function: metal ion binding (GO:0046872);|Molecular Function: protein dimerization activity (GO:0046983);	--	--
unknown_sample_HQ_transcript_103	4.4137e-90	0	2.93155e-14	3.81084e-16	0	5.60748e-24	0.140968	1.87685e-14	7.43664e-06	0	0	6.61979e-42	0	0	0	3.09842e-19	0.00236585	5.31749e-19	1.70977e-25	2.2393e-21	0.000453014	6.14857e-57	3.48609e-26	2.47017e-27	0	3.99945e-26	2.68724e-12	ABK27329.1	polyprotein [Reporter vector pCBTuMV-GFP]	--	--	nce:NCER_100537	K12818	DHX8, PRP22	ATP-dependent RNA helicase DHX8/PRP22	ko03040	Spliceosome	--	--	--	--	--	--	--	--	--	--	--
unknown_sample_HQ_transcript_1030	10.8681	9.0731	7.14844	10.5981	7.95294	8.99424	11.8019	13.583	7.62564	6.94226	12.9743	7.22528	10.8877	6.81008	9.97037	7.39446	6.1017	5.94953	7.98932	9.04298	11.3904	8.1653	5.15224	6.28172	6.75702	7.13119	9.57117	XP_020257910.1	LOW QUALITY PROTEIN: RAB6A-GEF complex partner protein 1-like [Asparagus officinalis]	O42656|RIC1_SCHPO	Guanine nucleotide exchange factor subunit ric1 OS=Schizosaccharomyces pombe (strain 972 / ATCC 24843) OX=284812 GN=ric1 PE=1 SV=2	egu:105054528	K20476	RIC1	RAB6A-GEF complex partner protein 1	--	--	KOG2006	WD40 repeat protein	[R]	POORLY CHARACTERIZED	General function prediction only	S	ENOG410XT5J	protein RIC1 homolog	Cellular Component: Golgi membrane (GO:0000139);|Cellular Component: cytosol (GO:0005829);|Biological Process: intracellular protein transport (GO:0006886);|Biological Process: small GTPase mediated signal transduction (GO:0007264);|Cellular Component: integral component of membrane (GO:0016021);|Molecular Function: Rab guanyl-nucleotide exchange factor activity (GO:0017112);|Molecular Function: …	--	--
unknown_sample_HQ_transcript_10300	0.010905	0.0546004	0.00328811	0.0737783	0.443595	0.00551022	0.117311	0.527263	0.000122384	0.96404	0.02691	0.000912483	0.577091	0.0529512	6.07707e-05	5.77501e-09	0.0714676	0.0102959	0.272535	1.44242e-09	0.25309	0.030461	0.00141985	3.18464e-11	2.80879e-14	1.81503e-11	3.17707e-06	XP_020247550.1	ankyrin repeat-containing protein At5g02620-like [Asparagus officinalis]	Q6AWW5|Y5262_ARATH	Ankyrin repeat-containing protein At5g02620 OS=Arabidopsis thaliana OX=3702 GN=At5g02620 PE=1 SV=1	--	--	--	--	--	--	KOG0504	FOG: Ankyrin repeat	[R]	POORLY CHARACTERIZED	General function prediction only	S	COG0666	Ankyrin Repeat	Cellular Component: endoplasmic reticulum (GO:0005783);|Cellular Component: plasma membrane (GO:0005886);|Cellular Component: integral component of membrane (GO:0016021);	--	--
unknown_sample_HQ_transcript_10301	17.0723	13.6641	11.9445	18.1773	10.2865	13.8831	14.9801	10.6147	8.78829	24.9196	12.0657	16.2158	23.5352	12.9555	14.435	8.43219	11.8907	8.53019	7.42603	13.8595	6.59531	6.80208	17.0941	12.4034	14.9385	14.15	12.3512	ONK79844.1	uncharacterized protein A4U43_C01F10700 [Asparagus officinalis]	Q6K977|C3H19_ORYSJ	Zinc finger CCCH domain-containing protein 19 OS=Oryza sativa subsp. japonica OX=39947 GN=Os02g0831100 PE=2 SV=2	--	--	--	--	--	--	KOG4791	Uncharacterized conserved protein	[S]	POORLY CHARACTERIZED	Function unknown	S	ENOG41101ZI	chromosome 12 open reading frame 50	Molecular Function: DNA binding (GO:0003677);|Molecular Function: mRNA binding (GO:0003729);|Cellular Component: intracellular (GO:0005622);|Biological Process: poly(A)+ mRNA export from nucleus (GO:0016973);|Molecular Function: metal ion binding (GO:0046872);	--	--
unknown_sample_HQ_transcript_10302	0.215642	0.233224	0.294177	0.552989	0.16866	0.592503	0.281917	0.169501	0.248719	0.250413	0.0201686	0.24741	0.328547	0.476921	0.234536	0.827836	0.308169	0	0.141228	0.163372	0.0628215	0.13883	0.101248	0.185572	0.273407	0.140882	0.477094	XP_020576144.1	uncharacterized protein LOC110021822 [Phalaenopsis equestris]	--	--	--	--	--	--	--	--	KOG0017	FOG: Transposon-encoded proteins with TYA, reverse transcriptase, integrase domains in various combinations	[R]	POORLY CHARACTERIZED	General function prediction only	L	COG2801	Retrotransposon protein	--	--	--
unknown_sample_HQ_transcript_10303	4.09933	8.37556	0.18355	3.35994	1.55053	2.07131	2.78526	2.85304	8.16774	1.45103	4.17701	12.4331	5.77142	4.82946	3.19141	5.47539	0.70529	7.80111	4.06795	0.67753	3.1324	4.21862	1.94002	6.77054	4.71926	0.312753	1.08403	XP_020267990.1	WEB family protein At5g55860 [Asparagus officinalis]	Q9FWW5|Y1215_ARATH	WEB family protein At1g12150 OS=Arabidopsis thaliana OX=3702 GN=At1g12150 PE=2 SV=1	--	--	--	--	--	--	--	--	--	--	--	S	ENOG410Y9HM	protein PLASTID MOVEMENT IMPAIRED	Cellular Component: cytosol (GO:0005829);|Biological Process: chloroplast avoidance movement (GO:0009903);|Biological Process: chloroplast accumulation movement (GO:0009904);	--	--
unknown_sample_HQ_transcript_10304	0.490789	2.15189	1.66815	0.650097	1.59603	1.80505	4.18073	5.56904	3.89993	21.7877	7.65094	5.59192	6.80442	1.61893	8.77399	7.7583	5.55207	3.30085	4.4383	4.07367	6.07106	16.6319	17.24	9.20098	7.01566	8.00445	0.559745	XP_020256322.1	L-type lectin-domain containing receptor kinase IV.1-like [Asparagus officinalis]	O80939|LRK41_ARATH	L-type lectin-domain containing receptor kinase IV.1 OS=Arabidopsis thaliana OX=3702 GN=LECRK41 PE=2 SV=1	--	--	--	--	--	--	--	--	--	--	--	T	COG0515	Serine Threonine protein kinase	--	--	--
unknown_sample_HQ_transcript_10305	0.337348	0.224685	0.823026	0.353707	0.0546046	0.200359	0.418517	0.960957	1.27274	0.448566	1.30516	1.41348	0.20255	0.225456	0.336404	0.170835	0.0541797	0.242808	1.1134	0.107641	1.17136	0.427173	0.596514	0.330437	0.254541	0.299208	0	EEF33194.1	conserved hypothetical protein [Ricinus communis]	--	--	--	--	--	--	--	--	--	--	--	--	--	S	ENOG4111AP1	NA	--	--	--
unknown_sample_HQ_transcript_10307	2.29276	17.9286	3.45224	10.8278	7.75706	1.3707	1.19786	15.3843	1.28087	1.47586	16.6317	2.89156	8.36119	2.82069	1.81746	1.07211	0.894314	0.649632	11.8547	3.65104	10.0379	1.60498	3.69841	1.73607	2.31322	4.84791	1.14475	XP_020257357.1	protein ANTI-SILENCING 1-like isoform X2 [Asparagus officinalis]	Q9LYE3|ASI1_ARATH	Protein ANTI-SILENCING 1 OS=Arabidopsis thaliana OX=3702 GN=ASI1 PE=4 SV=2	--	--	--	--	--	--	--	--	--	--	--	S	ENOG410YFGH	BAH domain	Molecular Function: chromatin binding (GO:0003682);|Molecular Function: RNA binding (GO:0003723);|Biological Process: chromatin organization (GO:0006325);|Biological Process: regulation of histone methylation (GO:0031060);|Biological Process: negative regulation of chromatin silencing (GO:0031936);|Biological Process: regulation of DNA methylation (GO:0044030);|Biological Process: regulation of h…	--	--
unknown_sample_HQ_transcript_10308	4.4118e-15	0.0670471	1.98923e-12	7.79697e-14	1.56253e-15	7.25683e-09	0.000823759	2.06598e-12	18.9376	1.61984e-07	4.53857e-11	1.97443e-13	9.34802	3.27221e-06	3.90621e-12	4.78801e-12	5.06086e-15	2.75821e-13	0.075833	1.28357e-05	6.63534e-12	1.90982e-13	9.63458e-14	5.1463e-13	0.00071165	1.73303e-08	0.017954	ONK59657.1	uncharacterized protein A4U43_C08F8940 [Asparagus officinalis]	Q53RB0|LOX4_ORYSJ	Probable linoleate 9S-lipoxygenase 4 OS=Oryza sativa subsp. japonica OX=39947 GN=Os03g0700700 PE=2 SV=1	pda:103715746	K15718	LOX1_5	linoleate 9S-lipoxygenase	ko00591	Linoleic acid metabolism	--	--	--	--	--	S	ENOG410YN4N	Plant lipoxygenase may be involved in a number of diverse aspects of plant physiology including growth and development, pest resistance, and senescence or responses to wounding (By similarity)	Molecular Function: oxidoreductase activity, acting on single donors with incorporation of molecular oxygen, incorporation of two atoms of oxygen (GO:0016702);|Biological Process: oxylipin biosynthetic process (GO:0031408);|Molecular Function: metal ion binding (GO:0046872);	--	--
unknown_sample_HQ_transcript_10309	0.398112	3.60485e-07	4.78585e-06	0.108026	6.51465e-18	1.75999	0.14056	0.0824862	0.051331	1.96861	0.161653	0.0354034	8.79531	1.04816	1.99237e-08	1.39026	7.55043e-15	0.151346	8.66522e-06	0.338632	0.00088609	0.00820227	3.35666	2.85166e-14	4.67094e-17	0.0956597	0.0803825	XP_010925456.1	PREDICTED: protein indeterminate-domain 7 [Elaeis guineensis]	Q8H1F5|IDD7_ARATH	Protein indeterminate-domain 7 OS=Arabidopsis thaliana OX=3702 GN=IDD7 PE=2 SV=1	--	--	--	--	--	--	KOG1721	FOG: Zn-finger	[R]	POORLY CHARACTERIZED	General function prediction only	S	COG5048	Zinc finger protein	Molecular Function: DNA binding (GO:0003677);|Molecular Function: DNA-binding transcription factor activity (GO:0003700);|Cellular Component: nucleus (GO:0005634);|Biological Process: regulation of transcription, DNA-templated (GO:0006355);|Molecular Function: metal ion binding (GO:0046872);	--	--
unknown_sample_HQ_transcript_1031	4.12861	3.99744	2.34425	8.45918	5.01636	3.77941	2.7672	14.5891	2.94368	0.804881	17.8508	0.0759772	2.11157	0.197221	1.72298	0.783572	15.7767	3.01246	3.84386	4.84767	6.827	0.554268	6.83539	1.00621	1.24679	11.4501	1.1326	XP_020250005.1	LOW QUALITY PROTEIN: protein GIGANTEA-like [Asparagus officinalis]	Q9AWL7|GIGAN_ORYSJ	Protein GIGANTEA OS=Oryza sativa subsp. japonica OX=39947 GN=GI PE=2 SV=2	--	--	--	--	--	--	--	--	--	--	--	S	ENOG410YCNK	gigantea	Cellular Component: nucleus (GO:0005634);|Biological Process: flower development (GO:0009908);|Biological Process: cell differentiation (GO:0030154);|Biological Process: regulation of circadian rhythm (GO:0042752);|Biological Process: rhythmic process (GO:0048511);|Biological Process: regulation of long-day photoperiodism, flowering (GO:0048586);	--	--
unknown_sample_HQ_transcript_10310	4.09747	21.7328	19.9917	9.80064	14.9772	25.4095	25.4887	13.4684	19.2269	19.9992	20.6648	22.3915	7.31356	21.0367	24.8132	22.8714	8.4888	8.79593	11.2057	15.1541	11.5227	13.824	12.2261	5.31791	8.89805	16.5751	19.7495	XP_020273115.1	uncharacterized protein LOC109848157 isoform X2 [Asparagus officinalis]	Q8RWJ7|SHH2_ARATH	Protein SAWADEE HOMEODOMAIN HOMOLOG 2 OS=Arabidopsis thaliana OX=3702 GN=SHH2 PE=2 SV=1	--	--	--	--	--	--	--	--	--	--	--	--	--	--	Molecular Function: DNA binding (GO:0003677);|Molecular Function: chromatin binding (GO:0003682);|Cellular Component: nucleus (GO:0005634);	--	--
unknown_sample_HQ_transcript_10312	3.22352	3.28595	2.98332	3.10862	2.7266	3.73911	2.62739	2.82585	2.37301	2.02203	1.71715	1.84256	2.41586	2.71313	2.27087	2.56429	2.44242	1.70868	2.25658	1.94687	2.40351	2.40019	1.8281	1.371	1.76164	2.37858	4.78763	XP_020269598.1	lysine-specific histone demethylase 1 homolog 2, partial [Asparagus officinalis]	Q6YYZ1|LDL2_ORYSJ	Lysine-specific histone demethylase 1 homolog 2 OS=Oryza sativa subsp. japonica OX=39947 GN=Os08g0143400 PE=2 SV=1	--	--	--	--	--	--	KOG0029	Amine oxidase	[Q]	METABOLISM	Secondary metabolites biosynthesis, transport and catabolism	S	ENOG410XSNC	amine oxidase	Molecular Function: DNA binding (GO:0003677);|Molecular Function: oxidoreductase activity (GO:0016491);|Biological Process: histone H3-K4 methylation (GO:0051568);	--	--
unknown_sample_HQ_transcript_10313	0.27243	2.32685e-17	7.2473e-23	0.680925	0.367455	2.19058	2.17131	0.0480641	7.51168e-18	1.59283	0.549738	5.40412e-14	0.00132326	6.33731	4.51504	3.64976	3.98368	4.66693	0.0648337	2.06733e-16	0.0462805	0.0194475	0.892707	0.0202475	0.00096928	0.690039	0.415691	PSR85024.1	KH domain-containing protein [Actinidia chinensis var. chinensis]	P58223|Y4837_ARATH	KH domain-containing protein At4g18375 OS=Arabidopsis thaliana OX=3702 GN=At4g18375 PE=2 SV=1	egu:105041754	K13162	PCBP2_3_4	poly(rC)-binding protein 2	--	--	KOG2190	PolyC-binding proteins alphaCP-1 and related KH domain proteins	[AR]	INFORMATION STORAGE AND PROCESSING|POORLY CHARACTERIZED	RNA processing and modification |General function prediction only	S	ENOG410XNN8	mRNA transport	Molecular Function: RNA binding (GO:0003723);|Cellular Component: nucleus (GO:0005634);	--	--
unknown_sample_HQ_transcript_10314	3.77346	1.58517	3.33592	1.70975	1.1593	3.70677	1.94287	1.90677	2.56736	1.76513	2.31076	2.49365	1.18035	4.28153	2.07202	1.46436	2.4549	1.90208	1.49591	0.641849	0.863564	2.3751	1.3237	0.637968	0.313421	1.29457	2.66335	XP_008813264.1	BEL1-like homeodomain protein 4 [Phoenix dactylifera]	Q94KL5|BLH4_ARATH	BEL1-like homeodomain protein 4 OS=Arabidopsis thaliana OX=3702 GN=BLH4 PE=1 SV=2	--	--	--	--	--	--	KOG0773	Transcription factor MEIS1 and related HOX domain proteins	[K]	INFORMATION STORAGE AND PROCESSING	Transcription	K	ENOG410XPMQ	homeobox	Molecular Function: DNA binding (GO:0003677);|Molecular Function: DNA-binding transcription factor activity (GO:0003700);|Cellular Component: nucleus (GO:0005634);|Biological Process: leaf morphogenesis (GO:0009965);	--	--
unknown_sample_HQ_transcript_10316	11.9633	2.42361	10.5175	0.816796	6.5825	8.43767	3.84413	2.18403	0.0001386	1.10072	1.27031	7.81238e-09	0.00414085	0.802056	10.3605	0.372541	3.1843	0.562759	0.489073	6.92376e-14	0.995814	5.52967	0.754744	2.22706e-12	0.0435394	0.0216526	21.0678	--	--	--	--	--	--	--	--	--	--	--	--	--	--	--	--	--	--	--	--	--
unknown_sample_HQ_transcript_10317	24.83	31.8965	30.6182	25.763	24.0708	25.8533	32.2207	24.441	27.986	35.9582	29.7882	36.2068	38.2341	30.4778	32.1567	16.3296	16.9755	13.6719	23.0511	23.5387	25.6068	25.4778	15.0556	21.9877	28.4459	27.5384	26.9808	XP_020276756.1	serine/threonine-protein phosphatase BSL3 isoform X1 [Asparagus officinalis]	Q2QM47|BSL2_ORYSJ	Serine/threonine-protein phosphatase BSL2 homolog OS=Oryza sativa subsp. japonica OX=39947 GN=BSL2 PE=2 SV=2	--	--	--	--	--	--	KOG0374	Serine/threonine specific protein phosphatase PP1, catalytic subunit	[TR]	CELLULAR PROCESSES AND SIGNALING|POORLY CHARACTERIZED	Signal transduction mechanisms |General function prediction only	T	COG0639	serine threonine-protein phosphatase	Molecular Function: phosphoprotein phosphatase activity (GO:0004721);|Cellular Component: nucleus (GO:0005634);|Biological Process: brassinosteroid mediated signaling pathway (GO:0009742);|Molecular Function: metal ion binding (GO:0046872);	--	--
unknown_sample_HQ_transcript_10319	2.0814	2.642	1.66253	3.11619	2.59094	1.15892	1.72776	3.59126	1.57059	3.36906	0.797346	2.52063	1.70431	2.24251	1.79136	3.52237	1.69525	1.54664	1.91368	3.90601	1.71873	1.53968	1.11642	1.22334	1.80817	0.204918	1.83016	XP_010934534.1	PREDICTED: protein IQ-DOMAIN 32 [Elaeis guineensis]	Q9FXI5|IQD32_ARATH	Protein IQ-DOMAIN 32 OS=Arabidopsis thaliana OX=3702 GN=IQD32 PE=1 SV=3	--	--	--	--	--	--	--	--	--	--	--	S	ENOG410Y9MX	IQ-domain	Cellular Component: nucleus (GO:0005634);|Cellular Component: cytosol (GO:0005829);|Cellular Component: microtubule associated complex (GO:0005875);|Cellular Component: plasma membrane (GO:0005886);|Biological Process: response to abscisic acid (GO:0009737);|Cellular Component: chloroplast envelope (GO:0009941);	--	--
unknown_sample_HQ_transcript_1032	6.86602	6.47037	7.18266	10.4398	13.2223	11.5635	12.5592	26.1504	25.1961	15.2104	21.0812	13.6504	7.80471	8.09945	17.6755	16.094	18.4239	11.3595	25.8945	51.5321	31.5998	29.2249	25.1631	46.8959	17.5308	20.8705	13.115	ABJ99593.1	ferritin [Lycoris aurea]	Q948P6|FRI3_SOYBN	Ferritin-3, chloroplastic OS=Glycine max OX=3847 PE=2 SV=1	--	--	--	--	--	--	KOG2332	Ferritin	[P]	METABOLISM	Inorganic ion transport and metabolism	P	ENOG410Y5ZV	Stores iron in a soluble, non-toxic, readily available form. Important for iron homeostasis (By similarity)	Biological Process: response to reactive oxygen species (GO:0000302);|Molecular Function: ferroxidase activity (GO:0004322);|Molecular Function: iron ion binding (GO:0005506);|Cellular Component: cytoplasm (GO:0005737);|Cellular Component: mitochondrion (GO:0005739);|Biological Process: iron ion transport (GO:0006826);|Biological Process: intracellular sequestering of iron ion (GO:0006880);|Molec…	--	--
unknown_sample_HQ_transcript_10320	4.8922	7.34807	8.72513	3.9863	5.71554	5.09832	7.02368	3.5323	5.34026	10.042	6.71967	10.0644	8.20976	7.91141	10.0435	2.34345	6.40944	5.68194	6.22111	5.1016	5.7981	8.87274	7.55324	8.76487	7.05999	6.50486	4.67056	ONK81362.1	uncharacterized protein A4U43_C01F28240 [Asparagus officinalis]	P08770|TRA1_MAIZE	Putative AC transposase OS=Zea mays OX=4577 PE=2 SV=2	--	--	--	--	--	--	KOG1121	Tam3-transposase (Ac family)	[L]	INFORMATION STORAGE AND PROCESSING	Replication, recombination and repair	S	ENOG4111T8J	transposon protein	Molecular Function: DNA binding (GO:0003677);|Cellular Component: nucleus (GO:0005634);|Biological Process: DNA recombination (GO:0006310);|Biological Process: transposition (GO:0032196);|Molecular Function: protein dimerization activity (GO:0046983);	--	--
unknown_sample_HQ_transcript_10321	71.3964	0.00250292	0.0389756	79.7643	0.0780876	0.0376331	19.9966	70.4525	0.188432	0.0575749	58.0692	1.09483e-05	3.57448e-05	79.3229	2.13635e-07	49.8745	104.27	5.22857e-07	64.1829	0.153382	37.7222	6.14942e-05	2.43615e-06	53.8072	23.2272	42.3892	0.0191559	XP_020264236.1	heat shock protein 81-1 isoform X2 [Asparagus officinalis]	A2YWQ1|HSP81_ORYSI	Heat shock protein 81-1 OS=Oryza sativa subsp. indica OX=39946 GN=HSP81-1 PE=2 SV=1	egu:105050014	K04079	htpG, HSP90A	molecular chaperone HtpG	ko04141|ko04151	Protein processing in endoplasmic reticulum|PI3K-Akt signaling pathway	KOG0019	Molecular chaperone (HSP90 family)	[O]	CELLULAR PROCESSES AND SIGNALING	Posttranslational modification, protein turnover, chaperones	O	COG0326	Molecular chaperone. Has ATPase activity (By similarity)	Molecular Function: ATP binding (GO:0005524);|Cellular Component: cytoplasm (GO:0005737);|Biological Process: protein folding (GO:0006457);|Molecular Function: unfolded protein binding (GO:0051082);	--	--
unknown_sample_HQ_transcript_10322	2.024	0.0629056	0.000510348	2.6768	0.875225	0.229092	3.45919	1.3859	0.00861613	1.41298	1.09906	0.965053	4.59925	5.73564	0.632157	0.272105	3.06976	7.50255e-08	0.477157	10.333	2.4148	0.0990776	5.9336e-05	0.645639	2.57518	4.23014	0.557833	AJA32313.1	chloroplast 1-hydroxy-2-methyl-2-(E)-butenyl-4-diphosphate synthase [Narcissus tazetta]	Q6K8J4|ISPG_ORYSJ	4-hydroxy-3-methylbut-2-en-1-yl diphosphate synthase (ferredoxin), chloroplastic OS=Oryza sativa subsp. japonica OX=39947 GN=ISPG PE=2 SV=1	mus:103978263	K03526	gcpE, ispG	(E)-4-hydroxy-3-methylbut-2-enyl-diphosphate synthase	ko00900	Terpenoid backbone biosynthesis	--	--	--	--	--	I	COG0821	4-hydroxy-3-methylbut-2-en-1-yl diphosphate synthase activity	Molecular Function: iron ion binding (GO:0005506);|Cellular Component: chloroplast (GO:0009507);|Cellular Component: chloroplast stroma (GO:0009570);|Biological Process: response to bacterium (GO:0009617);|Biological Process: systemic acquired resistance, salicylic acid mediated signaling pathway (GO:0009862);|Cellular Component: chloroplast envelope (GO:0009941);|Biological Process: terpenoid bi…	--	--
unknown_sample_HQ_transcript_10323	2.06079e-07	0.000321933	2.49634e-12	0.000113751	0.083411	0.0041872	8.25454e-06	0.0537732	1.30374e-13	3.94392e-07	2.94695e-06	0.0520514	1.85371e-08	5.06206e-09	1.40563e-06	7.50326e-07	0.0255765	6.7813e-05	5.21448e-09	6.19263e-10	5.20628e-05	9.93046e-13	0.25427	1.16827e-09	1.73026e-08	8.61396e-09	2.95251e-07	ONK73738.1	uncharacterized protein A4U43_C04F34750 [Asparagus officinalis]	Q8RWH3|YAK1_ARATH	Dual specificity protein kinase YAK1 homolog OS=Arabidopsis thaliana OX=3702 GN=YAK1 PE=1 SV=1	egu:105053521	K18670	YAK1	dual specificity protein kinase YAK1	--	--	KOG0667	Dual-specificity tyrosine-phosphorylation regulated kinase	[R]	POORLY CHARACTERIZED	General function prediction only	T	ENOG410XPET	dual-specificity tyrosine-(Y)-phosphorylation regulated kinase	Molecular Function: protein serine/threonine kinase activity (GO:0004674);|Molecular Function: protein serine/threonine/tyrosine kinase activity (GO:0004712);|Molecular Function: protein tyrosine kinase activity (GO:0004713);|Molecular Function: ATP binding (GO:0005524);|Cellular Component: cytosol (GO:0005829);|Biological Process: protein phosphorylation (GO:0006468);|Cellular Component: plasmod…	--	--
unknown_sample_HQ_transcript_10324	3.35991e-09	0.624942	0.613195	1.71226e-13	3.6765e-13	0.547441	2.18875e-08	0.072606	0.0347981	0.19005	0.0860299	3.77437e-14	0.196492	0.551567	1.29133e-06	0.296897	0.373403	0.253971	0.0748923	1.5922e-17	0.22547	2.47308e-13	1.83333	0.0274362	0.31462	3.85356	0.246491	XP_010930873.1	PREDICTED: filament-like plant protein 3 [Elaeis guineensis]	Q8LLE5|FPP_SOLLC	Filament-like plant protein (Fragment) OS=Solanum lycopersicum OX=4081 GN=FPP PE=1 SV=1	--	--	--	--	--	--	--	--	--	--	--	S	ENOG410YAAZ	filament-like plant protein	--	--	--
unknown_sample_HQ_transcript_10325	4.4036	3.61549	4.88444	5.35483	0.716113	13.0096	17.4254	22.6928	5.99346	3.09928	16.9004	5.48505	8.68916	13.8382	5.98664	17.1475	5.15563	48.1315	103.191	1.95755	105.628	2.2558	29.6841	1.33276	1.1559	51.9055	10.7281	XP_020246862.1	cellulose synthase-like protein H1 [Asparagus officinalis]	Q7PC71|CSLH2_ORYSI	Cellulose synthase-like protein H2 OS=Oryza sativa subsp. indica OX=39946 GN=CSLH2 PE=3 SV=1	--	--	--	--	--	--	--	--	--	--	--	M	COG1215	Glycosyl transferase, family 2	Cellular Component: Golgi membrane (GO:0000139);|Cellular Component: integral component of membrane (GO:0016021);|Molecular Function: cellulose synthase (UDP-forming) activity (GO:0016760);|Biological Process: cellulose biosynthetic process (GO:0030244);|Biological Process: cell wall organization (GO:0071555);	--	--
unknown_sample_HQ_transcript_10327	1.08785e-10	4.95577e-08	7.40429e-06	1.79606e-07	5.56972e-05	4.41722e-11	7.33249e-06	0.650826	0.369555	0.525054	1.51282	0.155457	0.0154365	0.00922949	0.349626	0.0257677	0.00957173	0.771722	1.81564	1.4903e-07	1.37597	0.605897	1.38909	0.0358532	0.0511107	3.07485e-05	1.60263e-09	XP_020274457.1	LOW QUALITY PROTEIN: putative zinc transporter At3g08650 [Asparagus officinalis]	Q9C9Z1|ZTP50_ARATH	Putative zinc transporter At3g08650 OS=Arabidopsis thaliana OX=3702 GN=At3g08650 PE=2 SV=2	--	--	--	--	--	--	KOG2474	Zinc transporter and related ZIP domain-containing proteins	[P]	METABOLISM	Inorganic ion transport and metabolism	P	COG0428	zinc transporter	Molecular Function: zinc ion transmembrane transporter activity (GO:0005385);|Cellular Component: integral component of membrane (GO:0016021);|Biological Process: zinc ion transmembrane transport (GO:0071577);	--	--
unknown_sample_HQ_transcript_10328	9.22678	9.89283	3.70271	2.4225	8.18235	11.894	11.0041	2.6075	1.35955	5.46362	1.4312	7.80635	1.55391	17.8605	11.9003	18.3426	0.966898	4.60744	2.34605	1.7483	2.31736	15.0185	23.3357	1.18084	1.39766	1.86778	16.8742	ONK67273.1	uncharacterized protein A4U43_C06F18430 [Asparagus officinalis]	O74489|QOR_SCHPO	Probable quinone oxidoreductase OS=Schizosaccharomyces pombe (strain 972 / ATCC 24843) OX=284812 GN=zta1 PE=1 SV=2	egu:105060872	K07119	K07119	uncharacterized protein	--	--	KOG1196	Predicted NAD-dependent oxidoreductase	[R]	POORLY CHARACTERIZED	General function prediction only	S	COG2130	alcohol dehydrogenase	Molecular Function: NADPH:quinone reductase activity (GO:0003960);|Cellular Component: nucleus (GO:0005634);|Cellular Component: cytoplasm (GO:0005737);|Cellular Component: cytosol (GO:0005829);|Molecular Function: AU-rich element binding (GO:0017091);|Biological Process: cellular response to oxidative stress (GO:0034599);|Biological Process: cellular detoxification (GO:1990748);	--	--
unknown_sample_HQ_transcript_10329	4.08127e-07	2.10506e-12	1.2101e-09	3.53519e-17	2.63193e-10	6.8014e-09	7.79362e-12	8.1159e-08	2.34619e-06	7.08525e-11	2.13517e-08	3.13526e-13	1.07937e-13	1.06663e-07	8.90183e-11	3.61788e-09	3.4453e-12	3.5284e-11	6.40317e-14	2.37875e-12	9.73483e-11	9.00186e-14	8.30592e-08	1.39445e-09	2.41731e-17	7.35904e-18	3.70225e-08	YP_009370006.1	ATP synthase CF1 alpha subunit (chloroplast) [Asparagus officinalis]	A6MMA7|ATPA_CHLSC	ATP synthase subunit alpha, chloroplastic OS=Chloranthus spicatus OX=13006 GN=atpA PE=3 SV=1	pda:8890486	K02111	ATPF1A, atpA	F-type H+-transporting ATPase subunit alpha	ko00190|ko00195	Oxidative phosphorylation|Photosynthesis	KOG1353	F0F1-type ATP synthase, alpha subunit	[C]	METABOLISM	Energy production and conversion	C	COG0056	Produces ATP from ADP in the presence of a proton gradient across the membrane. The alpha chain is a regulatory subunit (By similarity)	Molecular Function: ATP binding (GO:0005524);|Cellular Component: chloroplast thylakoid membrane (GO:0009535);|Biological Process: ATP synthesis coupled proton transport (GO:0015986);|Cellular Component: proton-transporting ATP synthase complex, catalytic core F(1) (GO:0045261);|Molecular Function: proton-transporting ATP synthase activity, rotational mechanism (GO:0046933);	--	--
unknown_sample_HQ_transcript_1033	8.26852	9.07482	9.14749	7.05116	1.13371	5.86304	4.87639	7.05187	7.33369	9.67865	5.41677	8.2619	6.57155	4.8947	11.3965	4.69325	7.61178	2.81827	4.31768	4.91703	2.90329	10.5734	12.4564	9.04464	9.03345	8.40588	6.22088	ONK65879.1	uncharacterized protein A4U43_C06F1910 [Asparagus officinalis]	Q9SMV6|XPO1A_ARATH	Protein EXPORTIN 1A OS=Arabidopsis thaliana OX=3702 GN=XPO1 PE=1 SV=1	egu:105052628	K14290	XPO1, CRM1	exportin-1	ko03013|ko03008|ko04013	RNA transport|Ribosome biogenesis in eukaryotes|MAPK signaling pathway - fly	KOG2020	Nuclear transport receptor CRM1/MSN5 (importin beta superfamily)	[YU]	CELLULAR PROCESSES AND SIGNALING|CELLULAR PROCESSES AND SIGNALING	Nuclear structure |Intracellular trafficking, secretion, and vesicular transport	U	COG5101	exportin	Biological Process: ribosomal large subunit export from nucleus (GO:0000055);|Biological Process: ribosomal small subunit export from nucleus (GO:0000056);|Molecular Function: nuclear export signal receptor activity (GO:0005049);|Cellular Component: nucleus (GO:0005634);|Cellular Component: nuclear pore (GO:0005643);|Cellular Component: cytoplasm (GO:0005737);|Cellular Component: cytosol (GO:0005…	--	--
unknown_sample_HQ_transcript_10330	2.65016	4.28873	5.48762	4.80333	5.39405	1.08665	1.68662	5.25772	3.54816	8.06092	3.70762	7.43627	3.9413	20.5362	1.00446	1.94003	4.81308	2.92028	3.23538	2.51307	3.40388	3.68617	3.09299	6.83982	2.0209	1.88501	3.20656	ONK75958.1	uncharacterized protein A4U43_C03F22350 [Asparagus officinalis]	Q8GZA8|ULT1_ARATH	Protein ULTRAPETALA 1 OS=Arabidopsis thaliana OX=3702 GN=ULT1 PE=1 SV=1	--	--	--	--	--	--	--	--	--	--	--	K	ENOG410YE1G	ultrapetala	Molecular Function: DNA binding (GO:0003677);|Cellular Component: nucleus (GO:0005634);|Cellular Component: cytosol (GO:0005829);|Biological Process: multicellular organism development (GO:0007275);|Biological Process: negative regulation of flower development (GO:0009910);	--	--
unknown_sample_HQ_transcript_10331	4.85187	7.24306	4.44928	6.57076	6.56596	2.66599	6.64799	6.49628	2.55708	5.29561	8.3903	4.60395	3.09473	4.2447	4.45195	9.3141	7.05319	5.38992	6.11601	5.28268	6.01472	5.27308	6.12301	3.80543	3.51402	3.12746	4.70989	ONK58012.1	uncharacterized protein A4U43_C09F6930 [Asparagus officinalis]	Q9XI07|SWI3C_ARATH	SWI/SNF complex subunit SWI3C OS=Arabidopsis thaliana OX=3702 GN=SWI3C PE=1 SV=1	egu:105038426	K11649	SMARCC	SWI/SNF related-matrix-associated actin-dependent regulator of chromatin subfamily C	--	--	KOG1279	Chromatin remodeling factor subunit and related transcription factors	[B]	INFORMATION STORAGE AND PROCESSING	Chromatin structure and dynamics	BK	COG5259	SWI SNF related, matrix associated, actin dependent regulator of chromatin, subfamily c, member	Molecular Function: DNA binding (GO:0003677);|Biological Process: chromatin remodeling (GO:0006338);|Biological Process: multicellular organism development (GO:0007275);|Cellular Component: SWI/SNF complex (GO:0016514);	--	--
unknown_sample_HQ_transcript_10332	2.40324	3.19161	3.12683	3.36437	2.64981	4.07904	3.36478	4.36689	2.43699	4.11494	2.6571	4.8846	3.78909	4.30631	2.49401	2.65798	2.31145	2.39629	4.17283	0.860022	2.70316	3.57261	2.93555	2.12613	2.96759	2.2681	4.07189	XP_008809053.1	protein transport protein sec23-1 [Phoenix dactylifera]	Q4PE39|SEC23_USTMA	Protein transport protein SEC23 OS=Ustilago maydis (strain 521 / FGSC 9021) OX=237631 GN=SEC23 PE=3 SV=1	pda:103720879	K14006	SEC23	protein transport protein SEC23	ko04141	Protein processing in endoplasmic reticulum	KOG1986	Vesicle coat complex COPII, subunit SEC23	[U]	CELLULAR PROCESSES AND SIGNALING	Intracellular trafficking, secretion, and vesicular transport	U	COG5047	transport protein	Cellular Component: Golgi membrane (GO:0000139);|Biological Process: regulation of COPII vesicle coating (GO:0003400);|Molecular Function: GTPase activator activity (GO:0005096);|Cellular Component: endoplasmic reticulum (GO:0005783);|Cellular Component: endoplasmic reticulum membrane (GO:0005789);|Biological Process: intracellular protein transport (GO:0006886);|Biological Process: Golgi organiz…	--	--
unknown_sample_HQ_transcript_10333	3.8485	11.7402	7.85365	7.45829	2.38018	5.39822	5.03836	4.41749	6.43858	6.87301	5.98604	5.64443	6.67239	9.51319	13.7145	7.8027	7.00589	5.76384	5.62421	5.46113	7.42011	7.74284	7.04509	6.2982	6.15327	13.8121	4.83037	XP_020264292.1	LOW QUALITY PROTEIN: proteasome activator subunit 4 [Asparagus officinalis]	F4JC97|PSME4_ARATH	Proteasome activator subunit 4 OS=Arabidopsis thaliana OX=3702 GN=PA200 PE=2 SV=2	egu:105049914	K06699	PSME4	proteasome activator subunit 4	ko03050	Proteasome	KOG1851	Uncharacterized conserved protein	[S]	POORLY CHARACTERIZED	Function unknown	O	ENOG410XP7J	Proteasome (Prosome, macropain) activator subunit 4	Cellular Component: nucleus (GO:0005634);|Cellular Component: cytosol (GO:0005829);|Cellular Component: proteasome core complex (GO:0005839);|Biological Process: DNA repair (GO:0006281);|Biological Process: proteasomal ubiquitin-independent protein catabolic process (GO:0010499);|Molecular Function: peptidase activator activity (GO:0016504);|Molecular Function: lysine-acetylated histone binding (…	--	--
unknown_sample_HQ_transcript_10334	0.943961	2.89464	2.73906	2.19518	0.939072	2.38321	1.91024	0.933169	1.41521	0.821574	0.589724	3.07027	0.645895	1.80164	0.400841	1.76379	1.68253	1.22642	1.94066	1.17459	1.68907	0.481451	0.260588	1.05733	0.109733	0.51977	2.73245	ONK77126.1	uncharacterized protein A4U43_C02F3360 [Asparagus officinalis]	P37707|B2_DAUCA	B2 protein OS=Daucus carota OX=4039 PE=2 SV=1	--	--	--	--	--	--	--	--	--	--	--	S	ENOG4110X8D	Kelch repeat-containing F-box family protein	--	--	--
unknown_sample_HQ_transcript_10335	3.40017	7.90801	4.93515	11.7748	10.1867	7.55556	7.58915	6.79236	10.3277	5.36869	10.2684	6.01362	8.04189	8.84965	9.38634	2.52081	4.72458	7.46265	7.68434	8.48865	6.95354	4.25416	3.58502	2.38517	3.92526	5.98688	6.44482	ONK81555.1	uncharacterized protein A4U43_C01F30460 [Asparagus officinalis]	Q93XX4|C2D61_ARATH	C2 domain-containing protein At1g53590 OS=Arabidopsis thaliana OX=3702 GN=NTMC2T6.1 PE=1 SV=2	--	--	--	--	--	--	KOG1012	Ca2+-dependent lipid-binding protein CLB1/vesicle protein vp115/Granuphilin A, contains C2 domain	[R]	POORLY CHARACTERIZED	General function prediction only	S	COG5038	Domain-Containing protein	Cellular Component: vacuole (GO:0005773);|Cellular Component: plasma membrane (GO:0005886);|Biological Process: lipid transport (GO:0006869);|Molecular Function: lipid binding (GO:0008289);|Cellular Component: integral component of membrane (GO:0016021);	--	--
unknown_sample_HQ_transcript_10336	6.7015	0.000278861	4.67332	4.24032	0.000926306	2.906	0.00117237	0.000553052	0.0182372	0.0972679	0.0474932	3.28998	0.00125695	0.0920982	10.8812	1.26446	0.206432	0.203616	0.0798251	6.42317	0.333589	10.1008	1.13192	12.0912	6.42668	0.234773	4.24197	XP_020240810.1	ABC transporter F family member 5-like [Asparagus officinalis]	Q9LV93|AB5F_ARATH	ABC transporter F family member 5 OS=Arabidopsis thaliana OX=3702 GN=ABCF5 PE=2 SV=1	--	--	--	--	--	--	KOG0927	Predicted transporter (ABC superfamily)	[R]	POORLY CHARACTERIZED	General function prediction only	S	COG0488	(ABC) transporter	Molecular Function: transporter activity (GO:0005215);|Molecular Function: ATP binding (GO:0005524);|Biological Process: response to nematode (GO:0009624);|Molecular Function: ATPase activity (GO:0016887);	--	--
unknown_sample_HQ_transcript_10337	0.00337224	0.000208962	0.000316964	0.000837941	4.4294e-05	0.000989671	0.00928306	0.00231778	0.258699	5.84206e-08	0.0268884	1.04631e-06	3.7731e-05	6.26215e-06	0.000661423	0.00111721	0.00199597	2.61508e-08	0.000266659	0.00118233	0.00117509	4.0504e-06	0.000504454	0.00040448	0.0015197	4.51842e-09	8.09386e-07	XP_020241647.1	LOW QUALITY PROTEIN: probable cellulose synthase A catalytic subunit 8 [UDP-forming] [Asparagus officinalis]	Q84ZN6|CESA8_ORYSJ	Probable cellulose synthase A catalytic subunit 8 [UDP-forming] OS=Oryza sativa subsp. japonica OX=39947 GN=CESA8 PE=1 SV=1	egu:105033139	K10999	CESA	cellulose synthase A	--	--	--	--	--	--	--	M	COG1215	Glycosyl transferase, family 2	Cellular Component: Golgi apparatus (GO:0005794);|Cellular Component: trans-Golgi network (GO:0005802);|Cellular Component: plasma membrane (GO:0005886);|Biological Process: plant-type primary cell wall biogenesis (GO:0009833);|Cellular Component: integral component of membrane (GO:0016021);|Molecular Function: cellulose synthase activity (GO:0016759);|Molecular Function: cellulose synthase (UDP-…	--	--
unknown_sample_HQ_transcript_10339	3.60291	7.49373	3.69008	2.05535	3.07746	6.11511	1.28085	1.37437	4.19593	6.40354	2.76751	1.66523e-11	7.21731	3.35645	3.12776	4.51112	4.75442	2.94624	2.7742	5.43026	1.40249	3.38941	4.21437	2.64716	2.05721	5.28175	4.46223	XP_020246050.1	protein MEI2-like 4 isoform X1 [Asparagus officinalis]	Q64M78|OML4_ORYSJ	Protein MEI2-like 4 OS=Oryza sativa subsp. japonica OX=39947 GN=ML4 PE=2 SV=1	--	--	--	--	--	--	KOG4660	Protein Mei2, essential for commitment to meiosis, and related proteins	[D]	CELLULAR PROCESSES AND SIGNALING	Cell cycle control, cell division, chromosome partitioning	S	ENOG4111R9F	Rna-binding protein	Molecular Function: RNA binding (GO:0003723);|Cellular Component: nucleus (GO:0005634);	--	--
unknown_sample_HQ_transcript_1034	4.25369	2.75871	5.12016	1.64945	1.80401	3.48761	2.5746	1.16624	1.58455	1.83847	0.935419	2.06487	2.56708	3.84558	1.28789	2.05763	1.66339	1.67698	0.418584	1.48738	0.676434	1.22126	1.01895	0.827006	1.55112	0.699279	1.65888	XP_008784315.1	thyroid adenoma-associated protein homolog [Phoenix dactylifera]	--	--	--	--	--	--	--	--	KOG1810	Cell cycle-associated protein	[D]	CELLULAR PROCESSES AND SIGNALING	Cell cycle control, cell division, chromosome partitioning	S	COG5543	thyroid adenoma associated	--	--	--
unknown_sample_HQ_transcript_10341	0.578285	1.25532	1.6911	1.19428	1.20849	0.94248	3.51504	1.66157	1.16742	8.25021e-06	0.922623	0.969069	0.251255	0.935589	0.378123	0.629318	0.132997	2.45975	1.19485	1.14939	0.474736	1.73239	0.982614	0.642196	0.371598	1.83222	1.45341	ONK59205.1	uncharacterized protein A4U43_C08F4060 [Asparagus officinalis]	O80842|CFTSY_ARATH	Cell division protein FtsY homolog, chloroplastic OS=Arabidopsis thaliana OX=3702 GN=CPFTSY PE=1 SV=2	cic:CICLE_v10020663mg	K03110	ftsY	fused signal recognition particle receptor	ko02024|ko03070|ko03060	Quorum sensing|Bacterial secretion system|Protein export	KOG0780	Signal recognition particle, subunit Srp54	[U]	CELLULAR PROCESSES AND SIGNALING	Intracellular trafficking, secretion, and vesicular transport	U	COG0552	Involved in targeting and insertion of nascent membrane proteins into the cytoplasmic membrane. Acts as a receptor for the complex formed by the signal recognition particle (SRP) and the ribosome-nascent chain (RNC)	Molecular Function: GTP binding (GO:0005525);|Biological Process: SRP-dependent cotranslational protein targeting to membrane (GO:0006614);|Cellular Component: chloroplast thylakoid membrane (GO:0009535);|Cellular Component: chloroplast stroma (GO:0009570);|Molecular Function: metal ion binding (GO:0046872);	--	--
unknown_sample_HQ_transcript_10343	1.63296	4.41887	0.535106	0.499548	5.24726	1.66144	2.89729	3.02834	2.38186	1.84437	1.26814	2.49343	2.51918	7.89085	3.08186	0.692658	0.3381	2.2083	0.856186	2.14929	0.309212	3.37883	0.156319	7.77321e-11	1.65572	1.58176	0.776021	XP_020256430.1	protein AUXIN SIGNALING F-BOX 3-like [Asparagus officinalis]	Q570C0|TIR1_ARATH	Protein TRANSPORT INHIBITOR RESPONSE 1 OS=Arabidopsis thaliana OX=3702 GN=TIR1 PE=1 SV=2	pda:103714767	K14485	TIR1	transport inhibitor response 1	ko04075	Plant hormone signal transduction	KOG1947	Leucine rich repeat proteins, some proteins contain F-box	[R]	POORLY CHARACTERIZED	General function prediction only	S	ENOG410XQ54	F-box and leucine-rich repeat protein	Molecular Function: inositol hexakisphosphate binding (GO:0000822);|Molecular Function: ubiquitin-protein transferase activity (GO:0004842);|Biological Process: defense response (GO:0006952);|Biological Process: cell cycle (GO:0007049);|Biological Process: response to auxin (GO:0009733);|Biological Process: auxin-activated signaling pathway (GO:0009734);|Biological Process: ethylene-activated sig…	--	--
unknown_sample_HQ_transcript_10344	1.27908	1.07439	1.70953	1.13115	0.348299	2.42686	1.20822	0.94148	1.57359	2.1123	0.941968	0.440634	1.20397	0.35034	1.62983	0.256619	0.680196	0.464645	0.789019	0.687017	0.54299	0.680753	1.37509	1.47176	0.370179	1.70087	0.357684	XP_020680342.1	uncharacterized protein LOC110097992, partial [Dendrobium catenatum]	--	--	--	--	--	--	--	--	--	--	--	--	--	S	ENOG410YCGI	Aminotransferase-like, plant mobile domain family protein	--	--	--
unknown_sample_HQ_transcript_10345	1.46637e-12	0.797822	1.02931e-07	8.23968e-15	0.000273934	0.533056	1.37253e-11	4.90479e-08	1.15841e-12	2.3746e-11	8.92649e-12	2.81371e-06	4.69664e-11	3.07885e-11	1.42004e-09	0.0414097	2.48369e-06	1.36704e-07	5.45962e-17	5.04726e-08	5.13274e-18	1.30614e-07	2.38644e-08	1.98844e-07	1.13536e-06	1.29062e-11	9.49233e-10	XP_020257141.1	LOW QUALITY PROTEIN: importin-5-like [Asparagus officinalis]	P32337|IMB3_YEAST	Importin subunit beta-3 OS=Saccharomyces cerevisiae (strain ATCC 204508 / S288c) OX=559292 GN=PSE1 PE=1 SV=2	pda:103723818	K20222	IPO5, KPNB3, RANBP5	importin-5	--	--	KOG2171	Karyopherin (importin) beta 3	[YU]	CELLULAR PROCESSES AND SIGNALING|CELLULAR PROCESSES AND SIGNALING	Nuclear structure |Intracellular trafficking, secretion, and vesicular transport	U	ENOG410XQAJ	Importin	Cellular Component: nucleus (GO:0005634);|Cellular Component: cytoplasm (GO:0005737);|Biological Process: mRNA export from nucleus (GO:0006406);|Biological Process: protein import into nucleus (GO:0006606);|Biological Process: NLS-bearing protein import into nucleus (GO:0006607);|Biological Process: ribosomal protein import into nucleus (GO:0006610);|Biological Process: regulation of mitotic nucl…	--	--
unknown_sample_HQ_transcript_10346	1.12799	6.65632	6.79727	7.3197	27.0942	19.3545	0.342018	2.51502	4.90221	6.38057	2.93032	14.9593	1.26817	13.3885	2.86375	4.28078	9.10587	11.9508	0.694012	3.06025	3.47573	2.94326	2.2065	1.55426	1.37337	1.00408	4.40902	XP_020266970.1	squamosa promoter-binding-like protein 15 [Asparagus officinalis]	A2YX04|SPL15_ORYSI	Squamosa promoter-binding-like protein 15 OS=Oryza sativa subsp. indica OX=39946 GN=SPL15 PE=2 SV=1	--	--	--	--	--	--	--	--	--	--	--	S	ENOG4110DQF	Squamosa promoter-binding-like protein	Molecular Function: DNA binding (GO:0003677);|Cellular Component: nucleus (GO:0005634);|Molecular Function: metal ion binding (GO:0046872);	--	--
unknown_sample_HQ_transcript_10348	1.86192	1.19423	1.58773	1.13922	1.53307	1.05958	2.07568	1.08355	1.72696	1.68698	0.358432	0.809489	3.17108	3.06675	2.73187	0.470876	3.44138	2.36089	1.46714	2.76505	0.940586	2.04531	3.809	3.54785	1.20921	1.34526	1.9398	ONK70268.1	uncharacterized protein A4U43_C05F31980 [Asparagus officinalis]	O48626|ZW10_ARATH	Centromere/kinetochore protein zw10 homolog OS=Arabidopsis thaliana OX=3702 GN=ZW10 PE=1 SV=1	pda:103714077	K11578	ZW10, DSL1	protein transport protein DSL1/ZW10	--	--	KOG2163	Centromere/kinetochore protein zw10 involved in mitotic chromosome segregation	[D]	CELLULAR PROCESSES AND SIGNALING	Cell cycle control, cell division, chromosome partitioning	S	ENOG410XQ7J	ZW10, kinetochore associated, homolog (Drosophila)	Cellular Component: condensed chromosome kinetochore (GO:0000777);|Cellular Component: nucleus (GO:0005634);|Cellular Component: endoplasmic reticulum membrane (GO:0005789);|Cellular Component: spindle (GO:0005819);|Biological Process: ER to Golgi vesicle-mediated transport (GO:0006888);|Biological Process: chromosome segregation (GO:0007059);|Biological Process: mitotic spindle assembly checkpoi…	--	--
unknown_sample_HQ_transcript_10349	105.538	102.02	3.53313	46.0607	21.3983	96.5183	95.0898	41.2376	41.5213	15.4416	35.3334	1.01702e-09	5.62917	111.756	4.69525e-13	8.46632	57.7507	31.3224	43.697	82.7888	55.8159	8.58898e-13	1.00978e-12	1.08788e-07	0.0449395	58.7387	76.139	XP_020277040.1	vacuolar-sorting receptor 1-like [Asparagus officinalis]	P93026|VSR1_ARATH	Vacuolar-sorting receptor 1 OS=Arabidopsis thaliana OX=3702 GN=VSR1 PE=1 SV=2	--	--	--	--	--	--	--	--	--	--	--	U	ENOG41105IF	calcium ion binding	Cellular Component: Golgi membrane (GO:0000139);|Molecular Function: calcium ion binding (GO:0005509);|Cellular Component: endosome (GO:0005768);|Cellular Component: late endosome (GO:0005770);|Cellular Component: endoplasmic reticulum (GO:0005783);|Cellular Component: Golgi apparatus (GO:0005794);|Cellular Component: trans-Golgi network (GO:0005802);|Cellular Component: plasma membrane (GO:00058…	--	--
unknown_sample_HQ_transcript_1035	4.8208	0.00201542	3.32174	0.606988	5.94304e-05	1.13692	0.00476203	0.0281903	2.68208	0.626695	0.00275838	2.50535	1.1121	0.563079	0.420075	0.289987	1.91924	0.00373185	0.00794055	0.533562	0.000111212	0.113679	0.00119845	0.921669	1.92852	5.08191e-10	1.47834e-13	XP_020264245.1	LOW QUALITY PROTEIN: auxin response factor 19-like [Asparagus officinalis]	Q0D9R7|ARFS_ORYSJ	Auxin response factor 19 OS=Oryza sativa subsp. japonica OX=39947 GN=ARF19 PE=2 SV=2	--	--	--	--	--	--	--	--	--	--	--	K	ENOG410YDIT	auxin response factor	Molecular Function: DNA binding (GO:0003677);|Cellular Component: nucleus (GO:0005634);|Biological Process: regulation of transcription, DNA-templated (GO:0006355);|Biological Process: auxin-activated signaling pathway (GO:0009734);	--	--
unknown_sample_HQ_transcript_10351	0.506445	3.07286	4.93076	2.19119	2.0238	0.22221	1.52311	2.23552	1.08339	0.757077	1.8261	3.23099	0.930613	1.90523	1.01309	1.35742	2.06838	0.858398	2.01042	1.66855	1.29669	2.77458	1.67319	1.08032	1.68737	1.63402	2.56276	XP_008807208.1	kelch domain-containing protein 4 [Phoenix dactylifera]	Q08979|KEL3_YEAST	Kelch repeat-containing protein 3 OS=Saccharomyces cerevisiae (strain ATCC 204508 / S288c) OX=559292 GN=KEL3 PE=1 SV=1	--	--	--	--	--	--	KOG1230	Protein containing repeated kelch motifs	[R]	POORLY CHARACTERIZED	General function prediction only	S	ENOG410XPJI	kelch domain containing 4	--	--	--
unknown_sample_HQ_transcript_10355	5.10116	5.24555e-12	0.930618	0.0824524	0.000547742	0.208566	0.143342	0.22732	2.69933	1.01532	0.000616538	1.72576e-08	0.413309	0.415697	2.58369e-07	1.4392	0.74561	2.9965	2.52061e-07	0.428613	0.71401	0.656094	5.82234e-15	8.32014e-06	0.0022658	1.77674e-10	3.29266	--	--	--	--	--	--	--	--	--	--	--	--	--	--	--	--	--	--	--	--	--
unknown_sample_HQ_transcript_10357	6.84725	4.98019	7.98823	7.08424	4.25856	8.39564	9.63297	6.21002	4.99573	3.96532	4.41407	3.52297	4.10943	7.29195	7.9738	5.42017	5.01558	1.32931	5.18527	5.71478	2.86563	4.24181	4.39706	2.83544	3.05433	3.54157	4.71579	ONK66029.1	uncharacterized protein A4U43_C06F3440 [Asparagus officinalis]	Q6NQ79|ARID4_ARATH	AT-rich interactive domain-containing protein 4 OS=Arabidopsis thaliana OX=3702 GN=ARID4 PE=2 SV=1	--	--	--	--	--	--	--	--	--	--	--	S	ENOG410XRC1	ARID BRIGHT DNA-binding domain-containing protein	Molecular Function: DNA binding (GO:0003677);|Cellular Component: nucleus (GO:0005634);|Molecular Function: metal ion binding (GO:0046872);	--	--
unknown_sample_HQ_transcript_1036	0.113658	12.5331	2.21625	2.59088	0.0866771	1.26556	0.142757	9.05364	0.911349	6.40331	10.5764	0.074205	3.70506	0.050466	0.0519302	4.2508	0.170706	0.293343	9.43504	11.5116	10.9853	8.94447	0.454285	0.253699	5.83632	0.582802	2.50593	ONK81890.1	uncharacterized protein A4U43_C01F33910 [Asparagus officinalis]	Q9FPT1|UBP12_ARATH	Ubiquitin carboxyl-terminal hydrolase 12 OS=Arabidopsis thaliana OX=3702 GN=UBP12 PE=1 SV=2	pda:103707271	K11838	USP7, UBP15	ubiquitin carboxyl-terminal hydrolase 7	ko04068	FoxO signaling pathway	KOG1863	Ubiquitin carboxyl-terminal hydrolase	[O]	CELLULAR PROCESSES AND SIGNALING	Posttranslational modification, protein turnover, chaperones	O	COG5077	ubiquitin carboxyl-terminal hydrolase	Molecular Function: cysteine-type endopeptidase activity (GO:0004197);|Molecular Function: thiol-dependent ubiquitin-specific protease activity (GO:0004843);|Cellular Component: nucleus (GO:0005634);|Cellular Component: cytoplasm (GO:0005737);|Cellular Component: cytosol (GO:0005829);|Biological Process: ubiquitin-dependent protein catabolic process (GO:0006511);|Biological Process: jasmonic acid…	--	--
unknown_sample_HQ_transcript_10361	16.3757	23.723	10.994	15.9273	5.76053e-13	16.9331	4.31778	2.53592e-11	4.00086	15.5923	2.89752e-13	7.26933e-15	19.6002	9.89143	9.55248	0.231867	13.3445	2.06165	3.54825e-11	13.8951	1.31051e-08	2.27782	2.17679e-12	3.24243	2.07021	11.58	6.41714	XP_010939822.1	PREDICTED: subtilisin-like protease SBT1.7 [Elaeis guineensis]	O65351|SBT17_ARATH	Subtilisin-like protease SBT1.7 OS=Arabidopsis thaliana OX=3702 GN=SBT1.7 PE=1 SV=1	--	--	--	--	--	--	--	--	--	--	--	O	COG1404	peptidase (S8 and S53, subtilisin, kexin, sedolisin	Molecular Function: serine-type endopeptidase activity (GO:0004252);|Cellular Component: extracellular region (GO:0005576);|Cellular Component: cell wall (GO:0005618);|Cellular Component: plant-type cell wall (GO:0009505);|Biological Process: seed coat development (GO:0010214);|Cellular Component: apoplast (GO:0048046);|Biological Process: mucilage metabolic process involved in seed coat developm…	--	--
unknown_sample_HQ_transcript_10362	2.87528	2.41565	2.74056	2.9923	2.27979	3.90763	3.85618	1.01551e-20	3.35492	0.881634	1.00517e-05	0.0280513	5.53011	3.82401	2.96349e-20	3.88169	3.28238	1.23315	0.10183	1.18249	4.47624e-14	2.16322	1.39587	1.04107e-07	2.68336	3.19165	5.24051	XP_020269102.1	putative potassium transporter 12 isoform X1 [Asparagus officinalis]	Q7XLC6|HAK11_ORYSJ	Probable potassium transporter 11 OS=Oryza sativa subsp. japonica OX=39947 GN=HAK11 PE=2 SV=4	pda:103713167	K03549	kup	KUP system potassium uptake protein	--	--	--	--	--	--	--	P	COG3158	Transport of potassium into the cell (By similarity)	Biological Process: potassium ion transport (GO:0006813);|Molecular Function: potassium ion transmembrane transporter activity (GO:0015079);|Cellular Component: membrane (GO:0016020);|Cellular Component: integral component of membrane (GO:0016021);	--	--
unknown_sample_HQ_transcript_10363	9.84536	4.6319	5.99717	2.42604	0.954021	8.67811	2.2504	6.90145	2.49526	4.96992	2.96384	2.66996	2.61539	10.39	2.33719	13.2702	2.33788	5.6182	7.31886	4.96056	5.38253	11.7055	7.88224	3.90659	1.90413	8.9128	8.01642	XP_020265167.1	LOW QUALITY PROTEIN: protein TPR1-like [Asparagus officinalis]	Q5NBT9|TPR1_ORYSJ	Protein TPR1 OS=Oryza sativa subsp. japonica OX=39947 GN=TPR1 PE=1 SV=1	--	--	--	--	--	--	KOG0266	WD40 repeat-containing protein	[R]	POORLY CHARACTERIZED	General function prediction only	S	ENOG410XP3K	Positively regulates the activity of the minus-end directed microtubule motor protein dynein. May enhance dynein- mediated microtubule sliding by targeting dynein to the microtubule plus end. Required for	Biological Process: regulation of transcription, DNA-templated (GO:0006355);	--	--
unknown_sample_HQ_transcript_10364	1.54589	0.126858	0.465889	4.49714e-07	0.568746	0.409208	0.436905	0.754037	0.0214916	0.340525	0.00452118	0.22074	0.97478	0.00014865	0.000219014	0.495148	0.0152753	1.05274	0.495601	0.344218	0.237182	0.135326	0.67446	0.121481	0.708195	0.109017	0.993272	XP_020270943.1	methyl-CpG-binding domain-containing protein 9-like [Asparagus officinalis]	Q9SGH2|MBD9_ARATH	Methyl-CpG-binding domain-containing protein 9 OS=Arabidopsis thaliana OX=3702 GN=MBD9 PE=2 SV=1	--	--	--	--	--	--	--	--	--	--	--	S	ENOG41128EW	PHD-finger	Molecular Function: histone acetyltransferase activity (GO:0004402);|Cellular Component: nucleus (GO:0005634);|Biological Process: regulation of transcription, DNA-templated (GO:0006355);|Molecular Function: methyl-CpG binding (GO:0008327);|Cellular Component: plasmodesma (GO:0009506);|Biological Process: secondary shoot formation (GO:0010223);|Biological Process: histone acetylation (GO:0016573)…	--	--
unknown_sample_HQ_transcript_10366	0	0	0	0	0	0	0	0	0	0	0	0	0	0	0	0	0	0	0	0	0	0	0	0	0	0	0	ACL90074.1	Pgi-PA [synthetic construct]	Q9HGZ2|G6PI_ASPOR	Glucose-6-phosphate isomerase OS=Aspergillus oryzae (strain ATCC 42149 / RIB 40) OX=510516 GN=pgiA PE=2 SV=1	tdl:TDEL_0B02990	K01810	GPI, pgi	glucose-6-phosphate isomerase	ko01200|ko00520|ko00030|ko00500|ko00010	Carbon metabolism|Amino sugar and nucleotide sugar metabolism|Pentose phosphate pathway|Starch and sucrose metabolism|Glycolysis / Gluconeogenesis	KOG2446	Glucose-6-phosphate isomerase	[G]	METABOLISM	Carbohydrate transport and metabolism	G	COG0166	glucose-6-phosphate isomerase activity	Molecular Function: glucose-6-phosphate isomerase activity (GO:0004347);|Cellular Component: mitochondrion (GO:0005739);|Biological Process: gluconeogenesis (GO:0006094);|Biological Process: glycolytic process (GO:0006096);	--	--
unknown_sample_HQ_transcript_10368	0	0	0	0	0	0	0.0484703	0	0	0	0	0	0	0	0	0	0	0	0	0.0231958	0	0	0	0	0	0	0	PKI48058.1	hypothetical protein CRG98_031575 [Punica granatum]	Q99315|YG31B_YEAST	Transposon Ty3-G Gag-Pol polyprotein OS=Saccharomyces cerevisiae (strain ATCC 204508 / S288c) OX=559292 GN=TY3B-G PE=1 SV=3	--	--	--	--	--	--	KOG0017	FOG: Transposon-encoded proteins with TYA, reverse transcriptase, integrase domains in various combinations	[R]	POORLY CHARACTERIZED	General function prediction only	L	COG2801	Retrotransposon protein	Cellular Component: retrotransposon nucleocapsid (GO:0000943);|Molecular Function: DNA binding (GO:0003677);|Molecular Function: RNA binding (GO:0003723);|Molecular Function: DNA-directed DNA polymerase activity (GO:0003887);|Molecular Function: RNA-directed DNA polymerase activity (GO:0003964);|Molecular Function: aspartic-type endopeptidase activity (GO:0004190);|Molecular Function: RNA-DNA hyb…	--	--
unknown_sample_HQ_transcript_10369	11.0099	16.7517	0.350803	23.5687	6.12583	4.8112	4.64402	0.606655	9.16455	10.4553	0.501799	13.7023	14.7381	15.6506	4.9355	2.26053	5.65754	1.52518	0.400477	4.34452	0.323017	4.67124	1.46193	7.96375	13.0098	6.01252	4.63532	--	--	--	--	--	--	--	--	--	--	--	--	--	--	--	--	--	--	--	--	--
unknown_sample_HQ_transcript_1037	7.0487e-51	0	0	0	1.2646e-26	0	8.80011e-07	1.18942e-59	8.12417e-69	5.43247e-71	0	0	1.30721e-53	1.39993e-50	3.77822e-48	5.92596e-48	5.70151e-56	5.18854e-76	0	0	2.81576e-60	0	1.25703e-46	7.29692e-27	0	1.90512e-27	1.56159e-83	ABK27329.1	polyprotein [Reporter vector pCBTuMV-GFP]	--	--	--	--	--	--	--	--	--	--	--	--	--	--	--	--	--	--	--
unknown_sample_HQ_transcript_10370	1.63082	4.64511	2.235	4.46698	1.12546	4.97132	6.02162	2.85062	1.88782	2.79613	4.2855	5.94107	5.21308	1.57289	4.01133	0.952198	2.35273	4.13751	8.06286	6.20113	9.45027	7.50009	5.7408	8.98662	4.76645	2.50086	3.91532	--	--	--	--	--	--	--	--	--	--	--	--	--	--	--	--	--	--	--	--	--
unknown_sample_HQ_transcript_10371	0.0175209	0.583249	1.43419	0.0853017	0.0486722	0.56957	1.58481	0.535233	0.792919	0.0918097	0.410326	2.14437	0.244939	1.41613	0.0308048	0.0893597	0.00345073	0.22863	0.961842	1.40078	0.371642	4.56416e-05	0.311326	0.590939	0.000104295	8.36242e-08	6.86942e-05	XP_015885084.1	polyadenylation and cleavage factor homolog 4 [Ziziphus jujuba]	Q0WPF2|PCFS4_ARATH	Polyadenylation and cleavage factor homolog 4 OS=Arabidopsis thaliana OX=3702 GN=PCFS4 PE=1 SV=1	gmx:100794796	K14400	PCF11	pre-mRNA cleavage complex 2 protein Pcf11	ko03015	mRNA surveillance pathway	--	--	--	--	--	--	--	--	Molecular Function: RNA polymerase II complex binding (GO:0000993);|Molecular Function: mRNA binding (GO:0003729);|Cellular Component: nucleus (GO:0005634);|Cellular Component: cytoplasm (GO:0005737);|Cellular Component: mRNA cleavage factor complex (GO:0005849);|Biological Process: termination of RNA polymerase II transcription (GO:0006369);|Biological Process: mRNA polyadenylation (GO:0006378);…	--	--
unknown_sample_HQ_transcript_10372	1.70315	2.93902	1.86318	0.35265	2.43673	4.72757	2.40284	2.63987	1.25393	3.05989	2.07308	4.47127	2.38057	2.67473	2.40559	2.01773	0.10468	0.534292	2.09559	1.21382	1.95096	1.50392	1.61205	0.183143	5.57345	3.12056	0.616117	XP_020242386.1	vacuolar protein sorting-associated protein 52 A [Asparagus officinalis]	Q94KD3|VP52A_ARATH	Vacuolar protein sorting-associated protein 52 A OS=Arabidopsis thaliana OX=3702 GN=VPS52 PE=1 SV=1	egu:105058968	K20298	VPS52	vacuolar protein sorting-associated protein 52	--	--	KOG1961	Vacuolar sorting protein VPS52/suppressor of actin Sac2	[UZ]	CELLULAR PROCESSES AND SIGNALING|CELLULAR PROCESSES AND SIGNALING	Intracellular trafficking, secretion, and vesicular transport |Cytoskeleton	U	ENOG410XNZ1	vacuolar protein sorting 52 homolog (S. cerevisiae)	Cellular Component: Golgi membrane (GO:0000139);|Cellular Component: GARP complex (GO:0000938);|Cellular Component: Golgi apparatus (GO:0005794);|Cellular Component: cytosol (GO:0005829);|Biological Process: Golgi to vacuole transport (GO:0006896);|Biological Process: pollen tube growth (GO:0009860);|Cellular Component: endosome membrane (GO:0010008);|Cellular Component: endomembrane system (GO:0…	--	--
unknown_sample_HQ_transcript_10374	0.879884	0.506154	2.16017	1.59657e-14	9.47726e-08	1.36022	1.67692	2.4913	2.28195	0.645331	1.69341	0.475808	0.271304	0.000877337	1.83563e-16	1.5397	1.53039	4.21205e-12	0.807758	0.212451	0.87525	0.00337881	0.0878222	1.20195e-07	3.13456e-22	7.06495e-25	0.804958	XP_020250381.1	protein CHUP1, chloroplastic [Asparagus officinalis]	Q9LI74|CHUP1_ARATH	Protein CHUP1, chloroplastic OS=Arabidopsis thaliana OX=3702 GN=CHUP1 PE=1 SV=1	--	--	--	--	--	--	--	--	--	--	--	S	ENOG4111F63	Chloroplast unusual positioning	Cellular Component: chloroplast (GO:0009507);|Cellular Component: chloroplast outer membrane (GO:0009707);|Biological Process: chloroplast relocation (GO:0009902);	--	--
unknown_sample_HQ_transcript_10375	10.7149	12.0474	12.5654	7.42732	4.70477	14.8918	12.3767	11.807	10.4791	8.11298	13.269	15.9807	14.9397	11.0367	11.4131	6.67466	11.2161	4.20156	9.69359	8.56284	8.06568	11.9007	6.74797	9.51067	12.0053	10.3463	9.15443	XP_020264879.1	casein kinase 1-like protein HD16 isoform X2 [Asparagus officinalis]	Q852L0|HD16N_ORYSJ	Casein kinase 1-like protein HD16 OS=Oryza sativa subsp. japonica OX=39947 GN=HD16 PE=1 SV=1	--	--	--	--	--	--	KOG1164	Casein kinase (serine/threonine/tyrosine protein kinase)	[T]	CELLULAR PROCESSES AND SIGNALING	Signal transduction mechanisms	T	ENOG410XPGP	Casein Kinase	Molecular Function: protein serine/threonine kinase activity (GO:0004674);|Molecular Function: ATP binding (GO:0005524);|Cellular Component: nucleus (GO:0005634);|Cellular Component: cytoplasm (GO:0005737);|Biological Process: endocytosis (GO:0006897);|Biological Process: gibberellic acid mediated signaling pathway (GO:0009740);|Biological Process: flower development (GO:0009908);|Biological Proc…	--	--
unknown_sample_HQ_transcript_10376	11.8691	0.19135	11.7562	1.46394e-05	13.2962	9.44433	2.38657	6.61892	6.1097	9.87654	7.36955	4.76737	0.0486062	3.75114	0.0225176	7.73439	1.09421	8.72136	6.22959	11.1193	7.32887	7.77709	7.73618	5.55007	7.03655	5.2693	8.12874	XP_020246325.1	MAP3K epsilon protein kinase 1-like isoform X2 [Asparagus officinalis]	Q9LJD8|M3KE1_ARATH	MAP3K epsilon protein kinase 1 OS=Arabidopsis thaliana OX=3702 GN=M3KE1 PE=1 SV=1	--	--	--	--	--	--	KOG0198	MEKK and related serine/threonine protein kinases	[T]	CELLULAR PROCESSES AND SIGNALING	Signal transduction mechanisms	T	ENOG410XQGS	mitogen-activated protein kinase kinase kinase	Molecular Function: protein serine/threonine kinase activity (GO:0004674);|Molecular Function: ATP binding (GO:0005524);|Cellular Component: nucleolus (GO:0005730);|Cellular Component: cytoplasm (GO:0005737);|Cellular Component: microtubule organizing center (GO:0005815);|Cellular Component: cytosol (GO:0005829);|Cellular Component: plasma membrane (GO:0005886);|Biological Process: cell cycle (GO…	--	--
unknown_sample_HQ_transcript_10377	5.7905e-15	0.203446	2.47465e-08	8.22633e-07	1.44834e-13	1.49908e-06	7.14272e-07	0.0903224	0.152927	8.9541e-15	0.0196897	2.78312e-12	0.0109864	0.0199959	2.61904e-15	2.19458e-18	3.06827e-14	0.0549786	0.73075	0.0505551	0.00015741	0.000822477	3.67734e-16	2.04713e-09	0.220605	0.00108244	4.54378e-11	XP_026660992.1	LOW QUALITY PROTEIN: kinesin-like protein KIN-7F [Phoenix dactylifera]	Q7X7H4|KN7F_ORYSJ	Kinesin-like protein KIN-7F OS=Oryza sativa subsp. japonica OX=39947 GN=KIN7F PE=1 SV=2	mus:103982796	K11498	CENPE	centromeric protein E	--	--	KOG0242	Kinesin-like protein	[Z]	CELLULAR PROCESSES AND SIGNALING	Cytoskeleton	Z	COG5059	Kinesin family member	Molecular Function: microtubule motor activity (GO:0003777);|Molecular Function: ATP binding (GO:0005524);|Cellular Component: kinesin complex (GO:0005871);|Cellular Component: microtubule (GO:0005874);|Biological Process: microtubule-based movement (GO:0007018);|Molecular Function: microtubule binding (GO:0008017);|Molecular Function: ATPase activity (GO:0016887);	--	--
unknown_sample_HQ_transcript_10378	6.78042	8.69865	8.068	0.000610059	0.0322798	1.1888	1.14477	0.000141527	5.33539e-06	2.53786	0.00150923	4.7396	1.53961	7.47332	1.1055	7.61582	2.80335	2.76347	5.87919e-05	10.6088	7.35278e-05	3.13434	0.0524798	0.00914559	2.79529	1.01268	7.1208	XP_020255725.1	eukaryotic translation initiation factor 3 subunit C [Asparagus officinalis]	Q9XHM1|EIF3C_MEDTR	Eukaryotic translation initiation factor 3 subunit C OS=Medicago truncatula OX=3880 GN=TIF3C1 PE=2 SV=1	pda:103710470	K03252	EIF3C	translation initiation factor 3 subunit C	ko03013	RNA transport	KOG1076	Translation initiation factor 3, subunit c (eIF-3c)	[J]	INFORMATION STORAGE AND PROCESSING	Translation, ribosomal structure and biogenesis	J	ENOG410XRU3	Component of the eukaryotic translation initiation factor 3 (eIF-3) complex, which is involved in protein synthesis and, together with other initiation factors, stimulates binding of mRNA and methionyl-tRNAi to the 40S ribosome (By similarity)	Biological Process: formation of cytoplasmic translation initiation complex (GO:0001732);|Molecular Function: translation initiation factor activity (GO:0003743);|Cellular Component: eukaryotic translation initiation factor 3 complex (GO:0005852);|Cellular Component: eukaryotic 43S preinitiation complex (GO:0016282);|Molecular Function: translation initiation factor binding (GO:0031369);|Cellular…	--	--
unknown_sample_HQ_transcript_10379	0.00863924	1.61115	0.221552	1.56404	1.38359	0.0311788	0.0860654	1.91501	0.000783142	7.05458	0.897754	2.9131e-14	2.4862	7.21243e-10	0.555849	0.619632	8.15234	8.39372	0.750368	0.614436	1.11887	4.7794	6.44927e-05	1.54091	6.15494e-25	0.303433	0.486867	XP_010906080.1	PREDICTED: probable glucan 1,3-alpha-glucosidase [Elaeis guineensis]	B9F676|GLU2A_ORYSJ	Probable glucan 1,3-alpha-glucosidase OS=Oryza sativa subsp. japonica OX=39947 GN=Os03g0216600 PE=3 SV=1	egu:105033115	K05546	GANAB	alpha 1,3-glucosidase	ko00510|ko04141	N-Glycan biosynthesis|Protein processing in endoplasmic reticulum	KOG1066	Glucosidase II catalytic (alpha) subunit and related enzymes, glycosyl hydrolase family 31	[GMO]	METABOLISM|CELLULAR PROCESSES AND SIGNALING|CELLULAR PROCESSES AND SIGNALING	Carbohydrate transport and metabolism |Cell wall/membrane/envelope biogenesis |Posttranslational modification, protein turnover, chaperones	G	COG1501	hydrolase, family 31	Cellular Component: endoplasmic reticulum (GO:0005783);|Biological Process: carbohydrate metabolic process (GO:0005975);|Biological Process: defense response (GO:0006952);|Molecular Function: carbohydrate binding (GO:0030246);|Molecular Function: glucan 1,3-alpha-glucosidase activity (GO:0033919);	--	--
unknown_sample_HQ_transcript_1038	6.44932	6.30417	2.46492	7.30899	1.70864	3.33161	0.707691	2.97278	1.03444	2.34064	4.73799	6.68719e-06	0.526262	10.3652	1.89092	0.00912459	0.0368585	2.52017	3.14674	3.95578	2.95617	0.339077	1.39732	1.29167	0.175186	0.0731665	9.16183	XP_020274418.1	LOW QUALITY PROTEIN: ferredoxin-dependent glutamate synthase, chloroplastic-like [Asparagus officinalis]	Q43155|GLTB_SPIOL	Ferredoxin-dependent glutamate synthase, chloroplastic OS=Spinacia oleracea OX=3562 GN=FdGOGAT PE=1 SV=3	--	--	--	--	--	--	KOG0399	Glutamate synthase	[E]	METABOLISM	Amino acid transport and metabolism	E	COG0067	glutamate synthase	Biological Process: glutamine metabolic process (GO:0006541);|Cellular Component: chloroplast stroma (GO:0009570);|Molecular Function: glutamate synthase (ferredoxin) activity (GO:0016041);|Molecular Function: enzyme binding (GO:0019899);|Molecular Function: metal ion binding (GO:0046872);|Molecular Function: 3 iron, 4 sulfur cluster binding (GO:0051538);|Biological Process: oxidation-reduction p…	--	--
unknown_sample_HQ_transcript_10380	2.72821e-17	0.82941	1.84147e-18	0.552207	2.73718e-13	2.882e-14	3.23157e-16	0.323751	0.346146	6.90284e-16	0.276616	0.508968	2.1961e-14	5.03238e-14	5.39986e-15	0.501536	2.31245e-16	1.24762e-16	0.79196	1.19396e-14	0.0447307	0.151472	0.535865	1.43275e-18	5.75885e-17	0.215972	2.18763e-15	PON36007.1	Heat shock protein 70 family [Parasponia andersonii]	Q9S7C0|HSP7O_ARATH	Heat shock 70 kDa protein 14 OS=Arabidopsis thaliana OX=3702 GN=HSP70-14 PE=1 SV=1	--	--	--	--	--	--	KOG0103	Molecular chaperones HSP105/HSP110/SSE1, HSP70 superfamily	[O]	CELLULAR PROCESSES AND SIGNALING	Posttranslational modification, protein turnover, chaperones	O	COG0443	Heat shock protein	Molecular Function: ATP binding (GO:0005524);|Cellular Component: nucleus (GO:0005634);|Cellular Component: cytoplasm (GO:0005737);|Cellular Component: cytosol (GO:0005829);|Cellular Component: plasma membrane (GO:0005886);|Biological Process: response to heat (GO:0009408);|Biological Process: response to cadmium ion (GO:0046686);	--	--
unknown_sample_HQ_transcript_10381	0.0470303	13.312	16.0998	0.00853878	11.0569	4.52952e-06	0.00203705	0.145173	0.110601	7.99018	9.94047e-09	33.0099	23.2249	10.7342	14.3945	22.345	0.334605	11.4973	0.060066	18.98	3.02247e-08	9.63503	24.3831	0.163185	21.5221	17.807	16.1099	XP_020265318.1	vesicle-fusing ATPase-like [Asparagus officinalis]	Q9M0Y8|NSF_ARATH	Vesicle-fusing ATPase OS=Arabidopsis thaliana OX=3702 GN=NSF PE=2 SV=2	--	--	--	--	--	--	KOG0741	AAA+-type ATPase	[O]	CELLULAR PROCESSES AND SIGNALING	Posttranslational modification, protein turnover, chaperones	O	COG0464	Aaa atpase	Molecular Function: ATP binding (GO:0005524);|Cellular Component: vacuole (GO:0005773);|Cellular Component: Golgi apparatus (GO:0005794);|Cellular Component: Golgi stack (GO:0005795);|Cellular Component: plasma membrane (GO:0005886);|Cellular Component: plasmodesma (GO:0009506);|Molecular Function: ATPase activity (GO:0016887);|Biological Process: Golgi to plasma membrane protein transport (GO:00…	--	--
unknown_sample_HQ_transcript_10382	3.89698	13.5542	4.74856	8.48825	2.77556	5.0115	5.53559	3.42649	5.70545	3.55057	5.02407	2.51234	3.88435	5.49196	1.94204	4.82122	4.13875	4.19176	1.60698	1.69936	1.18767	0.0971042	1.44201	2.24803	4.83259	1.65879	2.34981	ONK64886.1	uncharacterized protein A4U43_C07F31100 [Asparagus officinalis]	F4IBD7|CSCLA_ARATH	CSC1-like protein RXW8 OS=Arabidopsis thaliana OX=3702 GN=RXW8 PE=2 SV=1	--	--	--	--	--	--	KOG1134	Uncharacterized conserved protein	[R]	POORLY CHARACTERIZED	General function prediction only	S	COG5594	transmembrane protein 63C	Molecular Function: calcium activated cation channel activity (GO:0005227);|Cellular Component: plasma membrane (GO:0005886);|Cellular Component: integral component of membrane (GO:0016021);	--	--
unknown_sample_HQ_transcript_10383	14.4573	11.743	20.8181	11.6481	2.26675e-09	14.8142	21.8097	16.4663	16.2076	10.2043	13.4019	24.2306	13.4909	1.04755e-16	1.98098	1.85623	2.62023	16.8758	14.896	2.01716e-16	14.9494	3.83744e-17	3.30951	2.21593	15.228	7.03358e-18	2.51361	ONK55759.1	uncharacterized protein A4U43_C10F700 [Asparagus officinalis]	Q8RY59|RCD1_ARATH	Inactive poly [ADP-ribose] polymerase RCD1 OS=Arabidopsis thaliana OX=3702 GN=RCD1 PE=1 SV=1	--	--	--	--	--	--	--	--	--	--	--	S	ENOG410YCU9	inactive poly ADP-ribose polymerase RCD1-like	Biological Process: response to superoxide (GO:0000303);|Molecular Function: NAD+ ADP-ribosyltransferase activity (GO:0003950);|Cellular Component: nucleus (GO:0005634);|Cellular Component: cytoplasm (GO:0005737);|Biological Process: nitric oxide biosynthetic process (GO:0006809);|Biological Process: response to osmotic stress (GO:0006970);|Biological Process: response to water deprivation (GO:00…	--	--
unknown_sample_HQ_transcript_10384	1.06578e-06	0.0443698	2.59612	1.93427e-16	3.71833	8.038e-09	1.32459e-11	2.33541e-10	1.05084e-17	4.74947e-07	2.31489e-12	4.5338e-08	1.71426e-06	6.86806e-06	1.09366e-05	1.08877e-07	4.74523e-08	3.05723e-15	1.04252e-10	2.05103	2.69454e-11	3.41494e-08	2.3129e-20	1.50819	1.32035	4.48262	4.40906e-06	XP_020273004.1	clathrin interactor EPSIN 2 [Asparagus officinalis]	Q67YI9|EPN2_ARATH	Clathrin interactor EPSIN 2 OS=Arabidopsis thaliana OX=3702 GN=EPSIN2 PE=1 SV=1	pda:103718257	K12471	EPN	epsin	ko04144	Endocytosis	KOG2056	Equilibrative nucleoside transporter protein	[F]	METABOLISM	Nucleotide transport and metabolism	U	ENOG410XSM0	Clathrin interactor 1	Molecular Function: phospholipid binding (GO:0005543);|Cellular Component: vacuolar membrane (GO:0005774);|Cellular Component: Golgi apparatus (GO:0005794);|Cellular Component: plasma membrane (GO:0005886);|Biological Process: protein transport (GO:0015031);|Cellular Component: clathrin-coated vesicle (GO:0030136);|Molecular Function: clathrin binding (GO:0030276);	--	--
unknown_sample_HQ_transcript_10387	8.28743	12.3099	6.18332	7.03123	10.5833	13.6291	14.5416	8.70368	6.39737	15.9926	7.81985	13.6935	5.07508	8.89505	4.65163	4.0679	5.9007	17.6396	5.10966	6.03148	5.47414	5.57318	8.06542	8.1748	3.23761	2.75397	5.0195	XP_008809520.1	subtilisin-like protease SBT1.7 [Phoenix dactylifera]	O65351|SBT17_ARATH	Subtilisin-like protease SBT1.7 OS=Arabidopsis thaliana OX=3702 GN=SBT1.7 PE=1 SV=1	--	--	--	--	--	--	--	--	--	--	--	O	COG1404	peptidase (S8 and S53, subtilisin, kexin, sedolisin	Molecular Function: serine-type endopeptidase activity (GO:0004252);|Cellular Component: extracellular region (GO:0005576);|Cellular Component: cell wall (GO:0005618);|Cellular Component: plant-type cell wall (GO:0009505);|Biological Process: seed coat development (GO:0010214);|Cellular Component: apoplast (GO:0048046);|Biological Process: mucilage metabolic process involved in seed coat developm…	--	--
unknown_sample_HQ_transcript_10388	2.93403	14.7952	1.92107	3.77357	1.79319	2.46922	0.000286012	10.0156	1.91031	2.74955	7.0243	2.15794e-09	1.79232e-11	7.68681	1.42477	13.2344	12.6535	2.65377e-10	7.71258	0.596235	6.64633	9.70739e-10	0.000113347	0.406645	4.77897e-16	5.69334	12.6915	XP_010939822.1	PREDICTED: subtilisin-like protease SBT1.7 [Elaeis guineensis]	O65351|SBT17_ARATH	Subtilisin-like protease SBT1.7 OS=Arabidopsis thaliana OX=3702 GN=SBT1.7 PE=1 SV=1	--	--	--	--	--	--	--	--	--	--	--	O	COG1404	peptidase (S8 and S53, subtilisin, kexin, sedolisin	Molecular Function: serine-type endopeptidase activity (GO:0004252);|Cellular Component: extracellular region (GO:0005576);|Cellular Component: cell wall (GO:0005618);|Cellular Component: plant-type cell wall (GO:0009505);|Biological Process: seed coat development (GO:0010214);|Cellular Component: apoplast (GO:0048046);|Biological Process: mucilage metabolic process involved in seed coat developm…	--	--
unknown_sample_HQ_transcript_10389	3.48529	4.20174	4.20534	1.77366	2.74294	4.22648	2.24999	3.75658	3.33206	2.66431	2.63875	2.0602	3.93678	4.91698	2.43338	3.12736	1.87751	0.982985	2.70745	3.30703	1.79055	0.525907	2.64142	1.70152	1.7829	2.77329	1.49375	XP_020250033.1	protein FAR1-RELATED SEQUENCE 5-like [Asparagus officinalis]	Q9SZL8|FRS5_ARATH	Protein FAR1-RELATED SEQUENCE 5 OS=Arabidopsis thaliana OX=3702 GN=FRS5 PE=1 SV=1	egu:105056694	K17604	ZSWIM3	zinc finger SWIM domain-containing protein 3	--	--	--	--	--	--	--	S	ENOG410ZJVC	transposon protein	Cellular Component: nucleus (GO:0005634);|Biological Process: regulation of transcription, DNA-templated (GO:0006355);|Molecular Function: zinc ion binding (GO:0008270);	--	--
unknown_sample_HQ_transcript_1039	1.67019	1.95406	3.16702	11.0266	7.34	14.3287	10.2477	7.42523	14.3573	14.9286	5.93832	12.2923	4.03765	7.90145	14.3712	11.8454	4.97472	7.73774	4.34917	3.80682	5.72063	8.81802	15.038	19.6284	4.83525	5.3081	8.31732	XP_020250005.1	LOW QUALITY PROTEIN: protein GIGANTEA-like [Asparagus officinalis]	Q9AWL7|GIGAN_ORYSJ	Protein GIGANTEA OS=Oryza sativa subsp. japonica OX=39947 GN=GI PE=2 SV=2	--	--	--	--	--	--	--	--	--	--	--	S	ENOG410YCNK	gigantea	Cellular Component: nucleus (GO:0005634);|Biological Process: flower development (GO:0009908);|Biological Process: cell differentiation (GO:0030154);|Biological Process: regulation of circadian rhythm (GO:0042752);|Biological Process: rhythmic process (GO:0048511);|Biological Process: regulation of long-day photoperiodism, flowering (GO:0048586);	--	--
unknown_sample_HQ_transcript_10390	0.94458	0.311563	0.317525	0.574612	6.09342e-05	0.459902	0.215659	0.570643	0.0169103	1.10841	0.0021135	0.965653	0.00111663	0.118792	3.40504e-05	0.392147	0.212696	0.175064	0.178933	0.879356	0.780631	0.592963	0.460204	3.29073e-07	7.0076e-06	0.292107	1.8102e-05	XP_020245867.1	probable ADP-ribosylation factor GTPase-activating protein AGD14 isoform X2 [Asparagus officinalis]	Q8RXE7|AGD14_ARATH	Probable ADP-ribosylation factor GTPase-activating protein AGD14 OS=Arabidopsis thaliana OX=3702 GN=AGD14 PE=1 SV=2	--	--	--	--	--	--	KOG0702	Predicted GTPase-activating protein	[T]	CELLULAR PROCESSES AND SIGNALING	Signal transduction mechanisms	U	ENOG41122WA	ArfGAP with FG repeats	Molecular Function: GTPase activator activity (GO:0005096);|Molecular Function: metal ion binding (GO:0046872);	--	--
unknown_sample_HQ_transcript_10391	15.2825	1.32189	8.08439	8.2464	11.0443	13.324	15.1331	0.662193	5.97846	6.76452	0.524706	7.19431	5.15796	9.35181	9.18404	7.90542	3.20817	4.75559	0.320375	0.337407	0.322247	7.463	3.60339	2.6644	3.27964	0.107029	4.39466	PON64724.1	Isopentenyl-diphosphate delta-isomerase, type [Parasponia andersonii]	O48965|IDI2_CAMAC	Isopentenyl-diphosphate Delta-isomerase II OS=Camptotheca acuminata OX=16922 GN=IPI2 PE=2 SV=1	spen:107018548	K01823	idi, IDI	isopentenyl-diphosphate Delta-isomerase	ko00900	Terpenoid backbone biosynthesis	KOG0142	Isopentenyl pyrophosphate:dimethylallyl pyrophosphate isomerase	[Q]	METABOLISM	Secondary metabolites biosynthesis, transport and catabolism	I	COG1443	Catalyzes the 1,3-allylic rearrangement of the homoallylic substrate isopentenyl (IPP) to its highly electrophilic allylic isomer, dimethylallyl diphosphate (DMAPP) (By similarity)	Molecular Function: isopentenyl-diphosphate delta-isomerase activity (GO:0004452);|Biological Process: isoprenoid biosynthetic process (GO:0008299);|Biological Process: photosynthesis (GO:0015979);|Biological Process: chlorophyll biosynthetic process (GO:0015995);|Molecular Function: hydrolase activity (GO:0016787);|Molecular Function: metal ion binding (GO:0046872);|Biological Process: dimethyla…	--	--
unknown_sample_HQ_transcript_10393	13.4782	30.8409	45.0934	1.13966e-10	3.83671	8.45573e-12	8.93871e-10	1.79773e-11	2.4282e-12	4.65655	9.45533e-11	2.67176	2.19019	20.9139	7.25259e-11	9.46934	6.40594e-11	8.48409e-10	0.156377	21.3694	4.61021e-10	17.9973	9.65495	8.82798e-11	8.12734	2.70634e-10	4.94791	XP_020276852.1	heat shock 70 kDa protein, mitochondrial [Asparagus officinalis]	Q01899|HSP7M_PHAVU	Heat shock 70 kDa protein, mitochondrial OS=Phaseolus vulgaris OX=3885 PE=2 SV=1	--	--	--	--	--	--	KOG0102	Molecular chaperones mortalin/PBP74/GRP75, HSP70 superfamily	[O]	CELLULAR PROCESSES AND SIGNALING	Posttranslational modification, protein turnover, chaperones	O	COG0443	Heat shock protein	Molecular Function: ATP binding (GO:0005524);|Cellular Component: mitochondrion (GO:0005739);|Biological Process: protein folding (GO:0006457);|Molecular Function: unfolded protein binding (GO:0051082);	--	--
unknown_sample_HQ_transcript_10394	0.0502609	2.54202e-10	1.00157e-09	14.4016	0.135422	4.12599e-10	8.09964e-09	6.64829e-10	11.2959	4.14553e-10	0.0581735	1.8464e-09	3.5026e-12	17.7882	6.9102e-10	0.12755	1.46449	0.00144736	2.141e-07	7.4865e-09	2.28269e-10	5.67714e-12	6.93168	2.29766e-06	8.95623e-12	5.31654e-08	1.22191e-08	ONK77625.1	uncharacterized protein A4U43_C02F8760 [Asparagus officinalis]	Q8LPR8|TI100_ARATH	Protein TIC 100 OS=Arabidopsis thaliana OX=3702 GN=TIC100 PE=1 SV=1	--	--	--	--	--	--	--	--	--	--	--	S	ENOG41108AB	MORN	Molecular Function: protein transporter activity (GO:0008565);|Cellular Component: chloroplast (GO:0009507);|Cellular Component: chloroplast thylakoid membrane (GO:0009535);|Cellular Component: plastid (GO:0009536);|Biological Process: chloroplast organization (GO:0009658);|Cellular Component: chloroplast inner membrane (GO:0009706);|Biological Process: embryo development ending in seed dormancy …	--	--
unknown_sample_HQ_transcript_10395	4.00532	3.80451	4.76391	6.85855	5.11971	0.99309	7.73396	1.86657	2.47302	4.78591	0.82291	6.35075	5.68047	2.05101	5.916	4.86437	3.855	6.33735	1.06422	4.61112	1.53886	4.72641	3.14215	3.30641	5.24509	2.89514	3.25547	XP_020273398.1	dymeclin isoform X1 [Asparagus officinalis]	--	--	--	--	--	--	--	--	KOG2225	Proteins containing regions of low-complexity	[R]	POORLY CHARACTERIZED	General function prediction only	S	ENOG410XP0J	dymeclin	--	--	--
unknown_sample_HQ_transcript_10396	1.4211e-19	1.26772e-06	4.68052e-09	3.54203e-17	9.52269e-12	1.00576e-10	0.0154011	2.4192e-11	1.54573e-08	7.51996e-13	1.615e-18	0.000135349	2.23097e-11	8.07305e-10	3.20329e-18	0.00791179	3.43321e-17	0.00483862	4.24471e-14	7.79188e-06	3.45956e-18	6.48687e-19	4.77776e-06	3.38573e-10	1.52581e-05	9.67068e-10	1.33525e-07	AEX94005.1	hypothetical chloroplast RF19 (chloroplast) [Eucharis x grandiflora]	A6MMQ5|TI214_DIOEL	Protein TIC 214 OS=Dioscorea elephantipes OX=145284 GN=TIC214 PE=3 SV=1	--	--	--	--	--	--	--	--	--	--	--	S	ENOG4112D2K	Its presence in a non-photosynthetic plant (Epifagus virginiana) and experiments in tobacco indicate that it may have a function which is probably not related to photosynthesis	Cellular Component: chloroplast inner membrane (GO:0009706);|Biological Process: protein transport (GO:0015031);|Cellular Component: integral component of membrane (GO:0016021);	--	--
unknown_sample_HQ_transcript_10398	0	0	0	0	0	0	0	0	0	0	0	0	0	0	0	0	0	0	0	0	0	0	0	0	0	0	0	RHZ60185.1	hypothetical protein Glove_357g24 [Diversispora versiformis]	Q942X8|HAK2_ORYSJ	Probable potassium transporter 2 OS=Oryza sativa subsp. japonica OX=39947 GN=HAK2 PE=2 SV=1	jcu:105646258	K03549	kup	KUP system potassium uptake protein	--	--	--	--	--	--	--	P	COG3158	Transport of potassium into the cell (By similarity)	Biological Process: potassium ion transport (GO:0006813);|Molecular Function: potassium ion transmembrane transporter activity (GO:0015079);|Cellular Component: membrane (GO:0016020);|Cellular Component: integral component of membrane (GO:0016021);	--	--
unknown_sample_HQ_transcript_10399	57.2954	62.9243	31.6825	90.8045	56.3903	72.5732	98.7963	80.1086	50.5368	45.8476	71.588	76.0557	90.2854	110.493	69.6614	19.4698	52.3612	34.6124	41.0251	43.2969	56.0215	44.2938	54.6575	51.9549	36.3998	41.1194	36.6512	ONK70961.1	uncharacterized protein A4U43_C04F3290 [Asparagus officinalis]	A0A1P8AUY4|MDN1_ARATH	Midasin OS=Arabidopsis thaliana OX=3702 GN=MDN1 PE=1 SV=1	pda:103715404	K14572	MDN1, REA1	midasin	ko03008	Ribosome biogenesis in eukaryotes	KOG1808	AAA ATPase containing von Willebrand factor type A (vWA) domain	[R]	POORLY CHARACTERIZED	General function prediction only	S	COG5271	Nuclear chaperone required for maturation and nuclear export of pre-60S ribosome subunits (By similarity)	Biological Process: ribosomal large subunit assembly (GO:0000027);|Molecular Function: ATP binding (GO:0005524);|Cellular Component: nucleoplasm (GO:0005654);|Cellular Component: nucleolus (GO:0005730);|Biological Process: rRNA processing (GO:0006364);|Cellular Component: plasmodesma (GO:0009506);|Biological Process: embryo sac development (GO:0009553);|Biological Process: abscisic acid-activated…	--	--
unknown_sample_HQ_transcript_104	13.9319	12.575	12.4255	9.50774	4.11582	3.95896	10.9511	9.98988	4.93062	9.09813	10.2244	9.62205	9.94457	7.50299	17.0078	4.77352	12.7071	3.75674	10.3419	16.8571	8.95296	10.1935	10.0331	5.62868	11.5031	10.1183	6.50873	XP_020257824.1	brefeldin A-inhibited guanine nucleotide-exchange protein 5 isoform X3 [Asparagus officinalis]	F4IXW2|BIG5_ARATH	Brefeldin A-inhibited guanine nucleotide-exchange protein 5 OS=Arabidopsis thaliana OX=3702 GN=BIG5 PE=1 SV=2	egu:105032531	K13462	MIN7	guanine nucleotide-exchange factor	--	--	KOG0929	Guanine nucleotide exchange factor	[U]	CELLULAR PROCESSES AND SIGNALING	Intracellular trafficking, secretion, and vesicular transport	S	COG5307	and Sec7 domain	Molecular Function: ARF guanyl-nucleotide exchange factor activity (GO:0005086);|Cellular Component: early endosome (GO:0005769);|Cellular Component: trans-Golgi network (GO:0005802);|Cellular Component: cytosol (GO:0005829);|Biological Process: endocytosis (GO:0006897);|Biological Process: immune response (GO:0006955);|Biological Process: protein transport (GO:0015031);|Biological Process: viral…	--	--
unknown_sample_HQ_transcript_10400	0.582726	1.34392e-12	8.8363	8.76753e-12	2.40168	6.12044e-10	1.42758e-12	1.02492e-10	3.27587	0.861209	5.74899e-17	1.08235e-11	7.74521e-13	4.71594e-14	11.7233	5.27695	4.75349	6.74516e-11	1.48531e-11	4.29023	7.0081e-11	2.51765	1.26782e-10	2.28325e-13	0.616788	4.00589	6.21037	XP_020265716.1	two-component response regulator ORR22-like [Asparagus officinalis]	Q6H805|ORR24_ORYSJ	Two-component response regulator ORR24 OS=Oryza sativa subsp. japonica OX=39947 GN=RR24 PE=2 SV=1	egu:105060216	K14491	ARR-B	two-component response regulator ARR-B family	ko04075	Plant hormone signal transduction	KOG1601	GATA-4/5/6 transcription factors	[K]	INFORMATION STORAGE AND PROCESSING	Transcription	T	COG0745	regulatoR	Biological Process: phosphorelay signal transduction system (GO:0000160);|Molecular Function: DNA binding (GO:0003677);|Molecular Function: DNA-binding transcription factor activity (GO:0003700);|Cellular Component: nucleus (GO:0005634);|Biological Process: cytokinin-activated signaling pathway (GO:0009736);	--	--
unknown_sample_HQ_transcript_10402	4.52616	3.69827	6.61051	5.38288	4.48929	3.87814	5.01469	2.87497	4.46558	3.05093	1.71881	3.78174	3.84299	6.46798	2.50568	3.62582	3.82247	5.21696	1.49163	3.03624	2.34852	0.682638	3.32986	1.50956	1.40461	4.01695	3.62559	OVA11565.1	Galectin [Macleaya cordata]	A7XDQ9|B3GTK_ARATH	Hydroxyproline O-galactosyltransferase GALT2 OS=Arabidopsis thaliana OX=3702 GN=GALT2 PE=1 SV=1	--	--	--	--	--	--	KOG2287	Galactosyltransferases	[G]	METABOLISM	Carbohydrate transport and metabolism	S	ENOG410ZZ1B	UDP-GlcNAc beta-Gal beta-1,3-N-acetylglucosaminyltransferase	Cellular Component: Golgi membrane (GO:0000139);|Cellular Component: endoplasmic reticulum (GO:0005783);|Cellular Component: Golgi apparatus (GO:0005794);|Biological Process: protein glycosylation (GO:0006486);|Biological Process: arabinogalactan protein metabolic process (GO:0010405);|Cellular Component: integral component of membrane (GO:0016021);|Biological Process: protein O-linked glycosylat…	--	--
unknown_sample_HQ_transcript_10404	8.55823	12.6596	17.5313	8.62342	10.5157	4.36062	9.03396	3.71418	9.26548	12.1069	3.7143	13.2686	4.50532	7.78108	15.7299	6.74926	13.6365	5.68357	3.3813	7.26289	3.85091	10.2312	14.8837	6.34445	6.66895	12.0477	10.6395	XP_020257208.1	LOW QUALITY PROTEIN: protein OBERON 3-like [Asparagus officinalis]	Q94B71|OBE3_ARATH	Protein OBERON 3 OS=Arabidopsis thaliana OX=3702 GN=OBE3 PE=1 SV=1	--	--	--	--	--	--	--	--	--	--	--	S	ENOG410ZKIB	OBERON 3-like	Biological Process: cell fate specification (GO:0001708);|Cellular Component: nucleus (GO:0005634);|Biological Process: embryonic pattern specification (GO:0009880);|Biological Process: root meristem specification (GO:0010071);|Biological Process: maintenance of root meristem identity (GO:0010078);|Biological Process: regulation of gene expression (GO:0010468);|Biological Process: maintenance of …	--	--
unknown_sample_HQ_transcript_10405	4.09435e-06	1.55819e-07	6.58154e-05	0.263204	2.15087e-08	2.58595e-08	1.87548e-06	4.84169e-09	1.90791e-17	3.93146e-05	1.98188e-12	1.51152e-07	0.0045246	3.3724e-05	4.02084e-07	0.783224	1.49614e-07	1.3532e-08	1.7676e-12	0.000709655	2.60128e-10	7.63291e-09	1.66914e-05	0.00351045	7.78636e-19	0.000539101	6.00266e-05	ONK72499.1	uncharacterized protein A4U43_C04F20060 [Asparagus officinalis]	Q10RB4|BGAL5_ORYSJ	Beta-galactosidase 5 OS=Oryza sativa subsp. japonica OX=39947 GN=Os03g0165400 PE=2 SV=1	--	--	--	--	--	--	KOG0496	Beta-galactosidase	[G]	METABOLISM	Carbohydrate transport and metabolism	G	COG1874	beta-galactosidase	Molecular Function: beta-galactosidase activity (GO:0004565);|Cellular Component: cell wall (GO:0005618);|Cellular Component: vacuole (GO:0005773);|Biological Process: carbohydrate metabolic process (GO:0005975);|Molecular Function: carbohydrate binding (GO:0030246);|Cellular Component: apoplast (GO:0048046);	--	--
unknown_sample_HQ_transcript_10407	20.1324	9.3527	17.4923	12.5578	13.4508	13.8644	16.0644	13.1178	12.2737	7.97104	8.7888	10.1906	9.37397	12.9816	10.0558	10.3399	8.47341	9.14553	10.1776	12.9363	10.9745	5.34697	7.93223	7.27553	16.6234	7.16408	5.40255	XP_020246809.1	phosphoribosylaminoimidazole carboxylase, chloroplastic isoform X1 [Asparagus officinalis]	P55195|PUR6_VIGAC	Phosphoribosylaminoimidazole carboxylase, chloroplastic (Fragment) OS=Vigna aconitifolia OX=3918 GN=PURKE PE=2 SV=1	egu:105040545	K11808	ADE2	phosphoribosylaminoimidazole carboxylase	ko00230	Purine metabolism	KOG2835	Phosphoribosylamidoimidazole-succinocarboxamide synthase	[F]	METABOLISM	Nucleotide transport and metabolism	F	COG0026	phosphoribosylaminoimidazole carboxylase atpase subunit	Molecular Function: phosphoribosylaminoimidazole carboxylase activity (GO:0004638);|Molecular Function: ATP binding (GO:0005524);|Biological Process: 'de novo' IMP biosynthetic process (GO:0006189);|Cellular Component: chloroplast (GO:0009507);|Molecular Function: 5-amino-4-imidazole carboxylate lyase activity (GO:0043727);|Molecular Function: metal ion binding (GO:0046872);	--	--
unknown_sample_HQ_transcript_10408	13.8138	7.59824	28.1792	9.38425	18.4759	35.5221	30.6548	21.1742	19.4677	22.4692	23.2688	11.3734	0.153835	17.6952	12.9974	9.22379	14.1559	5.26971	10.5385	8.22101	10.6446	3.89161	6.22137	4.80183	10.6581	0.999566	19.6764	XP_010939248.1	PREDICTED: oligopeptide transporter 3-like [Elaeis guineensis]	O23482|OPT3_ARATH	Oligopeptide transporter 3 OS=Arabidopsis thaliana OX=3702 GN=OPT3 PE=2 SV=3	--	--	--	--	--	--	KOG2262	Sexual differentiation process protein ISP4	[T]	CELLULAR PROCESSES AND SIGNALING	Signal transduction mechanisms	S	ENOG410XNZC	oligo-peptide transporter	Cellular Component: plasma membrane (GO:0005886);|Biological Process: cellular metal ion homeostasis (GO:0006875);|Biological Process: multicellular organism development (GO:0007275);|Cellular Component: plasmodesma (GO:0009506);|Biological Process: protein transport (GO:0015031);|Cellular Component: membrane (GO:0016020);|Cellular Component: integral component of membrane (GO:0016021);|Molecular…	--	--
unknown_sample_HQ_transcript_10409	5.6428	6.19696	7.8783	1.25366	1.98279	2.71097	5.1123	8.01234	1.80775	4.42834	6.42583	3.7372	3.70727	3.63524	3.93488	2.33927	4.58185	3.57845	3.87691	3.02666	3.5417	3.90539	3.48878	2.25046	4.90548	5.19475	1.57019	ONK69245.1	uncharacterized protein A4U43_C05F20840 [Asparagus officinalis]	Q9SNQ6|HD3B_ORYSJ	Protein HEADING DATE 3B OS=Oryza sativa subsp. japonica OX=39947 GN=HD3B PE=2 SV=1	--	--	--	--	--	--	--	--	--	--	--	S	ENOG410YXT5	NA	Cellular Component: nucleus (GO:0005634);|Biological Process: flower development (GO:0009908);|Biological Process: positive regulation of short-day photoperiodism, flowering (GO:0048576);|Biological Process: positive regulation of long-day photoperiodism, flowering (GO:0048578);	--	--
unknown_sample_HQ_transcript_1041	5.64944e-06	0.000619197	4.19404e-19	1.55263e-10	0	4.05259e-08	0	0.000709516	0.00047049	8.69932e-06	3.09753e-10	1.21194e-10	0	2.63009e-10	0	0	0	0	2.93834e-12	0	0	0	0	2.31609e-17	0	3.07865e-27	0	ABK27329.1	polyprotein [Reporter vector pCBTuMV-GFP]	--	--	--	--	--	--	--	--	--	--	--	--	--	--	--	--	--	--	--
unknown_sample_HQ_transcript_10410	31.3384	8.86065	7.77952	1.53408e-06	4.75975	0.388485	0.265596	11.1362	0.000153714	4.12372	11.5599	8.24217e-05	2.33419e-08	13.4146	16.1157	1.17362e-09	5.32037e-07	11.3273	11.4365	0.000412932	9.76186	6.13277	2.88428	4.60031e-06	6.94316	10.1885	3.32679e-08	ONK79781.1	uncharacterized protein A4U43_C01F10010 [Asparagus officinalis]	Q94KD3|VP52A_ARATH	Vacuolar protein sorting-associated protein 52 A OS=Arabidopsis thaliana OX=3702 GN=VPS52 PE=1 SV=1	egu:105058968	K20298	VPS52	vacuolar protein sorting-associated protein 52	--	--	KOG1961	Vacuolar sorting protein VPS52/suppressor of actin Sac2	[UZ]	CELLULAR PROCESSES AND SIGNALING|CELLULAR PROCESSES AND SIGNALING	Intracellular trafficking, secretion, and vesicular transport |Cytoskeleton	U	ENOG410XNZ1	vacuolar protein sorting 52 homolog (S. cerevisiae)	Cellular Component: Golgi membrane (GO:0000139);|Cellular Component: GARP complex (GO:0000938);|Cellular Component: Golgi apparatus (GO:0005794);|Cellular Component: cytosol (GO:0005829);|Biological Process: Golgi to vacuole transport (GO:0006896);|Biological Process: pollen tube growth (GO:0009860);|Cellular Component: endosome membrane (GO:0010008);|Cellular Component: endomembrane system (GO:0…	--	--
unknown_sample_HQ_transcript_10414	3.08306	0.829255	2.57953	2.1579	3.22298	0.980469	0.76249	3.91188	2.30888	2.94178	1.9494	0.950215	3.19897	4.62561	1.7086	0.679352	2.62501	1.31093	0.590422	0.554466	3.50322	0.885067	2.25918	1.99995	0.195489	1.92536	1.04424	XP_009408532.1	PREDICTED: uncharacterized protein LOC103990947 [Musa acuminata subsp. malaccensis]	F4KEV7|FHIT_ARATH	Bifunctional bis(5'-adenosyl)-triphosphatase/adenylylsulfatase FHIT OS=Arabidopsis thaliana OX=3702 GN=FHIT PE=1 SV=1	mus:103990947	K07052	K07052	uncharacterized protein	--	--	--	--	--	--	--	S	COG1266	caax amino terminal protease family protein	Molecular Function: nucleotide binding (GO:0000166);|Cellular Component: cytosol (GO:0005829);|Molecular Function: adenosine 5'-monophosphoramidase activity (GO:0043530);|Molecular Function: adenylylsulfatase activity (GO:0047627);|Molecular Function: bis(5'-adenosyl)-triphosphatase activity (GO:0047710);	--	--
unknown_sample_HQ_transcript_10415	0.690795	0.465382	0.048862	1.8157	0.19817	0.17197	0.249457	0.228694	0.146468	0.143127	0.136544	4.83015	0.533349	0.123201	3.69773	0.134615	0.0863995	0.0229354	0.161708	2.45775e-11	0.146574	0.913378	0.53669	1.45317e-13	0.0940848	0.029222	0.0234698	ONK57397.1	uncharacterized protein A4U43_C09F100 [Asparagus officinalis]	Q41058|GLGB1_PEA	1,4-alpha-glucan-branching enzyme 1, chloroplastic/amyloplastic OS=Pisum sativum OX=3888 GN=SBEI PE=1 SV=1	egu:105058934	K00700	glgB	1,4-alpha-glucan branching enzyme	ko00500	Starch and sucrose metabolism	KOG0470	1,4-alpha-glucan branching enzyme/starch branching enzyme II	[G]	METABOLISM	Carbohydrate transport and metabolism	G	COG0296	Catalyzes the formation of the alpha-1,6-glucosidic linkages in glycogen by scission of a 1,4-alpha-linked oligosaccharide from growing alpha-1,4-glucan chains and the subsequent attachment of the oligosaccharide to the alpha-1,6 position (By similarity)	--	--	--
unknown_sample_HQ_transcript_10416	3.56692	2.49963e-15	1.13815e-10	1.69668e-09	0.102942	5.81812e-09	7.89218e-10	1.20992e-08	9.43654e-10	4.33343e-10	2.67729e-11	1.55894e-13	5.20646e-10	5.97428e-09	4.19447e-10	3.90545	6.76749	1.3339e-13	4.12858e-12	2.79578e-10	6.14803e-10	1.7001e-15	1.44939e-12	2.31858e-10	1.34887e-11	0.0234573	10.6489	ONK59298.1	uncharacterized protein A4U43_C08F5010 [Asparagus officinalis]	O49954|GCSP_SOLTU	Glycine dehydrogenase (decarboxylating), mitochondrial OS=Solanum tuberosum OX=4113 GN=GDCSP PE=2 SV=1	egu:105060641	K00281	GLDC, gcvP	glycine dehydrogenase	ko00260|ko01200|ko00630	Glycine, serine and threonine metabolism|Carbon metabolism|Glyoxylate and dicarboxylate metabolism	KOG2040	Glycine dehydrogenase (decarboxylating)	[E]	METABOLISM	Amino acid transport and metabolism	E	COG0403	The glycine cleavage system catalyzes the degradation of glycine. The P protein binds the alpha-amino group of glycine through its pyridoxal phosphate cofactor	Molecular Function: glycine dehydrogenase (decarboxylating) activity (GO:0004375);|Cellular Component: mitochondrion (GO:0005739);|Biological Process: glycine catabolic process (GO:0006546);	--	--
unknown_sample_HQ_transcript_10417	2.63052	8.65367	3.66913	8.88299	3.57172	10.8136	9.40014	4.1313	3.08715	7.07165	4.01198	21.1255	14.5488	7.84033	6.63329	13.1577	16.0526	10.4219	1.69483	8.36265	2.64826	6.28334	19.048	15.3403	9.15185	8.52526	4.39475	ONK66800.1	uncharacterized protein A4U43_C06F12090 [Asparagus officinalis]	P47735|RLK5_ARATH	Receptor-like protein kinase 5 OS=Arabidopsis thaliana OX=3702 GN=RLK5 PE=1 SV=1	--	--	--	--	--	--	--	--	--	--	--	S	COG4886	leucine Rich Repeat	--	--	--
unknown_sample_HQ_transcript_10418	2.89226e-07	1.73075e-09	8.73482e-11	1.03948e-08	1.50772e-08	5.47269e-12	3.39652e-10	5.83923e-05	4.15073e-10	0.0323477	1.39248e-08	7.74201e-12	0.00297419	5.54588e-10	4.93928e-08	2.86046e-09	1.14115e-08	9.51773e-10	1.43649e-06	2.67696e-06	2.1099e-07	3.23477e-09	1.51135	6.5603e-12	2.41282e-06	0.134068	2.21467e-09	XP_020581551.1	zinc finger CCCH domain-containing protein 53-like [Phalaenopsis equestris]	Q0D3J9|C3H53_ORYSJ	Zinc finger CCCH domain-containing protein 53 OS=Oryza sativa subsp. japonica OX=39947 GN=Os07g0682400 PE=2 SV=1	--	--	--	--	--	--	--	--	--	--	--	S	ENOG410YCDX	zinc finger CCCH domain-containing protein	Molecular Function: DNA binding (GO:0003677);|Molecular Function: RNA binding (GO:0003723);|Molecular Function: metal ion binding (GO:0046872);	--	--
unknown_sample_HQ_transcript_10419	0.546435	0.0375215	0.0538725	3.69304	0.7353	0.0272949	0.0279848	0.574858	0.000594074	0.0072717	0.199564	0.105924	0.351035	0.0546212	0.714341	3.05598	0.697696	0.179798	1.38876e-05	1.12631	0.0264324	0.078184	0.00206824	0.0267758	0.0267612	0.00580978	7.54681e-11	XP_020259129.1	transmembrane 9 superfamily member 7-like [Asparagus officinalis]	Q9LIC2|TMN7_ARATH	Transmembrane 9 superfamily member 7 OS=Arabidopsis thaliana OX=3702 GN=TMN7 PE=2 SV=1	egu:105047668	K17086	TM9SF2_4	transmembrane 9 superfamily member 2/4	--	--	KOG1278	Endosomal membrane proteins, EMP70	[U]	CELLULAR PROCESSES AND SIGNALING	Intracellular trafficking, secretion, and vesicular transport	S	ENOG410XPIW	transmembrane 9 superfamily	Cellular Component: Golgi membrane (GO:0000139);|Cellular Component: nucleus (GO:0005634);|Cellular Component: cytoplasm (GO:0005737);|Cellular Component: endosome (GO:0005768);|Cellular Component: vacuolar membrane (GO:0005774);|Cellular Component: Golgi apparatus (GO:0005794);|Cellular Component: trans-Golgi network (GO:0005802);|Biological Process: ion transport (GO:0006811);|Biological Proces…	--	--
unknown_sample_HQ_transcript_1042	4.65574	6.04848	6.69697	3.81093	2.99372	5.7758	6.64935	6.33848	5.67737	8.45024	4.98658	5.28019	5.53363	5.05141	5.91689	3.26914	5.61251	4.36958	3.96066	4.28107	4.72803	5.04936	3.79	2.89866	6.16874	2.10916	7.11247	ONK67544.1	uncharacterized protein A4U43_C05F1140 [Asparagus officinalis]	A0A0P0VG31|DJC16_ORYSJ	DnaJ protein P58IPK homolog A OS=Oryza sativa subsp. japonica OX=39947 GN=P58A PE=1 SV=1	--	--	--	--	--	--	--	--	--	--	--	O	ENOG410YFRT	DNAJ heat shock N-terminal domain-containing protein	Cellular Component: endoplasmic reticulum lumen (GO:0005788);	--	--
unknown_sample_HQ_transcript_10420	2.89097e-09	3.97758e-08	0.0433926	5.89703e-13	1.31517e-13	6.33883	8.21759	1.91925e-11	8.10129e-11	3.45833e-14	2.3457e-14	4.30888e-12	2.54569e-11	7.89467e-09	6.26623e-14	2.06027e-12	0.0370626	1.57622e-10	9.29293e-17	0.0741387	4.09088e-11	4.41052e-14	1.38769e-12	5.81655	1.29545e-10	8.87901	4.14109e-11	XP_020254544.1	LOW QUALITY PROTEIN: villin-2 [Asparagus officinalis]	O81644|VILI2_ARATH	Villin-2 OS=Arabidopsis thaliana OX=3702 GN=VLN2 PE=1 SV=2	--	--	--	--	--	--	KOG0443	Actin regulatory proteins (gelsolin/villin family)	[Z]	CELLULAR PROCESSES AND SIGNALING	Cytoskeleton	S	ENOG410XR0A	capping protein (actin filament) gelsolin-like	Cellular Component: cytoplasm (GO:0005737);|Cellular Component: cytoskeleton (GO:0005856);|Molecular Function: actin filament binding (GO:0051015);|Biological Process: actin filament bundle assembly (GO:0051017);|Biological Process: actin filament capping (GO:0051693);	--	--
unknown_sample_HQ_transcript_10421	3.34624	2.41436	1.82948	1.49833	9.07094	5.41437	0.0449743	1.87247	5.50971	8.91541	1.27889	7.0315	3.29126	3.66339	8.37447	4.28322	2.5622	0.508126	1.7385	2.25576	1.39976	14.5987	8.78267	1.1707	7.50182	2.0466	5.75121	ONK68180.1	uncharacterized protein A4U43_C05F8460 [Asparagus officinalis]	Q9ZU46|ZAR1_ARATH	Receptor protein kinase-like protein ZAR1 OS=Arabidopsis thaliana OX=3702 GN=ZAR1 PE=1 SV=1	--	--	--	--	--	--	--	--	--	--	--	S	COG4886	leucine Rich Repeat	Molecular Function: protein serine/threonine kinase activity (GO:0004674);|Molecular Function: ATP binding (GO:0005524);|Cellular Component: plasma membrane (GO:0005886);|Cellular Component: plant-type cell wall (GO:0009505);|Cellular Component: chloroplast (GO:0009507);|Cellular Component: chloroplast stroma (GO:0009570);|Biological Process: zygote asymmetric cytokinesis in embryo sac (GO:001006…	--	--
unknown_sample_HQ_transcript_10422	3.19839	4.22457e-07	2.29543	1.24747e-08	1.4025e-07	2.51018	1.6236e-07	9.85685e-08	5.57893e-06	1.11379	3.1438e-08	0.747264	1.39881	2.0637	0.000828497	1.27242	7.92998e-06	7.0007e-05	2.41291e-09	2.16401	7.70915e-10	0.00440204	2.02031	0.968339	1.17422	3.54408e-05	2.14071	ONK67844.1	uncharacterized protein A4U43_C05F4370 [Asparagus officinalis]	P20967|ODO1_YEAST	2-oxoglutarate dehydrogenase, mitochondrial OS=Saccharomyces cerevisiae (strain ATCC 204508 / S288c) OX=559292 GN=KGD1 PE=1 SV=2	pda:103705945	K00164	OGDH, sucA	2-oxoglutarate dehydrogenase E1 component	ko00020|ko01200|ko00380|ko00310	Citrate cycle (TCA cycle)|Carbon metabolism|Tryptophan metabolism|Lysine degradation	KOG0450	2-oxoglutarate dehydrogenase, E1 subunit	[G]	METABOLISM	Carbohydrate transport and metabolism	C	COG0567	2-oxoglutarate dehydrogenase, E1	Molecular Function: oxoglutarate dehydrogenase (succinyl-transferring) activity (GO:0004591);|Cellular Component: mitochondrion (GO:0005739);|Biological Process: tricarboxylic acid cycle (GO:0006099);|Biological Process: 2-oxoglutarate metabolic process (GO:0006103);|Cellular Component: mitochondrial oxoglutarate dehydrogenase complex (GO:0009353);|Molecular Function: thiamine pyrophosphate bindi…	--	--
unknown_sample_HQ_transcript_10423	15.6146	13.8263	15.7226	14.2374	11.5712	16.6985	12.4671	15.2189	10.07	13.5645	17.1686	16.9161	15.2722	17.662	15.0546	12.6751	13.3316	13.2689	12.6374	14.9368	14.478	14.9992	15.0589	15.1525	13.0824	15.9001	13.0758	XP_020255883.1	mRNA-capping enzyme isoform X1 [Asparagus officinalis]	P40997|MCE1_SCHPO	mRNA-capping enzyme subunit alpha OS=Schizosaccharomyces pombe (strain 972 / ATCC 24843) OX=284812 GN=ceg1 PE=1 SV=1	egu:105048839	K13917	RNGTT	mRNA-capping enzyme	ko03015	mRNA surveillance pathway	KOG2386	mRNA capping enzyme, guanylyltransferase (alpha) subunit	[A]	INFORMATION STORAGE AND PROCESSING	RNA processing and modification	A	COG5226	Second step of mRNA capping. Transfer of the GMP moiety of GTP to the 5'-end of RNA via an enzyme-GMP covalent reaction intermediate (By similarity)	Molecular Function: mRNA guanylyltransferase activity (GO:0004484);|Molecular Function: GTP binding (GO:0005525);|Cellular Component: nucleus (GO:0005634);|Biological Process: 7-methylguanosine mRNA capping (GO:0006370);|Biological Process: 7-methylguanosine RNA capping (GO:0009452);|Cellular Component: mRNA cap methyltransferase complex (GO:0031533);	--	--
unknown_sample_HQ_transcript_10424	2.05944	2.31487	2.23164	1.46824	2.13818	1.61494	2.9505	2.0151	3.22918	4.2849	4.71674	4.28381	2.03645	2.80896	3.35728	2.87602	2.47423	1.66708	1.72193	2.03752	2.23766	2.52297	9.00376	3.04731	3.3059	3.41997	6.69648	XP_020257600.1	uncharacterized serine-rich protein C215.13-like [Asparagus officinalis]	--	--	--	--	--	--	--	--	--	--	--	--	--	S	ENOG41114WC	Plant calmodulin-binding domain	--	--	--
unknown_sample_HQ_transcript_10425	6.84155	8.0159	6.00856	3.07585	3.64269	3.46053	7.16404	6.49439	6.79751	9.1423	4.56908	10.8039	9.88081	6.23076	13.7282	6.00946	5.40455	4.86809	3.37903	4.72156	6.38975	19.1726	15.5441	9.21791	8.95466	4.80909	7.84776	ONK69932.1	uncharacterized protein A4U43_C05F28360 [Asparagus officinalis]	Q9T0A0|LACS4_ARATH	Long chain acyl-CoA synthetase 4 OS=Arabidopsis thaliana OX=3702 GN=LACS4 PE=2 SV=1	mus:103979689	K01897	ACSL, fadD	long-chain acyl-CoA synthetase	ko00071|ko00061|ko04146|ko02024|ko01212	Fatty acid degradation|Fatty acid biosynthesis|Peroxisome|Quorum sensing|Fatty acid metabolism	KOG1256	Long-chain acyl-CoA synthetases (AMP-forming)	[I]	METABOLISM	Lipid transport and metabolism	I	COG1022	Amp-dependent synthetase and ligase	Molecular Function: long-chain fatty acid-CoA ligase activity (GO:0004467);|Molecular Function: ATP binding (GO:0005524);|Cellular Component: Golgi apparatus (GO:0005794);|Cellular Component: plasma membrane (GO:0005886);|Biological Process: fatty acid metabolic process (GO:0006631);|Molecular Function: decanoate-CoA ligase activity (GO:0102391);	--	--
unknown_sample_HQ_transcript_10426	0.508095	0.000749591	3.83151e-06	0.211407	6.56958e-07	0.135283	0.349184	0.0726732	1.62867e-09	0.319729	0.602552	7.39374e-06	0.00641703	0.0561121	1.0885e-07	9.37473e-10	0.00219552	0.252934	1.09222e-06	0.594822	0.116674	2.8247e-07	1.00767e-07	1.16892e-18	0.799459	5.86665e-07	7.94788e-06	XP_020256593.1	protein ALWAYS EARLY 2-like isoform X3 [Asparagus officinalis]	Q6A332|ALY3_ARATH	Protein ALWAYS EARLY 3 OS=Arabidopsis thaliana OX=3702 GN=ALY3 PE=1 SV=1	--	--	--	--	--	--	KOG1019	Retinoblastoma pathway protein LIN-9/chromatin-associated protein Aly	[BDT]	INFORMATION STORAGE AND PROCESSING|CELLULAR PROCESSES AND SIGNALING|CELLULAR PROCESSES AND SIGNALING	Chromatin structure and dynamics |Cell cycle control, cell division, chromosome partitioning |Signal transduction mechanisms	S	ENOG410YA1T	lin-9 homolog (C. elegans)	Biological Process: reproduction (GO:0000003);|Molecular Function: DNA binding (GO:0003677);|Cellular Component: nucleoplasm (GO:0005654);|Biological Process: transcription, DNA-templated (GO:0006351);|Cellular Component: transcriptional repressor complex (GO:0017053);	--	--
unknown_sample_HQ_transcript_10427	0.000137647	20.7378	9.00197e-05	0.00105671	1.96833e-08	2.04949e-08	0.0592616	1.23498e-11	1.49059e-05	0.00459209	3.85737e-10	0.0478424	0.00169046	0.000226186	0.0734212	0.0022101	0.0434735	0.00292721	4.86871e-10	2.69544e-11	3.57694e-09	3.92513e-10	0.0176426	1.04555e-05	0.00136248	0.0053041	0.0287994	XP_020264534.1	LOW QUALITY PROTEIN: splicing factor 3B subunit 1-like [Asparagus officinalis]	Q10178|SF3B1_SCHPO	U2 snRNP component prp10 OS=Schizosaccharomyces pombe (strain 972 / ATCC 24843) OX=284812 GN=prp10 PE=1 SV=3	csv:101213260	K12828	SF3B1, SAP155	splicing factor 3B subunit 1	ko03040	Spliceosome	KOG0213	Splicing factor 3b, subunit 1	[A]	INFORMATION STORAGE AND PROCESSING	RNA processing and modification	A	COG5181	Splicing factor 3b subunit	Biological Process: spliceosomal complex assembly (GO:0000245);|Molecular Function: mRNA binding (GO:0003729);|Cellular Component: nucleus (GO:0005634);|Cellular Component: U2 snRNP (GO:0005686);|Cellular Component: U2-type prespliceosome (GO:0071004);|Cellular Component: catalytic step 2 spliceosome (GO:0071013);|Cellular Component: post-mRNA release spliceosomal complex (GO:0071014);	--	--
unknown_sample_HQ_transcript_10428	8.95477e-07	4.17648e-21	1.25344e-19	0.16512	2.66513e-12	0.0282482	3.90677e-18	1.49654e-14	1.74642e-15	3.10775e-08	7.3302e-09	6.67687e-16	2.96073e-14	5.1441e-13	4.32192e-15	4.76972e-14	6.60319e-17	0.0244002	0.0528187	4.15307e-21	0.0927871	0.1076	4.38251	2.3001e-06	8.79993e-08	1.54456e-19	2.76953e-14	--	--	--	--	--	--	--	--	--	--	--	--	--	--	--	--	--	--	--	--	--
unknown_sample_HQ_transcript_10429	29.0344	20.5949	29.5134	15.5717	18.9312	19.24	19.4122	13.5675	12.5509	21.0638	5.65915	10.5382	33.9831	20.1701	21.4772	15.1012	15.3253	11.8733	11.3097	25.7864	9.58804	12.6864	9.6183	5.04784	6.15021	6.12397	17.9839	ONK70327.1	uncharacterized protein A4U43_C05F32590 [Asparagus officinalis]	Q9FXA2|PABP8_ARATH	Polyadenylate-binding protein 8 OS=Arabidopsis thaliana OX=3702 GN=PAB8 PE=1 SV=1	nnu:104601728	K13126	PABPC	polyadenylate-binding protein	ko03018|ko03015|ko03013	RNA degradation|mRNA surveillance pathway|RNA transport	KOG0123	Polyadenylate-binding protein (RRM superfamily)	[AJ]	INFORMATION STORAGE AND PROCESSING|INFORMATION STORAGE AND PROCESSING	RNA processing and modification |Translation, ribosomal structure and biogenesis	S	ENOG410XR5X	poly(A) binding protein, cytoplasmic	Molecular Function: RNA binding (GO:0003723);|Molecular Function: mRNA binding (GO:0003729);|Molecular Function: mRNA 3'-UTR binding (GO:0003730);|Cellular Component: nucleus (GO:0005634);|Cellular Component: cytoplasm (GO:0005737);|Cellular Component: cytosol (GO:0005829);|Biological Process: regulation of translation (GO:0006417);|Molecular Function: poly(A) binding (GO:0008143);|Molecular Func…	--	--
unknown_sample_HQ_transcript_1043	6.32104	6.21278	10.4789	6.47218	4.35286	5.41134	10.3107	7.72884	11.6918	12.5893	11.5238	11.1661	8.13033	5.93973	6.91851	4.86657	5.89407	4.59498	8.52438	6.21305	7.85059	10.6116	6.24185	13.7243	13.7616	11.9133	8.43239	XP_020274686.1	LOW QUALITY PROTEIN: uncharacterized protein LOC109849285 [Asparagus officinalis]	Q9LVP1|TOP3A_ARATH	DNA topoisomerase 3-alpha OS=Arabidopsis thaliana OX=3702 GN=TOP3A PE=1 SV=1	--	--	--	--	--	--	KOG1956	DNA topoisomerase III alpha	[L]	INFORMATION STORAGE AND PROCESSING	Replication, recombination and repair	L	COG1754	Releases the supercoiling and torsional tension of DNA, which is introduced during the DNA replication and transcription, by transiently cleaving and rejoining one strand of the DNA duplex. Introduces a single-strand break via transesterification at a target site in duplex DNA. The scissile phosphodiester is attacked by the catalytic tyrosine of the enzyme, resulting in the formation of a DNA-(5'…	Biological Process: mitotic cell cycle (GO:0000278);|Biological Process: resolution of meiotic recombination intermediates (GO:0000712);|Molecular Function: DNA binding (GO:0003677);|Molecular Function: DNA topoisomerase activity (GO:0003916);|Molecular Function: DNA topoisomerase type I activity (GO:0003917);|Cellular Component: nucleus (GO:0005634);|Cellular Component: chromosome (GO:0005694);|…	--	--
unknown_sample_HQ_transcript_10430	8.78045	4.28709	6.5895	5.3715	1.4726	12.3333	0.748767	5.28399	0.981939	4.20759	7.50279	6.86606	7.74786	13.4396	6.01735	2.84008	6.96598	4.40575	3.60873	5.13819	6.13613	5.3911	0.690034	2.8956	5.99581	4.27149	4.98578	XP_020258077.1	J domain-containing protein required for chloroplast accumulation response 1-like isoform X1 [Asparagus officinalis]	Q9C9Q4|JAC1_ARATH	J domain-containing protein required for chloroplast accumulation response 1 OS=Arabidopsis thaliana OX=3702 GN=JAC1 PE=1 SV=1	--	--	--	--	--	--	KOG0431	Auxilin-like protein and related proteins containing DnaJ domain	[R]	POORLY CHARACTERIZED	General function prediction only	S	ENOG410YDET	NA	Cellular Component: cytoplasm (GO:0005737);|Biological Process: receptor-mediated endocytosis (GO:0006898);|Biological Process: actin filament organization (GO:0007015);|Biological Process: chloroplast avoidance movement (GO:0009903);|Biological Process: chloroplast accumulation movement (GO:0009904);|Molecular Function: clathrin binding (GO:0030276);|Cellular Component: vesicle (GO:0031982);|Cel…	--	--
unknown_sample_HQ_transcript_10431	0.0186967	1.29274	9.55835e-05	0.381766	2.82249e-06	0.0821172	0.216027	0.698935	0.971828	0.0899901	0.608144	3.73594e-05	0.482029	0.757332	0.00885428	0.0629956	1.12415	0.618376	0.514557	0.852052	0.806848	0.215927	0.0182723	0.109897	1.86493e-06	0.00117519	0.000159286	XP_020252362.1	protein RETICULATA-RELATED 6, chloroplastic [Asparagus officinalis]	Q8RWG3|RER6_ARATH	Protein RETICULATA-RELATED 6, chloroplastic OS=Arabidopsis thaliana OX=3702 GN=RER6 PE=2 SV=1	--	--	--	--	--	--	--	--	--	--	--	S	ENOG410YH33	Domain of unknown function (DUF3411)	Biological Process: multicellular organism development (GO:0007275);|Cellular Component: chloroplast (GO:0009507);|Cellular Component: integral component of membrane (GO:0016021);|Cellular Component: chloroplast membrane (GO:0031969);	--	--
unknown_sample_HQ_transcript_10432	13.2127	12.0226	14.5296	15.4306	7.8077	18.2724	11.4085	13.8122	0.00532791	9.76599	10.3498	10.4788	9.24928	4.28744	9.19357	8.21828	4.05297	4.61252	6.75941	0.469332	8.8715	0.541106	2.75244	6.50659	7.11796	9.45106	9.65262	XP_020260416.1	receptor-like kinase TMK3 [Asparagus officinalis]	P43298|TMK1_ARATH	Receptor protein kinase TMK1 OS=Arabidopsis thaliana OX=3702 GN=TMK1 PE=1 SV=1	--	--	--	--	--	--	--	--	--	--	--	T	ENOG41102Z7	receptor protein kinase	--	--	--
unknown_sample_HQ_transcript_10433	6.17588	4.64951	4.58243	4.86819	3.19755	5.06105	5.1253	5.67426	3.0043	7.14991	5.90022	8.10049	4.06154	5.22417	6.76161	5.71439	6.09668	5.25734	6.31059	9.72284	4.7541	4.89252	6.07936	4.51886	5.76815	5.37825	5.33218	ONK76617.1	uncharacterized protein A4U43_C03F30200 [Asparagus officinalis]	Q93ZJ9|MLN51_ARATH	Protein MLN51 homolog OS=Arabidopsis thaliana OX=3702 GN=MLN51 PE=1 SV=1	--	--	--	--	--	--	--	--	--	--	--	S	ENOG410Y9ET	glycine-rich protein	Biological Process: nuclear-transcribed mRNA catabolic process, nonsense-mediated decay (GO:0000184);|Molecular Function: mRNA binding (GO:0003729);|Cellular Component: nucleus (GO:0005634);|Cellular Component: cytoplasm (GO:0005737);|Biological Process: mRNA processing (GO:0006397);|Biological Process: regulation of translation (GO:0006417);|Biological Process: RNA splicing (GO:0008380);|Biologi…	--	--
unknown_sample_HQ_transcript_10434	3.69171	1.47476	4.27578	0.905097	2.9511	1.32819	2.241	0.162404	4.30375	1.95788	1.46578	2.0134	0.802732	0.811687	2.17435	2.7112	2.01186	1.50312	0.339778	1.49994	0.841713	5.17396	3.46764	0.475837	0.00475517	0.341025	0.0747431	XP_020268153.1	probable methyltransferase PMT11 isoform X1 [Asparagus officinalis]	O22285|PMTB_ARATH	Probable methyltransferase PMT11 OS=Arabidopsis thaliana OX=3702 GN=At2g39750 PE=2 SV=1	--	--	--	--	--	--	--	--	--	--	--	S	ENOG410ZKVC	Methyltransferase	Cellular Component: Golgi membrane (GO:0000139);|Cellular Component: endosome (GO:0005768);|Cellular Component: Golgi apparatus (GO:0005794);|Cellular Component: trans-Golgi network (GO:0005802);|Molecular Function: S-adenosylmethionine-dependent methyltransferase activity (GO:0008757);|Cellular Component: integral component of membrane (GO:0016021);|Biological Process: cell wall pectin metabolic…	--	--
unknown_sample_HQ_transcript_10435	0.438996	0.695897	3.52585	0.347377	1.08956	1.07276	0.936357	0.723456	1.34963	1.00574	0.600402	1.80799	1.79883	0.350176	0.494948	0.735476	0.970935	1.14057	0.245896	0.703292	1.03542	0.311675	0.671855	0.388533	0.263251	0.579712	0.578944	XP_020245867.1	probable ADP-ribosylation factor GTPase-activating protein AGD14 isoform X2 [Asparagus officinalis]	Q8RXE7|AGD14_ARATH	Probable ADP-ribosylation factor GTPase-activating protein AGD14 OS=Arabidopsis thaliana OX=3702 GN=AGD14 PE=1 SV=2	--	--	--	--	--	--	KOG0702	Predicted GTPase-activating protein	[T]	CELLULAR PROCESSES AND SIGNALING	Signal transduction mechanisms	U	ENOG41122WA	ArfGAP with FG repeats	Molecular Function: GTPase activator activity (GO:0005096);|Molecular Function: metal ion binding (GO:0046872);	--	--
unknown_sample_HQ_transcript_10437	2.13658	2.51202	11.4262	1.96656	2.48366	1.48225	2.48273	2.13923	0.84563	0.85066	1.22967	2.60244	2.062	2.18278	1.33112	0.815552	2.34851	1.48325	2.13389	1.33044	0.791962	0.721596	1.22196	1.17293	1.36008	1.10794	2.76814	XP_020254413.1	glycine--tRNA ligase, mitochondrial 1 [Asparagus officinalis]	O23627|SYGM1_ARATH	Glycine--tRNA ligase, mitochondrial 1 OS=Arabidopsis thaliana OX=3702 GN=At1g29880 PE=1 SV=1	csv:101213236	K01880	GARS, glyS1	glycyl-tRNA synthetase	ko00970	Aminoacyl-tRNA biosynthesis	KOG2298	Glycyl-tRNA synthetase and related class II tRNA synthetase	[J]	INFORMATION STORAGE AND PROCESSING	Translation, ribosomal structure and biogenesis	J	COG0423	Catalyzes the attachment of glycine to tRNA(Gly) (By similarity)	Molecular Function: glycine-tRNA ligase activity (GO:0004820);|Molecular Function: ATP binding (GO:0005524);|Cellular Component: cytoplasm (GO:0005737);|Cellular Component: mitochondrion (GO:0005739);|Cellular Component: endosome (GO:0005768);|Cellular Component: Golgi apparatus (GO:0005794);|Cellular Component: trans-Golgi network (GO:0005802);|Cellular Component: cytosol (GO:0005829);|Biologica…	--	--
unknown_sample_HQ_transcript_10438	0.000443094	0.0978763	4.31946e-08	0.0573631	0.139681	0.00862991	0.0100019	0.102371	0.198554	0.00717041	0.221732	0.0564499	0.000168987	0.483954	0.0111674	0.162338	2.4756e-07	0.0295663	0.873696	0.574346	0.531797	0.114898	20.7991	0.00214998	8.45846e-05	0.0606746	4.96707e-08	XP_020260962.1	probable sucrose-phosphate synthase 2 [Asparagus officinalis]	O04933|SPSA2_CRAPL	Probable sucrose-phosphate synthase 2 OS=Craterostigma plantagineum OX=4153 GN=SPS2 PE=2 SV=1	egu:105049657	K00696	E2.4.1.14	sucrose-phosphate synthase	ko00500	Starch and sucrose metabolism	KOG0853	Glycosyltransferase	[M]	CELLULAR PROCESSES AND SIGNALING	Cell wall/membrane/envelope biogenesis	M	COG0438	Glycosyl transferase (Group 1	Biological Process: sucrose biosynthetic process (GO:0005986);|Molecular Function: sucrose synthase activity (GO:0016157);|Molecular Function: sucrose-phosphate synthase activity (GO:0046524);	--	--
unknown_sample_HQ_transcript_10439	408.745	120.44	627.794	77.9195	158.555	91.3722	366.794	271.416	266.905	319.566	189.816	478.738	493.868	308.759	269.619	92.12	214.031	140.027	137.048	327.419	228.099	80.3322	217.377	61.8768	205.378	131.792	109.217	ONK74313.1	uncharacterized protein A4U43_C03F4960 [Asparagus officinalis]	A0A1P8AS03|ECT4_ARATH	YTH domain-containing protein ECT4 OS=Arabidopsis thaliana OX=3702 GN=ECT4 PE=2 SV=1	egu:105042282	K20102	YTHDF	YTH domain-containing family protein	--	--	KOG1901	Uncharacterized high-glucose-regulated protein	[R]	POORLY CHARACTERIZED	General function prediction only	S	ENOG410YABQ	YTH domain family	Molecular Function: RNA binding (GO:0003723);|Cellular Component: cytoplasm (GO:0005737);	--	--
unknown_sample_HQ_transcript_10440	7.47672	5.84751	12.0093	24.7017	0.434758	3.17547	9.05057	23.1608	9.2798	31.3354	11.2462	8.746	20.5321	15.715	11.2755	1.99934	29.0582	25.4979	17.5623	7.62711	14.3407	11.7264	12.903	1.6081e-08	4.36405	1.875	9.41145	ONK70546.1	uncharacterized protein A4U43_C05F34830 [Asparagus officinalis]	Q05001|NCPR_CATRO	NADPH--cytochrome P450 reductase OS=Catharanthus roseus OX=4058 GN=CPR PE=2 SV=1	egu:105039267	K00327	POR	NADPH-ferrihemoprotein reductase	--	--	KOG1158	NADP/FAD dependent oxidoreductase	[C]	METABOLISM	Energy production and conversion	P	COG0369	Component of the sulfite reductase complex that catalyzes the 6-electron reduction of sulfite to sulfide. This is one of several activities required for the biosynthesis of L- cysteine from sulfate. The flavoprotein component catalyzes the electron flow from NADPH - FAD - FMN to the hemoprotein component (By similarity)	Molecular Function: NADPH-hemoprotein reductase activity (GO:0003958);|Cellular Component: endoplasmic reticulum membrane (GO:0005789);|Molecular Function: FMN binding (GO:0010181);|Cellular Component: integral component of membrane (GO:0016021);|Molecular Function: flavin adenine dinucleotide binding (GO:0050660);|Molecular Function: NADP binding (GO:0050661);	--	--
unknown_sample_HQ_transcript_10441	9.01173	3.24328	7.72456	1.09428	1.30295	4.8036	4.82513	4.89837	2.03152	4.61071	5.26582	3.11203	8.20012	7.0142	8.23361	4.17125	3.9427	7.25911	4.18517	5.46211	4.29459	3.02652	8.38494	5.17564	5.94148	1.36007	4.93692	XP_020086294.1	ETHYLENE INSENSITIVE 3-like 1 protein [Ananas comosus]	Q10M41|EIL1A_ORYSJ	Protein ETHYLENE-INSENSITIVE 3-like 1a OS=Oryza sativa subsp. japonica OX=39947 GN=EIL1A PE=1 SV=1	pda:103721270	K14514	EIN3	ethylene-insensitive protein 3	ko04075	Plant hormone signal transduction	--	--	--	--	--	K	ENOG4110EBS	protein ethylene insensitive	Molecular Function: DNA binding (GO:0003677);|Molecular Function: DNA-binding transcription factor activity (GO:0003700);|Cellular Component: nucleus (GO:0005634);|Biological Process: defense response (GO:0006952);|Biological Process: ethylene-activated signaling pathway (GO:0009873);	--	--
unknown_sample_HQ_transcript_10442	1.40896	1.01338	0.235481	1.43062	1.08527	0.353702	0.563672	1.6131	1.09925	1.98305	2.32628	1.51858	3.69309	1.59967	2.8434	1.55455	1.3998	4.11649	2.1269	4.23722	2.21787	2.33208	4.37661	1.35948	2.6945	1.1375	0.705971	XP_020268144.1	LOW QUALITY PROTEIN: triacylglycerol lipase SDP1-like [Asparagus officinalis]	Q9LZA6|SDP1_ARATH	Triacylglycerol lipase SDP1 OS=Arabidopsis thaliana OX=3702 GN=SDP1 PE=1 SV=1	egu:105045555	K14674	TGL4	TAG lipase / steryl ester hydrolase / phospholipase A2 / LPA acyltransferase	ko00564|ko00592|ko00561|ko00591|ko00565|ko00100|ko00590	Glycerophospholipid metabolism|alpha-Linolenic acid metabolism|Glycerolipid metabolism|Linoleic acid metabolism|Ether lipid metabolism|Steroid biosynthesis|Arachidonic acid metabolism	KOG2214	Predicted esterase of the alpha-beta hydrolase superfamily	[R]	POORLY CHARACTERIZED	General function prediction only	S	COG1752	K07001 NTE family protein	Molecular Function: triglyceride lipase activity (GO:0004806);|Biological Process: glycerol metabolic process (GO:0006071);|Biological Process: triglyceride metabolic process (GO:0006641);|Cellular Component: monolayer-surrounded lipid storage body (GO:0012511);|Cellular Component: integral component of membrane (GO:0016021);|Biological Process: triglyceride catabolic process (GO:0019433);	--	--
unknown_sample_HQ_transcript_10445	0.0538018	0.925701	0.754174	0.254499	0.402636	0.41055	0.469915	0.24616	2.58147e-11	0.0394202	0.491065	1.94582e-09	1.54535e-09	0.833044	0.705639	0.280381	0.703359	0.272141	0.667227	2.36736	0.948669	0.749267	1.04892	1.37832	1.13466	6.83501	0.211052	XP_020273369.1	uncharacterized protein LOC109848332 [Asparagus officinalis]	--	--	--	--	--	--	--	--	--	--	--	--	--	S	ENOG410Y9BV	expressed protein	--	--	--
unknown_sample_HQ_transcript_10446	11.4878	16.5272	24.2663	17.9287	10.4218	13.1746	15.3169	15.4473	15.5977	13.2582	20.8657	20.4137	19.3929	13.3657	14.0919	5.55272	14.1396	6.23868	14.6864	10.9017	16.6357	25.3851	23.832	24.5339	26.6654	17.341	14.9464	XP_020247206.1	protein EXECUTER 1, chloroplastic [Asparagus officinalis]	Q93YW0|EXEC1_ARATH	Protein EXECUTER 1, chloroplastic OS=Arabidopsis thaliana OX=3702 GN=EX1 PE=1 SV=1	--	--	--	--	--	--	--	--	--	--	--	S	ENOG410ZHAF	protein EXECUTER 1, chloroplastic-like	Biological Process: response to singlet oxygen (GO:0000304);|Cellular Component: chloroplast (GO:0009507);|Biological Process: singlet oxygen-mediated programmed cell death (GO:0010343);|Cellular Component: thylakoid membrane (GO:0042651);	--	--
unknown_sample_HQ_transcript_10447	5.2148	19.4794	7.64068	6.75304	6.58375	6.97616	8.14545	3.33652	7.58094	6.59234	4.26933	12.2296	10.5087	4.03727	6.58829	12.7651	11.4871	6.76371	4.95333	15.4244	4.82346	3.34195	7.3637	13.2752	5.28171	11.2889	5.83711	ONK57017.1	uncharacterized protein A4U43_C10F15700 [Asparagus officinalis]	P54774|CDC48_SOYBN	Cell division cycle protein 48 homolog OS=Glycine max OX=3847 GN=CDC48 PE=2 SV=1	egu:105053566	K13525	VCP, CDC48	transitional endoplasmic reticulum ATPase	ko04141	Protein processing in endoplasmic reticulum	KOG0730	AAA+-type ATPase	[O]	CELLULAR PROCESSES AND SIGNALING	Posttranslational modification, protein turnover, chaperones	O	COG0464	Aaa atpase	Molecular Function: ATP binding (GO:0005524);|Cellular Component: nucleus (GO:0005634);|Cellular Component: cytoplasm (GO:0005737);|Cellular Component: cytosol (GO:0005829);|Cellular Component: plasma membrane (GO:0005886);|Biological Process: macroautophagy (GO:0016236);|Molecular Function: ATPase activity (GO:0016887);|Biological Process: ubiquitin-dependent ERAD pathway (GO:0030433);|Biologica…	--	--
unknown_sample_HQ_transcript_10448	4.05654	4.27254	7.69493	1.71747	2.22131	3.16976	2.49459	4.16271	3.18504	2.98166	4.76995	5.99847	2.64417	2.86718	3.73513	1.92938	4.59927	5.04797	4.49765	1.57706	4.38573	2.03456	0.597484	2.06082	0.543974	1.81485	2.21248	XP_020273054.1	uncharacterized protein LOC109848119 isoform X3 [Asparagus officinalis]	--	--	--	--	--	--	--	--	--	--	--	--	--	S	ENOG410Y64Y	NA	--	--	--
unknown_sample_HQ_transcript_1045	0.117807	0.00301924	17.0632	0.14725	0.000188148	0.341102	7.13437e-07	0.00187229	5.30502	0.563256	0.000437706	0.50296	0.0265097	0.135997	0.00111662	0.024233	0.141384	0.10589	0.000272632	5.67372	0.00208627	0.00126682	0.000166592	0.00121454	0.010481	0.0116674	0.0391997	XP_008788336.1	leucine--tRNA ligase, cytoplasmic [Phoenix dactylifera]	F4I116|SYLC_ARATH	Leucine--tRNA ligase, cytoplasmic OS=Arabidopsis thaliana OX=3702 GN=At1g09620 PE=1 SV=1	pda:103706108	K01869	LARS, leuS	leucyl-tRNA synthetase	ko00970	Aminoacyl-tRNA biosynthesis	KOG0437	Leucyl-tRNA synthetase	[J]	INFORMATION STORAGE AND PROCESSING	Translation, ribosomal structure and biogenesis	J	COG0495	Leucyl-trna synthetase	Molecular Function: aminoacyl-tRNA editing activity (GO:0002161);|Molecular Function: leucine-tRNA ligase activity (GO:0004823);|Molecular Function: ATP binding (GO:0005524);|Cellular Component: cytosol (GO:0005829);|Biological Process: leucyl-tRNA aminoacylation (GO:0006429);|Cellular Component: plasmodesma (GO:0009506);|Cellular Component: chloroplast (GO:0009507);	--	--
unknown_sample_HQ_transcript_10450	0.323795	0.741637	1.12501	0.73986	0.211246	0.659524	0.624778	1.25046	0.0993651	0.672879	0.328782	0.431867	1.14871	0.687587	1.04409	0.620555	0.610832	1.06378	0.3038	0.556433	0.728123	0.0422149	0.830244	0.0251192	0.816518	0.446556	0.259693	XP_019707248.1	PREDICTED: leucine-rich repeat extensin-like protein 4, partial [Elaeis guineensis]	Q9T0K5|LRX3_ARATH	Leucine-rich repeat extensin-like protein 3 OS=Arabidopsis thaliana OX=3702 GN=LRX3 PE=1 SV=1	--	--	--	--	--	--	--	--	--	--	--	S	ENOG410Y973	leucine-rich repeat extensin-like protein	Molecular Function: structural constituent of cell wall (GO:0005199);|Cellular Component: extracellular region (GO:0005576);|Cellular Component: cell wall (GO:0005618);|Cellular Component: plant-type cell wall (GO:0009505);|Cellular Component: plasmodesma (GO:0009506);|Biological Process: cell wall organization (GO:0071555);	--	--
unknown_sample_HQ_transcript_10451	7.24428	8.29434	10.1542	10.4603	5.39583	9.32372	5.92445	4.05637	9.22371	9.68604	6.74826	9.95143	7.11653	1.96355e-09	3.92123	7.765	9.48668	3.89663	2.745	4.95688	2.27803	6.05956	3.47811	1.94285e-06	6.71259	8.04975	13.8512	XP_020245867.1	probable ADP-ribosylation factor GTPase-activating protein AGD14 isoform X2 [Asparagus officinalis]	Q8RXE7|AGD14_ARATH	Probable ADP-ribosylation factor GTPase-activating protein AGD14 OS=Arabidopsis thaliana OX=3702 GN=AGD14 PE=1 SV=2	--	--	--	--	--	--	KOG0702	Predicted GTPase-activating protein	[T]	CELLULAR PROCESSES AND SIGNALING	Signal transduction mechanisms	U	ENOG41122WA	ArfGAP with FG repeats	Molecular Function: GTPase activator activity (GO:0005096);|Molecular Function: metal ion binding (GO:0046872);	--	--
unknown_sample_HQ_transcript_10452	6.02622	4.79968	7.66201	3.16693	3.07414	4.75237	3.97237	4.57649	3.34137	4.01099	4.22601	5.54368	8.94957	4.38881	4.35807	11.2004	10.2922	9.29145	5.05579	6.97235	8.19693	3.81903	9.02248	2.43682	2.71175	5.12654	2.41411	XP_008785954.1	probable galacturonosyltransferase 13 [Phoenix dactylifera]	Q0WV13|GAUTD_ARATH	Probable galacturonosyltransferase 13 OS=Arabidopsis thaliana OX=3702 GN=GAUT13 PE=2 SV=1	pda:103704454	K13648	GAUT	alpha-1,4-galacturonosyltransferase	ko00520|ko00500	Amino sugar and nucleotide sugar metabolism|Starch and sucrose metabolism	--	--	--	--	--	G	ENOG410ZY1J	Galacturonosyltransferase	Cellular Component: Golgi membrane (GO:0000139);|Cellular Component: Golgi apparatus (GO:0005794);|Biological Process: pollen development (GO:0009555);|Biological Process: pollen tube growth (GO:0009860);|Cellular Component: integral component of membrane (GO:0016021);|Molecular Function: polygalacturonate 4-alpha-galacturonosyltransferase activity (GO:0047262);|Biological Process: cell wall pect…	--	--
unknown_sample_HQ_transcript_10453	8.18145	6.58455	16.8994	13.9564	22.7802	6.58347	3.9406	45.5632	25.7801	9.43464	47.4547	5.02088	2.61434	3.39039	7.07445	16.8978	20.077	27.7258	28.5744	4.95113	34.543	41.5922	18.6492	9.3171	9.93904	10.1058	0.537195	XP_010934368.1	PREDICTED: phosphoenolpyruvate carboxykinase [ATP] [Elaeis guineensis]	Q9T074|PCKA_ARATH	Phosphoenolpyruvate carboxykinase (ATP) OS=Arabidopsis thaliana OX=3702 GN=PCKA PE=1 SV=1	egu:105054530	K01610	E4.1.1.49, pckA	phosphoenolpyruvate carboxykinase (ATP)	ko00710|ko00020|ko01200|ko00620|ko00010	Carbon fixation in photosynthetic organisms|Citrate cycle (TCA cycle)|Carbon metabolism|Pyruvate metabolism|Glycolysis / Gluconeogenesis	--	--	--	--	--	C	COG1866	Phosphoenolpyruvate Carboxylase	Molecular Function: phosphoenolpyruvate carboxykinase (ATP) activity (GO:0004612);|Molecular Function: ATP binding (GO:0005524);|Cellular Component: nucleus (GO:0005634);|Cellular Component: nucleolus (GO:0005730);|Cellular Component: cytosol (GO:0005829);|Biological Process: gluconeogenesis (GO:0006094);|Biological Process: defense response to fungus, incompatible interaction (GO:0009817);|Cellu…	--	--
unknown_sample_HQ_transcript_10454	29.6105	37.9945	59.9545	44.0424	74.7165	41.2599	34.0938	115.531	57.477	27.1434	87.1985	24.0026	71.1146	34.86	145.902	27.206	34.6712	43.8842	108.047	34.127	97.2625	29.4684	12.9866	26.0566	22.2214	24.085	80.8639	ONK70327.1	uncharacterized protein A4U43_C05F32590 [Asparagus officinalis]	P42731|PABP2_ARATH	Polyadenylate-binding protein 2 OS=Arabidopsis thaliana OX=3702 GN=PAB2 PE=1 SV=1	egu:105050147	K13126	PABPC	polyadenylate-binding protein	ko03018|ko03015|ko03013	RNA degradation|mRNA surveillance pathway|RNA transport	KOG0123	Polyadenylate-binding protein (RRM superfamily)	[AJ]	INFORMATION STORAGE AND PROCESSING|INFORMATION STORAGE AND PROCESSING	RNA processing and modification |Translation, ribosomal structure and biogenesis	S	ENOG410XR5X	poly(A) binding protein, cytoplasmic	Biological Process: nuclear-transcribed mRNA catabolic process, nonsense-mediated decay (GO:0000184);|Molecular Function: RNA binding (GO:0003723);|Molecular Function: mRNA binding (GO:0003729);|Molecular Function: mRNA 3'-UTR binding (GO:0003730);|Molecular Function: translation initiation factor activity (GO:0003743);|Cellular Component: nucleus (GO:0005634);|Cellular Component: cytoplasm (GO:0…	--	--
unknown_sample_HQ_transcript_10455	0.392524	0.302485	0.442379	6.61072	0.885399	0.469518	0.742117	0.881539	0.886311	1.58596	0.283077	0.977269	1.57574	1.10678	0.00110888	1.60097	0.0764285	1.94616	0.165826	0.349866	0.0255712	0.237213	0.276856	0.196348	8.31244e-21	0.431591	0.625005	PKU78909.1	hypothetical protein MA16_Dca000253 [Dendrobium catenatum]	--	--	--	--	--	--	--	--	--	--	--	--	--	S	ENOG4111RQR	Protein of unknown function (DUF1118)	--	--	--
unknown_sample_HQ_transcript_10456	7.4698	10.092	1.12245	0.734974	0.2804	7.29826	5.22638e-05	12.2885	0.025934	0.906868	11.4024	0.25793	0.0305274	9.86071	2.59729	0.672079	0.724627	3.15866e-06	10.227	7.87644	13.1998	1.36481	0.978279	0.00458244	0.248902	12.5786	9.06341	XP_020262096.1	scarecrow-like protein 1 isoform X1 [Asparagus officinalis]	Q9SDQ3|SCL1_ARATH	Scarecrow-like protein 1 OS=Arabidopsis thaliana OX=3702 GN=SCL1 PE=2 SV=1	--	--	--	--	--	--	--	--	--	--	--	S	ENOG4111XPA	Scarecrow-like protein	Molecular Function: DNA-binding transcription factor activity (GO:0003700);|Cellular Component: nucleus (GO:0005634);|Biological Process: regulation of transcription, DNA-templated (GO:0006355);|Molecular Function: sequence-specific DNA binding (GO:0043565);	--	--
unknown_sample_HQ_transcript_10457	0.0306194	0.430731	0.0327485	2.02459	1.81013	1.1079	0.269901	0.814582	0.0597918	1.88037	1.5965	0.616291	0.395588	0.123997	0.207091	2.06341	0.632105	1.14066	0.0295324	0.532675	0.276763	0.377028	0.881814	0.120976	0.744766	0.420824	1.22046	ONK69005.1	uncharacterized protein A4U43_C05F18280, partial [Asparagus officinalis]	--	--	rcu:8264110	K04507	CACYBP, SIP	calcyclin binding protein	ko04310	Wnt signaling pathway	KOG3260	Calcyclin-binding protein CacyBP	[T]	CELLULAR PROCESSES AND SIGNALING	Signal transduction mechanisms	S	ENOG410XSB6	calcyclin binding protein	--	--	--
unknown_sample_HQ_transcript_10459	1.7313e-08	0.977424	0.0478105	2.36115	5.65883	11.4328	5.03727	3.6182	0.730484	0.150674	1.77551	0.364461	4.30151e-05	0.00952905	9.22854e-05	0.0299582	8.33646e-05	10.9224	4.32261	9.91343e-08	3.58153	4.98404e-10	0.410829	4.11717e-08	9.85243e-10	3.06341	0.137957	XP_010940323.1	PREDICTED: 1,4-alpha-glucan-branching enzyme 1, chloroplastic/amyloplastic isoform X1 [Elaeis guineensis]	Q41058|GLGB1_PEA	1,4-alpha-glucan-branching enzyme 1, chloroplastic/amyloplastic OS=Pisum sativum OX=3888 GN=SBEI PE=1 SV=1	egu:105058934	K00700	glgB	1,4-alpha-glucan branching enzyme	ko00500	Starch and sucrose metabolism	KOG0470	1,4-alpha-glucan branching enzyme/starch branching enzyme II	[G]	METABOLISM	Carbohydrate transport and metabolism	G	COG0296	Catalyzes the formation of the alpha-1,6-glucosidic linkages in glycogen by scission of a 1,4-alpha-linked oligosaccharide from growing alpha-1,4-glucan chains and the subsequent attachment of the oligosaccharide to the alpha-1,6 position (By similarity)	--	--	--
unknown_sample_HQ_transcript_10460	14.8762	16.4189	5.99086	5.29928	3.10389	26.96	20.7237	14.7712	23.331	12.582	8.96216	7.37916	11.8263	19.2206	2.3129	1.56465	14.057	2.94394	13.9085	12.5082	13.5969	8.54358	14.6474	11.2777	2.95033	14.3072	4.93266	XP_010915931.1	PREDICTED: cyclin-A1-4-like [Elaeis guineensis]	Q0JPA4|CCA12_ORYSJ	Cyclin-A1-2 OS=Oryza sativa subsp. japonica OX=39947 GN=CYCA1-2 PE=3 SV=2	egu:105040888	K06627	CCNA	cyclin-A	ko04110|ko04152	Cell cycle|AMPK signaling pathway	KOG0654	G2/Mitotic-specific cyclin A	[D]	CELLULAR PROCESSES AND SIGNALING	Cell cycle control, cell division, chromosome partitioning	D	COG5024	g2 mitotic-specific	Biological Process: regulation of cyclin-dependent protein serine/threonine kinase activity (GO:0000079);|Biological Process: mitotic cell cycle (GO:0000278);|Cellular Component: cyclin-dependent protein kinase holoenzyme complex (GO:0000307);|Cellular Component: nucleus (GO:0005634);|Cellular Component: cytoplasm (GO:0005737);|Biological Process: protein phosphorylation (GO:0006468);|Biological …	--	--
unknown_sample_HQ_transcript_10461	15.3117	18.4495	7.7031	11.0116	8.72732	17.1562	10.6326	9.42599	9.98779	10.0279	7.70889	6.35126	4.29533	13.7794	6.64558	10.7023	16.2868	7.5067	7.91334	7.0158	8.33817	4.39342	7.39438	3.98275	9.0753	6.14958	8.49787	XP_020263618.1	LOW QUALITY PROTEIN: uncharacterized protein LOC109839552 [Asparagus officinalis]	--	--	--	--	--	--	--	--	--	--	--	--	--	S	ENOG410ZWAM	FG-GAP repeat-containing protein	--	--	--
unknown_sample_HQ_transcript_10463	0.000341929	0.000571576	0.00672224	0.00153193	0.00799775	0.00172222	0.000150575	0.00810923	0.00231828	0.00116697	2.00812e-06	0.00137194	0.000429126	0.000891348	0.00173798	0.0051997	0.00488393	0.00221993	0.00137537	0.000552733	5.47975e-05	0.00339618	0.00585744	8.29635e-06	1.69542e-05	0.00191169	0.000181943	ONK79503.1	uncharacterized protein A4U43_C01F7020 [Asparagus officinalis]	P54774|CDC48_SOYBN	Cell division cycle protein 48 homolog OS=Glycine max OX=3847 GN=CDC48 PE=2 SV=1	pda:103703433	K13525	VCP, CDC48	transitional endoplasmic reticulum ATPase	ko04141	Protein processing in endoplasmic reticulum	KOG0730	AAA+-type ATPase	[O]	CELLULAR PROCESSES AND SIGNALING	Posttranslational modification, protein turnover, chaperones	O	COG0464	Aaa atpase	Molecular Function: ATP binding (GO:0005524);|Cellular Component: nucleus (GO:0005634);|Cellular Component: cytoplasm (GO:0005737);|Cellular Component: cytosol (GO:0005829);|Cellular Component: plasma membrane (GO:0005886);|Biological Process: macroautophagy (GO:0016236);|Molecular Function: ATPase activity (GO:0016887);|Biological Process: ubiquitin-dependent ERAD pathway (GO:0030433);|Biologica…	--	--
unknown_sample_HQ_transcript_10465	26.6062	24.282	28.6543	19.5489	13.819	32.9418	27.2589	16.6908	18.0758	4.08306	16.5176	21.108	19.2867	17.3228	20.1199	21.112	23.2094	17.0707	19.5631	22.3027	17.0268	13.3604	17.6227	12.7209	19.0861	15.3653	19.1289	AIZ68196.1	eukaryotic translation initiation factor 3 subunit B-like protein [Ornithogalum longebracteatum]	Q9C5Z1|EIF3B_ARATH	Eukaryotic translation initiation factor 3 subunit B OS=Arabidopsis thaliana OX=3702 GN=TIF3B1 PE=1 SV=1	pda:103704674	K03253	EIF3B	translation initiation factor 3 subunit B	ko03013	RNA transport	KOG2314	Translation initiation factor 3, subunit b (eIF-3b)	[J]	INFORMATION STORAGE AND PROCESSING	Translation, ribosomal structure and biogenesis	J	COG5354	Component of the eukaryotic translation initiation factor 3 (eIF-3) complex, which is involved in protein synthesis and, together with other initiation factors, stimulates binding of mRNA and methionyl-tRNAi to the 40S ribosome (By similarity)	Biological Process: formation of cytoplasmic translation initiation complex (GO:0001732);|Molecular Function: translation initiation factor activity (GO:0003743);|Cellular Component: eukaryotic translation initiation factor 3 complex (GO:0005852);|Biological Process: translational initiation (GO:0006413);|Cellular Component: eukaryotic 43S preinitiation complex (GO:0016282);|Molecular Function: t…	--	--
unknown_sample_HQ_transcript_10466	2.41723	4.1999	11.8178	5.68281	0.00268614	10.9784	0.0490982	0.108452	0.00447468	6.0813	0.590333	11.6865	25.0963	7.77591	24.3092	12.7709	2.53587	6.99906	0.258875	0.000674493	2.76424	0.898255	25.4589	0.548823	25.9366	30.9114	7.88531	XP_020273398.1	dymeclin isoform X1 [Asparagus officinalis]	--	--	--	--	--	--	--	--	KOG2225	Proteins containing regions of low-complexity	[R]	POORLY CHARACTERIZED	General function prediction only	S	ENOG410XP0J	dymeclin	--	--	--
unknown_sample_HQ_transcript_10467	1.13778	0.0172507	3.74743	2.54753	0.400022	3.83044	1.22055	3.03038	1.82154	1.17316	2.1504	3.27114	1.75982	2.83037	0.0173118	4.46547	4.54877e-05	1.89311	2.21356	0.266861	2.15339	0.0443071	1.72552	3.26297e-08	0.274114	2.30208	2.28458	XP_010915993.1	PREDICTED: KH domain-containing protein HEN4 [Elaeis guineensis]	Q8W4B1|RCF3_ARATH	RNA-binding KH domain-containing protein RCF3 OS=Arabidopsis thaliana OX=3702 GN=RCF3 PE=1 SV=1	egu:105040932	K13162	PCBP2_3_4	poly(rC)-binding protein 2	--	--	KOG2190	PolyC-binding proteins alphaCP-1 and related KH domain proteins	[AR]	INFORMATION STORAGE AND PROCESSING|POORLY CHARACTERIZED	RNA processing and modification |General function prediction only	S	ENOG410XNN8	mRNA transport	Biological Process: mRNA processing (GO:0006397);|Biological Process: response to osmotic stress (GO:0006970);|Biological Process: RNA splicing (GO:0008380);|Biological Process: jasmonic acid mediated signaling pathway (GO:0009867);|Biological Process: heat acclimation (GO:0010286);|Cellular Component: nuclear dicing body (GO:0010445);|Biological Process: regulation of gene expression (GO:0010468…	--	--
unknown_sample_HQ_transcript_10468	6.39124	11.353	15.966	7.40959	15.7797	2.47469	13.3882	8.26225	8.92412	13.4177	6.43783	22.2082	6.25323	14.0351	12.3397	9.88715	5.4161	18.7689	12.5467	11.2925	14.8656	12.5748	26.4188	1.10279	8.61542	9.20801	7.45919	XP_020260300.1	nucleotide pyrophosphatase/phosphodiesterase-like [Asparagus officinalis]	Q5MAU8|PPA27_ARATH	Probable inactive purple acid phosphatase 27 OS=Arabidopsis thaliana OX=3702 GN=PAP27 PE=2 SV=1	--	--	--	--	--	--	KOG1378	Purple acid phosphatase	[G]	METABOLISM	Carbohydrate transport and metabolism	S	COG1409	Hydrolyzes cAMP to 5'-AMP. Plays an important regulatory role in modulating the intracellular concentration of cAMP, thereby influencing cAMP-dependent processes (By similarity)	Molecular Function: acid phosphatase activity (GO:0003993);|Cellular Component: extracellular region (GO:0005576);|Molecular Function: metal ion binding (GO:0046872);	--	--
unknown_sample_HQ_transcript_10469	1.25554	0.77411	0.258222	0.919224	1.30657e-07	0.0386989	0.0201215	0.0874402	1.30112	0.0865199	6.15647e-06	0.463484	1.19876e-05	0.193675	0.0252236	0.0201814	0.0401535	3.37042	8.06847e-05	0.224369	0.000146206	0.0566394	0.514949	0.374675	0.583543	0.0818123	0.0533119	XP_020691769.1	ABC transporter G family member 44-like [Dendrobium catenatum]	Q6YW62|AB44G_ORYSJ	ABC transporter G family member 44 OS=Oryza sativa subsp. japonica OX=39947 GN=ABCG44 PE=2 SV=2	--	--	--	--	--	--	KOG0065	Pleiotropic drug resistance proteins (PDR1-15), ABC superfamily	[Q]	METABOLISM	Secondary metabolites biosynthesis, transport and catabolism	V	COG0842	(ABC) transporter	Molecular Function: ATP binding (GO:0005524);|Cellular Component: plasma membrane (GO:0005886);|Cellular Component: integral component of membrane (GO:0016021);|Molecular Function: ATPase activity, coupled to transmembrane movement of substances (GO:0042626);|Biological Process: transmembrane transport (GO:0055085);	--	--
unknown_sample_HQ_transcript_1047	3.38956	1.95599	5.18596	5.20786	2.34553	4.67696	4.37834	3.22715	3.6462	4.65005	4.17372	5.20513	2.71251	2.81604	3.52371	2.86292	3.04455	2.75468	1.99204	2.38915	2.01004	5.0103	4.18823	2.8833	2.37757	3.192	3.63234	XP_020247321.1	uncharacterized protein LOC109825041 isoform X2 [Asparagus officinalis]	Q9C810|Y1342_ARATH	PHD finger protein At1g33420 OS=Arabidopsis thaliana OX=3702 GN=At1g33420 PE=1 SV=1	--	--	--	--	--	--	--	--	--	--	--	S	ENOG4111YPU	PHD	Cellular Component: nucleus (GO:0005634);|Molecular Function: metal ion binding (GO:0046872);	--	--
unknown_sample_HQ_transcript_10470	28.98	5.82084	4.37325	27.5934	8.15081	9.43332	6.27942	10.3142	17.0499	8.90098	10.2612	7.23734	26.3377	50.6364	12.6098	1.38267	8.47164	6.23953	7.06945	16.1711	8.21885	22.3414	6.7758	9.44119	13.5149	26.0315	6.03825	ONK71723.1	uncharacterized protein A4U43_C04F11690 [Asparagus officinalis]	B5X561|SHA_ARATH	SH2 domain-containing protein A OS=Arabidopsis thaliana OX=3702 GN=SHA PE=1 SV=1	--	--	--	--	--	--	--	--	--	--	--	S	ENOG41116R2	NA	Molecular Function: DNA-binding transcription factor activity (GO:0003700);|Cellular Component: nucleus (GO:0005634);|Biological Process: signal transduction (GO:0007165);	--	--
unknown_sample_HQ_transcript_10471	6.53637	11.1396	6.2903	6.57792	4.13416	2.85934	4.24305	3.89996	5.36724	3.60356	2.59811	5.38915	5.92745	7.8865	4.30647	3.01502	4.2129	2.55569	2.07761	3.60104	1.46684	2.67406	2.41475	1.26658	2.94566	2.20008	4.76787	XP_020269289.1	twinkle homolog protein, chloroplastic/mitochondrial [Asparagus officinalis]	B5X582|TWIH_ARATH	Twinkle homolog protein, chloroplastic/mitochondrial OS=Arabidopsis thaliana OX=3702 GN=At1g30680 PE=1 SV=1	pda:103719626	K17680	PEO1	twinkle protein	--	--	--	--	--	--	--	L	ENOG410ZVWQ	TOPRIM domain-containing protein	Molecular Function: single-stranded DNA binding (GO:0003697);|Molecular Function: DNA primase activity (GO:0003896);|Molecular Function: ATP-dependent DNA helicase activity (GO:0004003);|Molecular Function: ATP binding (GO:0005524);|Cellular Component: mitochondrion (GO:0005739);|Biological Process: ribonucleotide biosynthetic process (GO:0009260);|Cellular Component: chloroplast (GO:0009507);|Mo…	--	--
unknown_sample_HQ_transcript_10472	0	0	0	0	0.454788	4.59517e-21	0	0	0	0.00867594	0	0	0	0.149732	0	0.00404949	0	0.0200592	0	0	0	1.18464e-13	0	0	0.0040672	0	0.0227317	XP_010919429.2	PREDICTED: cucumisin-like [Elaeis guineensis]	Q39547|CUCM1_CUCME	Cucumisin OS=Cucumis melo OX=3656 PE=1 SV=1	--	--	--	--	--	--	--	--	--	--	--	O	COG1404	peptidase (S8 and S53, subtilisin, kexin, sedolisin	Molecular Function: serine-type endopeptidase activity (GO:0004252);|Cellular Component: extracellular region (GO:0005576);	--	--
unknown_sample_HQ_transcript_10474	17.3093	7.14299	24	13.6365	4.06062	2.57988e-05	17.3987	5.21066e-06	14.5208	12.1776	4.70589e-06	18.1779	14.9101	17.7898	10.4845	12.1719	17.2714	14.8305	0.0441345	5.26193	2.11794e-06	11.1915	7.35424	4.1725	13.7046	3.93898	5.94343	XP_020264612.1	serrate RNA effector molecule [Asparagus officinalis]	Q9ZVD0|SRRT_ARATH	Serrate RNA effector molecule OS=Arabidopsis thaliana OX=3702 GN=SE PE=1 SV=2	--	--	--	--	--	--	KOG2295	C2H2 Zn-finger protein	[R]	POORLY CHARACTERIZED	General function prediction only	K	ENOG410XR8S	Serrate RNA effector molecule homolog	Biological Process: regulation of alternative mRNA splicing, via spliceosome (GO:0000381);|Molecular Function: DNA binding (GO:0003677);|Molecular Function: DNA-binding transcription factor activity (GO:0003700);|Cellular Component: nucleus (GO:0005634);|Cellular Component: nucleolus (GO:0005730);|Cellular Component: cytosol (GO:0005829);|Cellular Component: nuclear cap binding complex (GO:000584…	--	--
unknown_sample_HQ_transcript_10475	0.838781	2.05642	2.9499	1.19868	6.05192e-26	1.50844e-28	0.059451	2.54277	1.78396	3.9414	2.26623	2.67557	0.402595	2.20998	0.247643	1.78632	0.322154	0.96764	0.983519	1.2037	2.90554	2.51738	0.0577189	0.02928	1.41474	0.0876596	0.276734	--	--	--	--	--	--	--	--	--	--	--	--	--	--	--	--	--	--	--	--	--
unknown_sample_HQ_transcript_10476	1.11778e-12	32.7966	2.447e-05	15.9126	0.00864214	27.3278	17.7096	2.52079e-09	11.8241	15.9295	6.31531e-11	24.9682	2.05859e-08	35.103	1.4202e-09	0.11002	18.5655	0.000313149	1.67057e-16	18.295	8.24986e-12	21.5587	37.1135	15.8533	14.3165	13.3662	0.0679187	XP_019710051.1	PREDICTED: protein CROWDED NUCLEI 1 [Elaeis guineensis]	--	--	--	--	--	--	--	--	--	--	--	--	--	S	COG4886	leucine Rich Repeat	--	--	--
unknown_sample_HQ_transcript_10477	0.65409	2.81926	2.28877e-05	0.30431	0.992453	0.00704464	1.53556	0.673608	2.83049	0.765932	1.42145	4.43011	1.28869	0.589293	0.891809	0.0110143	1.39616	0.296257	0.221022	0.0701145	0.895161	1.53921	0.210834	3.30485	0.320658	2.15598	0.000100845	XP_020244249.1	coatomer subunit beta'-1-like isoform X2 [Asparagus officinalis]	Q6H8D5|COB22_ORYSJ	Coatomer subunit beta'-2 OS=Oryza sativa subsp. japonica OX=39947 GN=Os02g0209100 PE=2 SV=1	pda:103704604	K17302	COPB2, SEC27	coatomer subunit beta'	--	--	KOG0276	Vesicle coat complex COPI, beta' subunit	[U]	CELLULAR PROCESSES AND SIGNALING	Intracellular trafficking, secretion, and vesicular transport	S	ENOG410XNNY	coatomer protein complex, subunit beta 2 (beta prime)	Cellular Component: Golgi membrane (GO:0000139);|Molecular Function: structural molecule activity (GO:0005198);|Biological Process: intracellular protein transport (GO:0006886);|Biological Process: ER to Golgi vesicle-mediated transport (GO:0006888);|Biological Process: retrograde vesicle-mediated transport, Golgi to ER (GO:0006890);|Biological Process: intra-Golgi vesicle-mediated transport (GO:…	--	--
unknown_sample_HQ_transcript_10478	2.86221e-06	0.00696162	0.0411605	1.87634e-12	9.14732e-07	4.09417e-06	0.00313884	0.00666907	4.35095e-12	4.95686e-22	0.00235139	0.245618	0.00439102	0.218151	1.64488e-08	0.00209154	5.02473e-21	9.81208e-15	0.102595	5.436e-18	0.0123038	0.024627	3.89206e-23	0.00144407	0.00342931	1.69809e-17	0.23116	AYM85090.1	RNA polymerase beta subunit (chloroplast) [Narcissus poeticus]	Q3V542|RPOB_ACOCL	DNA-directed RNA polymerase subunit beta OS=Acorus calamus OX=4465 GN=rpoB PE=3 SV=2	egu:12079461	K03043	rpoB	DNA-directed RNA polymerase subunit beta	ko00230|ko00240|ko03020	Purine metabolism|Pyrimidine metabolism|RNA polymerase	KOG0214	RNA polymerase II, second largest subunit	[K]	INFORMATION STORAGE AND PROCESSING	Transcription	K	COG0085	DNA-dependent RNA polymerase catalyzes the transcription of DNA into RNA using the four ribonucleoside triphosphates as substrates (By similarity)	Molecular Function: DNA binding (GO:0003677);|Molecular Function: DNA-directed 5'-3' RNA polymerase activity (GO:0003899);|Biological Process: transcription, DNA-templated (GO:0006351);|Cellular Component: chloroplast (GO:0009507);|Molecular Function: ribonucleoside binding (GO:0032549);	--	--
unknown_sample_HQ_transcript_10479	1.14649e-05	0.040122	0.00138908	0.00122316	5.7622e-06	0.283142	1.07618e-06	9.6122e-10	0.0759431	0.058168	0.115468	9.39043e-10	0.000291073	0.000415754	0.00271612	6.41439	0.116248	2.79882	0.0225384	0.18611	0.0133413	0.206272	1.34923e-10	0.00102542	0.00191037	1.31848e-05	0.125802	XP_020264314.1	probable galactinol--sucrose galactosyltransferase 1 isoform X1 [Asparagus officinalis]	Q84VX0|RFS1_ARATH	Probable galactinol--sucrose galactosyltransferase 1 OS=Arabidopsis thaliana OX=3702 GN=RFS1 PE=2 SV=1	pda:103717145	K06617	E2.4.1.82	raffinose synthase	ko00052	Galactose metabolism	--	--	--	--	--	S	ENOG410YBU9	raffinose synthase	Biological Process: raffinose family oligosaccharide biosynthetic process (GO:0010325);|Molecular Function: galactinol-sucrose galactosyltransferase activity (GO:0047274);	--	--
unknown_sample_HQ_transcript_1048	4.48039	7.85406	8.20318	4.96971	1.80318	4.75913	5.02784	3.96936	3.32165	5.65385	4.05343	6.14889	6.30213	7.22989	7.30882	2.6855	5.59011	2.44607	2.03024	4.34022	2.19411	4.09676	4.3366	3.9256	4.54841	3.45395	3.99773	XP_020274276.1	LOW QUALITY PROTEIN: DNA helicase INO80-like [Asparagus officinalis]	Q8RXS6|INO80_ARATH	Chromatin-remodeling ATPase INO80 OS=Arabidopsis thaliana OX=3702 GN=INO80 PE=2 SV=2	egu:105057676	K11665	INO80, INOC1	DNA helicase INO80	--	--	KOG0388	SNF2 family DNA-dependent ATPase	[L]	INFORMATION STORAGE AND PROCESSING	Replication, recombination and repair	L	ENOG410XP0A	chromatin modification	Molecular Function: DNA binding (GO:0003677);|Molecular Function: ATP binding (GO:0005524);|Biological Process: DNA repair (GO:0006281);|Biological Process: chromatin remodeling (GO:0006338);|Biological Process: transcription, DNA-templated (GO:0006351);|Molecular Function: ATPase activity (GO:0016887);|Cellular Component: Ino80 complex (GO:0031011);|Biological Process: DNA duplex unwinding (GO:0…	--	--
unknown_sample_HQ_transcript_10480	0.00820146	5.53683e-07	0.167272	0.000622964	9.82552e-15	4.18215	7.2316	6.20471	0.0139307	7.77454	8.6716	8.86403	0.000113832	12.0403	8.31452e-06	4.14551e-05	0.569334	9.78746	5.47505	0.10588	4.87098	1.75218e-05	3.12268e-06	0.135976	0.00830316	3.74291	0.0176428	XP_009381063.1	PREDICTED: DEAD-box ATP-dependent RNA helicase 31 [Musa acuminata subsp. malaccensis]	Q0DBU5|RH31_ORYSJ	DEAD-box ATP-dependent RNA helicase 31 OS=Oryza sativa subsp. japonica OX=39947 GN=Os06g0526600 PE=3 SV=2	mus:103969292	K17679	MSS116	ATP-dependent RNA helicase MSS116, mitochondrial	--	--	KOG0342	ATP-dependent RNA helicase pitchoune	[A]	INFORMATION STORAGE AND PROCESSING	RNA processing and modification	L	COG0513	purine NTP-dependent helicase activity	Molecular Function: RNA binding (GO:0003723);|Molecular Function: helicase activity (GO:0004386);|Molecular Function: ATP binding (GO:0005524);	--	--
unknown_sample_HQ_transcript_10481	19.2448	19.5838	13.0824	7.42704	7.95775	18.4014	8.4783	27.2796	16.7794	16.1595	7.81907	12.643	10.2162	18.7918	11.2464	16.4842	11.7655	19.205	21.5348	7.96334	22.1466	14.042	4.73355	3.82175	6.48738	5.90584	8.19953	XP_020249024.1	subtilisin-like protease SBT1.2 [Asparagus officinalis]	O64495|SBT12_ARATH	Subtilisin-like protease SBT1.2 OS=Arabidopsis thaliana OX=3702 GN=SBT1.2 PE=2 SV=1	--	--	--	--	--	--	--	--	--	--	--	O	COG1404	peptidase (S8 and S53, subtilisin, kexin, sedolisin	Molecular Function: serine-type endopeptidase activity (GO:0004252);|Cellular Component: external side of plasma membrane (GO:0009897);|Biological Process: stomatal complex morphogenesis (GO:0010103);|Biological Process: regulation of cell proliferation (GO:0042127);|Cellular Component: apoplast (GO:0048046);	--	--
unknown_sample_HQ_transcript_10482	3.47772	0.0928606	1.10692	0.390663	2.54567	0.600107	2.0242	2.86066	4.96947	1.66132	2.96794	0.625413	2.75884	2.46545	2.17581	3.54159	1.1529	0.390517	1.81561	2.55294	2.11452	1.85442	2.61975	3.0049	1.15121	1.25439	0.808484	XP_020259928.1	bifunctional riboflavin kinase/FMN phosphatase [Asparagus officinalis]	Q84MD8|FHYRK_ARATH	Bifunctional riboflavin kinase/FMN phosphatase OS=Arabidopsis thaliana OX=3702 GN=FHY PE=1 SV=1	dosa:Os10t0464400-01	K00861	RFK, FMN1	riboflavin kinase	ko00740	Riboflavin metabolism	KOG3110	Riboflavin kinase	[H]	METABOLISM	Coenzyme transport and metabolism	S	COG0637	HAD-superfamily hydrolase subfamily IA variant 3	Molecular Function: magnesium ion binding (GO:0000287);|Molecular Function: FMN adenylyltransferase activity (GO:0003919);|Molecular Function: ATP binding (GO:0005524);|Molecular Function: riboflavin kinase activity (GO:0008531);|Biological Process: riboflavin biosynthetic process (GO:0009231);|Biological Process: FMN biosynthetic process (GO:0009398);|Molecular Function: hydrolase activity (GO:0…	--	--
unknown_sample_HQ_transcript_10483	23.2392	7.75028	28.5602	12.473	11.9759	9.50972	39.1283	14.093	11.7816	17.386	16.3137	21.1407	16.3979	12.7317	30.8484	7.25337	13.0095	10.9177	10.4811	45.2534	9.11013	29.3214	10.0755	3.50654	35.2206	5.86999	5.58867	XP_020270530.1	RRP12-like protein [Asparagus officinalis]	Q12754|RRP12_YEAST	Ribosomal RNA-processing protein 12 OS=Saccharomyces cerevisiae (strain ATCC 204508 / S288c) OX=559292 GN=RRP12 PE=1 SV=1	egu:105053056	K14794	RRP12	ribosomal RNA-processing protein 12	--	--	KOG1248	Uncharacterized conserved protein	[S]	POORLY CHARACTERIZED	Function unknown	S	ENOG410XQ3D	ribosomal RNA processing 12 homolog (S. cerevisiae)	Biological Process: maturation of SSU-rRNA from tricistronic rRNA transcript (SSU-rRNA, 5.8S rRNA, LSU-rRNA) (GO:0000462);|Molecular Function: RNA binding (GO:0003723);|Cellular Component: nucleus (GO:0005634);|Cellular Component: nucleolus (GO:0005730);|Cellular Component: ribosome (GO:0005840);|Cellular Component: preribosome, small subunit precursor (GO:0030688);|Biological Process: ribosome b…	--	--
unknown_sample_HQ_transcript_10484	0.300601	0.00037054	6.47857e-05	24.0824	0.00497569	0.00765218	0.00344307	0.200657	0.00180599	0.00182888	0.762702	11.5331	0.000320817	0.000706608	0.00342053	0.0185423	0.00699821	0.0286562	0.546292	0.00369197	0.312828	96.4757	5.19734e-06	0.00600444	0.00658524	142.119	0.0103059	ONK79027.1	uncharacterized protein A4U43_C01F2120 [Asparagus officinalis]	O24370|LOX21_SOLTU	Linoleate 13S-lipoxygenase 2-1, chloroplastic OS=Solanum tuberosum OX=4113 GN=LOX2.1 PE=1 SV=1	egu:105050486	K00454	LOX2S	lipoxygenase	ko00591|ko00592	Linoleic acid metabolism|alpha-Linolenic acid metabolism	--	--	--	--	--	S	ENOG410YN4N	Plant lipoxygenase may be involved in a number of diverse aspects of plant physiology including growth and development, pest resistance, and senescence or responses to wounding (By similarity)	Cellular Component: chloroplast thylakoid (GO:0009534);|Cellular Component: chloroplast stroma (GO:0009570);|Biological Process: green leaf volatile biosynthetic process (GO:0010597);|Molecular Function: linoleate 13S-lipoxygenase activity (GO:0016165);|Biological Process: oxylipin biosynthetic process (GO:0031408);|Molecular Function: metal ion binding (GO:0046872);	--	--
unknown_sample_HQ_transcript_10485	11.6004	19.8049	29.9677	7.26254	12.3273	28.8653	15.4746	22.5787	16.4269	7.4785	20.287	10.4799	26.8608	15.9988	18.7961	22.4157	5.72418	8.96341	16.5388	16.2092	11.6593	16.1172	2.67979	11.152	15.6329	18.3388	15.4499	XP_020241344.1	putative clathrin assembly protein At2g25430 [Asparagus officinalis]	Q8S9J8|CAP1_ARATH	Probable clathrin assembly protein At4g32285 OS=Arabidopsis thaliana OX=3702 GN=At4g32285 PE=1 SV=2	--	--	--	--	--	--	KOG0251	Clathrin assembly protein AP180 and related proteins, contain ENTH domain	[TU]	CELLULAR PROCESSES AND SIGNALING|CELLULAR PROCESSES AND SIGNALING	Signal transduction mechanisms |Intracellular trafficking, secretion, and vesicular transport	U	ENOG410XQ90	Clathrin assembly protein	Molecular Function: 1-phosphatidylinositol binding (GO:0005545);|Cellular Component: nucleus (GO:0005634);|Cellular Component: Golgi apparatus (GO:0005794);|Cellular Component: cytosol (GO:0005829);|Cellular Component: plasma membrane (GO:0005886);|Cellular Component: clathrin-coated pit (GO:0005905);|Cellular Component: cell plate (GO:0009504);|Cellular Component: clathrin-coated vesicle (GO:003…	--	--
unknown_sample_HQ_transcript_10486	5.73462	13.8712	9.44387	0.449549	5.97351	8.27018	1.89933	4.47625	0.663441	2.00828	3.66501	1.36433	6.33331	8.21252	3.65511	17.1257	0.000483304	0.881889	8.9419	17.2338	16.6012	9.03392	3.31469	3.00984e-08	3.49571	0.836248	31.118	XP_020264487.1	potassium transporter 6-like [Asparagus officinalis]	Q8W4I4|POT6_ARATH	Potassium transporter 6 OS=Arabidopsis thaliana OX=3702 GN=POT6 PE=2 SV=1	egu:105060263	K03549	kup	KUP system potassium uptake protein	--	--	--	--	--	--	--	P	COG3158	Transport of potassium into the cell (By similarity)	Cellular Component: plasma membrane (GO:0005886);|Biological Process: potassium ion transport (GO:0006813);|Molecular Function: potassium ion transmembrane transporter activity (GO:0015079);|Cellular Component: membrane (GO:0016020);|Cellular Component: integral component of membrane (GO:0016021);	--	--
unknown_sample_HQ_transcript_10487	2.52695	2.28816e-15	0.632454	0.532497	2.73635e-11	2.1842e-08	2.52851e-12	1.39205e-08	1.89202	0.00390576	1.95541e-08	2.27039e-14	1.30203e-11	0.0167478	0.219781	4.62199e-08	4.66352e-09	1.70896e-06	0.311655	1.78556	4.41733e-07	9.21346e-11	3.2581e-09	0.937582	0.0220294	6.3755e-12	1.16301e-07	AMN16535.1	sucrose synthase [Ornithogalum longebracteatum]	Q41607|SUS2_TULGE	Sucrose synthase 2 OS=Tulipa gesneriana OX=13306 PE=2 SV=1	egu:105042002	K00695	E2.4.1.13	sucrose synthase	ko00500	Starch and sucrose metabolism	KOG0853	Glycosyltransferase	[M]	CELLULAR PROCESSES AND SIGNALING	Cell wall/membrane/envelope biogenesis	M	COG0438	Glycosyl transferase (Group 1	Biological Process: sucrose metabolic process (GO:0005985);|Molecular Function: sucrose synthase activity (GO:0016157);	--	--
unknown_sample_HQ_transcript_10488	2.6975	10.7845	2.27226e-09	0.721462	0.0291782	0.428878	0.635977	3.61299e-16	2.44526	0.724564	1.08471e-10	5.26152e-16	1.48831	8.75935e-07	0.270851	0.853015	2.37132e-11	2.33105e-10	1.84458e-12	0.352006	0.0385809	0.235005	1.02921e-17	0.453839	4.12544e-19	8.68971e-21	1.8549	XP_010250883.1	PREDICTED: trihelix transcription factor GTL1 isoform X1 [Nelumbo nucifera]	Q9C882|GTL1_ARATH	Trihelix transcription factor GTL1 OS=Arabidopsis thaliana OX=3702 GN=GTL1 PE=1 SV=2	--	--	--	--	--	--	KOG4282	Transcription factor GT-2 and related proteins, contains trihelix DNA-binding/SANT domain	[K]	INFORMATION STORAGE AND PROCESSING	Transcription	K	ENOG410YYXY	Transcription factor	Molecular Function: DNA binding (GO:0003677);|Molecular Function: DNA-binding transcription factor activity (GO:0003700);|Cellular Component: nucleus (GO:0005634);|Biological Process: transcription, DNA-templated (GO:0006351);|Biological Process: regulation of cell size (GO:0008361);|Biological Process: response to water deprivation (GO:0009414);|Biological Process: trichome morphogenesis (GO:001…	--	--
unknown_sample_HQ_transcript_10489	0.00404375	0.331458	0.341089	0.0632123	13.0505	0.125482	0.803829	0.241271	11.6849	0.468703	1.30831	0.0416109	0.0142649	0.215756	0.0506077	0.548986	1.16125	0.282333	0.239529	0.575108	0.730758	0.01896	0.816922	0.193421	7.52938	4.952	0.12376	XP_020276852.1	heat shock 70 kDa protein, mitochondrial [Asparagus officinalis]	Q01899|HSP7M_PHAVU	Heat shock 70 kDa protein, mitochondrial OS=Phaseolus vulgaris OX=3885 PE=2 SV=1	--	--	--	--	--	--	KOG0102	Molecular chaperones mortalin/PBP74/GRP75, HSP70 superfamily	[O]	CELLULAR PROCESSES AND SIGNALING	Posttranslational modification, protein turnover, chaperones	O	COG0443	Heat shock protein	Molecular Function: ATP binding (GO:0005524);|Cellular Component: mitochondrion (GO:0005739);|Biological Process: protein folding (GO:0006457);|Molecular Function: unfolded protein binding (GO:0051082);	--	--
unknown_sample_HQ_transcript_1049	1.08154e-98	0	0	0	0	8.8601e-70	0.177142	8.25624e-70	0	0	0	0	0	0	0	7.62805e-79	0	1.261e-62	0	1.48814e-67	0	0	0	3.44207e-58	0	3.12091e-26	0	AYC81457.1	polyprotein [Binary vector pLX-TuMV]	--	--	--	--	--	--	--	--	--	--	--	--	--	--	--	--	--	--	--
unknown_sample_HQ_transcript_10491	1.34886e-08	0.0251225	1.01237e-11	5.58127e-08	5.28931e-05	14.5919	2.14169e-08	0.000193049	6.82181e-07	2.81658	4.37243e-06	1.77223e-06	0.0488546	5.53894e-06	0.000481002	2.2329e-05	0.060517	3.2765e-17	8.87684e-05	6.41035e-06	3.15907e-05	0.00328157	1.09714	0.000663249	2.37214e-07	2.10908e-05	0.0312405	AJA32313.1	chloroplast 1-hydroxy-2-methyl-2-(E)-butenyl-4-diphosphate synthase [Narcissus tazetta]	Q6K8J4|ISPG_ORYSJ	4-hydroxy-3-methylbut-2-en-1-yl diphosphate synthase (ferredoxin), chloroplastic OS=Oryza sativa subsp. japonica OX=39947 GN=ISPG PE=2 SV=1	mus:103978263	K03526	gcpE, ispG	(E)-4-hydroxy-3-methylbut-2-enyl-diphosphate synthase	ko00900	Terpenoid backbone biosynthesis	--	--	--	--	--	I	COG0821	4-hydroxy-3-methylbut-2-en-1-yl diphosphate synthase activity	Molecular Function: iron ion binding (GO:0005506);|Cellular Component: chloroplast (GO:0009507);|Cellular Component: chloroplast stroma (GO:0009570);|Biological Process: response to bacterium (GO:0009617);|Biological Process: systemic acquired resistance, salicylic acid mediated signaling pathway (GO:0009862);|Cellular Component: chloroplast envelope (GO:0009941);|Biological Process: terpenoid bi…	--	--
unknown_sample_HQ_transcript_10493	7.0878	5.82353	11.6761	2.97672	0.390363	6.03021	4.15589	18.8952	0.228827	1.64167	15.8015	3.85729	5.14736	11.8981	4.50654	0.14082	14.0663	5.15257	15.6433	1.72544	15.1368	2.82849	15.3324	0.429372	1.92374	13.2802	0.285418	OAY76522.1	Vacuolar-sorting receptor 3 [Ananas comosus]	P93484|VSR1_PEA	Vacuolar-sorting receptor 1 OS=Pisum sativum OX=3888 GN=BP80 PE=1 SV=1	--	--	--	--	--	--	--	--	--	--	--	U	ENOG41105IF	calcium ion binding	Cellular Component: Golgi membrane (GO:0000139);|Molecular Function: calcium ion binding (GO:0005509);|Biological Process: protein transport (GO:0015031);|Cellular Component: integral component of membrane (GO:0016021);|Cellular Component: clathrin-coated vesicle membrane (GO:0030665);|Cellular Component: late endosome membrane (GO:0031902);	--	--
unknown_sample_HQ_transcript_10495	3.07498e-06	0.0711317	1.74534e-10	0.370258	0.00937364	1.62223	5.64055e-14	0.0589722	0.301374	0.935422	0.54937	2.52321	0.350064	3.5231e-07	0.000184776	0.991841	0.074451	0.293655	3.09719e-07	0.600863	0.0533139	0.724225	1.26126e-14	3.41829e-07	0.103096	0.000639607	2.47115e-11	YP_009242020.1	NADH dehydrogenase subunit 4 (mitochondrion) [Oryza minuta]	P27572|NU4M_WHEAT	NADH-ubiquinone oxidoreductase chain 4 OS=Triticum aestivum OX=4565 GN=ND4 PE=2 SV=2	mtr:MTR_0082s0090	K03881	ND4	NADH-ubiquinone oxidoreductase chain 4	ko00190	Oxidative phosphorylation	KOG4845	NADH dehydrogenase, subunit 4	[C]	METABOLISM	Energy production and conversion	C	COG1008	subunit m	Molecular Function: NADH dehydrogenase (ubiquinone) activity (GO:0008137);|Cellular Component: integral component of membrane (GO:0016021);|Cellular Component: mitochondrial membrane (GO:0031966);|Biological Process: ATP synthesis coupled electron transport (GO:0042773);|Cellular Component: respiratory chain (GO:0070469);	--	--
unknown_sample_HQ_transcript_10496	11.9701	0.783925	11.3334	0.496901	25.2959	0.000986631	16.1028	7.05857	0.207016	23.6328	5.93985	22.9378	9.17366	4.45966	3.87478	0.488569	8.17069	13.0206	3.25044	9.39126	6.16888	13.4232	16.3698	7.71337	5.29486	30.0954	9.3152	XP_020274638.1	uncharacterized protein At1g04910-like [Asparagus officinalis]	Q4V398|OFT34_ARATH	O-fucosyltransferase 34 OS=Arabidopsis thaliana OX=3702 GN=OFUT34 PE=2 SV=1	--	--	--	--	--	--	--	--	--	--	--	S	ENOG410Y216	DUF246 domain-containing protein	--	--	--
unknown_sample_HQ_transcript_10497	0.000899248	2.72763e-10	0.000143938	1.23927e-05	0.000993926	0.00265571	0.0663672	0.000767437	0.0465594	0.000563832	0.000310606	1.88536e-05	0.00311761	0.000509531	1.92308e-05	0.000229739	0.00112288	0.00031129	0.0559073	9.42447e-05	0.000985468	9.95573e-09	5.5568e-06	0.000149292	0.000721695	3.30476e-07	0.000345615	ONK79418.1	uncharacterized protein A4U43_C01F6150 [Asparagus officinalis]	Q93Y08|AB1K8_ARATH	Protein ACTIVITY OF BC1 COMPLEX KINASE 8, chloroplastic OS=Arabidopsis thaliana OX=3702 GN=ABC1K8 PE=2 SV=1	egu:105049295	K08869	ADCK, ABC1	aarF domain-containing kinase	--	--	KOG1235	Predicted unusual protein kinase	[R]	POORLY CHARACTERIZED	General function prediction only	S	COG0661	Required, probably indirectly, for the hydroxylation of 2-octaprenylphenol to 2-octaprenyl-6-hydroxy-phenol, the fourth step in ubiquinone biosynthesis (By similarity)	Molecular Function: transporter activity (GO:0005215);|Molecular Function: ATP binding (GO:0005524);|Biological Process: response to oxidative stress (GO:0006979);|Biological Process: circadian rhythm (GO:0007623);|Cellular Component: chloroplast (GO:0009507);|Biological Process: response to high light intensity (GO:0009644);|Cellular Component: chloroplast envelope (GO:0009941);|Biological Proce…	--	--
unknown_sample_HQ_transcript_10499	7.33146	4.04965	3.99201	3.2445	3.99929	4.42445	4.99182	6.11857	1.43963	8.80438	5.07343	2.9506	5.34138	14.2666	16.651	6.49529	4.55492	9.23819	10.6876	4.18432	18.626	24.9349	12.642	12.1914	7.40563	11.4396	0.125041	AUG71944.1	noroxomaritidine/norcraugsodine reductase [Narcissus pseudonarcissus]	P50162|TRN1_DATST	Tropinone reductase 1 OS=Datura stramonium OX=4076 GN=TR1 PE=1 SV=1	jcu:105646708	K08081	TR1	tropinone reductase I	ko00960	Tropane, piperidine and pyridine alkaloid biosynthesis	KOG0725	Reductases with broad range of substrate specificities	[R]	POORLY CHARACTERIZED	General function prediction only	S	COG1028	Dehydrogenase reductase	Biological Process: tropane alkaloid biosynthetic process (GO:0009710);|Molecular Function: tropine dehydrogenase activity (GO:0050356);	--	--
unknown_sample_HQ_transcript_105	0	4.44129e-21	1.39099e-35	1.77628e-31	0	0	0	1.93768e-16	0	2.37927e-21	0.159542	2.00684e-24	0	6.21304e-26	0	0	0	0	1.12624e-16	0	0	0	9.31406e-05	7.59873e-24	0	6.84341e-71	0	ABK27329.1	polyprotein [Reporter vector pCBTuMV-GFP]	--	--	--	--	--	--	--	--	--	--	--	--	--	--	--	--	--	--	--
unknown_sample_HQ_transcript_1050	7.38162	7.38197	7.14235	8.37894	4.10228	7.31809	6.54689	6.21706	4.70414	7.22696	4.65427	7.09491	5.72926	6.11746	6.79839	5.0204	7.16717	4.56345	4.33327	5.99603	4.56522	6.22982	4.39921	3.5457	5.35609	5.20808	4.8614	XP_020241068.1	ubiquitin carboxyl-terminal hydrolase 26 isoform X1 [Asparagus officinalis]	A3AF13|UBP26_ORYSJ	Ubiquitin carboxyl-terminal hydrolase 26 OS=Oryza sativa subsp. japonica OX=39947 GN=UBP26 PE=3 SV=2	egu:105041802	K11858	USP48	ubiquitin carboxyl-terminal hydrolase 48	--	--	KOG1863	Ubiquitin carboxyl-terminal hydrolase	[O]	CELLULAR PROCESSES AND SIGNALING	Posttranslational modification, protein turnover, chaperones	O	COG5077	ubiquitin carboxyl-terminal hydrolase	Molecular Function: cysteine-type endopeptidase activity (GO:0004197);|Molecular Function: thiol-dependent ubiquitin-specific protease activity (GO:0004843);|Cellular Component: nucleus (GO:0005634);|Biological Process: ubiquitin-dependent protein catabolic process (GO:0006511);|Biological Process: protein deubiquitination (GO:0016579);	--	--
unknown_sample_HQ_transcript_10500	2.07243	3.53477	3.21046	0.000276052	6.56934	0.152864	0.13558	2.73973	2.7353	7.4079e-05	4.8696	0.22865	6.99019	2.75179	5.55113	4.90824	0.000414335	5.68166	3.2039	1.43201e-07	3.50177	3.42753	7.13253	5.06448	0.30186	8.21442	4.01708	XP_020277295.1	formin-like protein 3 [Asparagus officinalis]	Q0D5P3|FH11_ORYSJ	Formin-like protein 11 OS=Oryza sativa subsp. japonica OX=39947 GN=FH11 PE=2 SV=1	--	--	--	--	--	--	KOG1922	Rho GTPase effector BNI1 and related formins	[TZ]	CELLULAR PROCESSES AND SIGNALING|CELLULAR PROCESSES AND SIGNALING	Signal transduction mechanisms |Cytoskeleton	S	ENOG410YCRQ	Formin-like protein	Cellular Component: integral component of membrane (GO:0016021);	--	--
[truncated: 51,898 more rows]
