# Supplementary material for: Functional characterization of CYP96T1-like cytochrome P450 from Lycoris aurea catalyzing para-para′ and para-ortho′ oxidative coupling in Amaryllidaceae alkaloids biosynthesis
Source: Front Plant Sci. 2024 Oct 2;15:1438102. doi: 10.3389/fpls.2024.1438102 (PMC11479993; doi:10.3389/fpls.2024.1438102)
Supplement: Supplementary file 4 [file Table3.xlsx]

## Sheet: Table S11-Nucleotide sequence
>LauCYP96T1
ATGGCCACTTCTTCTTCAGCATGGCTAATCTTTTCAGATCACTACCCTGAAATTCTCATCGCAATCGCTTGCTTCGTAATATTCTCATTGCTGCGCTCTGCTCGTTCTTCGAGTGAAGACAGGCTCCCTTACAACTGGCCGATCTTCGGAATGCTTCCCGCCATCATTTCCAACAACCAATTCAACAATTTCACCACTGCCCGCCTTCATGAGACGGGCTGGACTTTCATCTTCAAAGGCCCGTGGCTCCTCGACATGGATTACATTTTCACTTGTGACCCGGACAACATCAACCACATGTTCAACCTCAACTTCGAGAATTACCCAAAAGGCGAACTTGGTAAGGTGTTCGATATATTCGGCAACAATATCTTCAATGCAGACGGAGATCTATGGCGC…
>LauCYP96T1-like-1
ATGGCCACTTCTTCTCCATGGCTAATCTTTTCAGATCACTACCCTGAAATTCTCATCGCCATCGCTTGCTTCATAATCTTGTCATTGCTGCGCTCCGCTAGTTCTTCGAGCAAAGACAGCCTCCCTTACAAATGGCCGATCTTCGGGATGCTTCCCGAGATCATTTACAACAAACAATTCAATGAATTAGTCACTGCCCGCCTTCGCGAGACGGGCTGGACTTTCGTCTTCAAAGGCCCGTGGATCGTTAACATGGACCGCATTGTCACTTGTGACCCGGCCAACATGAACCACATGTTCAACCTCAAGTTCGAGAATTACCCGAAAGGCGACCTCTACAAGGTGTTCGATGTATTCGGCGATAATATCCTCAACGCCGATGGAGATAATTGGCACAAC…
>LauCYP96T1-like-2
ATGGCCACTTCTTCTGCATGGCTAATCTTTTCAGATCACTACCCTGAAATTCTCATCGCCATCGCTTGCTTCATAATCTTCTCATTGCTGCGCTCCGCTAGTTCCTCGAGCAAAGACAGCCTCCCTTACAAATGGCCGATCTTCGGGATGCTTCCTGAGATCATTTACAACAAACAATTCAACGAATTAGTCACTGCCCGCCTTCGCGAGACAGCCTGGACTTTCGTCTTCAAAGGCCCGTGGATCGTTAACATGGACCGCATCGTCACTTGTGACCCAGCCAACATGAACCACATGTTCAACCTCAAGTTCGAGAATTACCCGAAAGGCGACCTCTATAAGGTGTTCGATGTATTCGGCAATAATCTCTTCAACGCCGATGGAGATAATTGGTACAAC…
>LauCYP96T1-like-3
ATGGCCACTTCTTCTCCATGGCTAATCTTTTCAGATCACTACCCTGAAATTCTCATCGCCATCGCTTGCTTCATAATCTTCTCATTGCTGCGCTCCGCTAGTTCTTCGAGCAAAGACAGCCTCCCTTACAAATGGCCGATCTTCGGAATGCTTCCCGAGATCATTTACAACAAACAATTCAACGAATTAGTCACTACCCGCCTTCGCGAGACGGGCTGGACTTTCGTCTTCAAAGGCCCGTGGATCGTTAACATGGACCGCATTGTTACTTGTGACCCAGCCAACATGAACCACATGTTCAACCTCAAGTTCGAGAATTACCCGAAAGGCGACCTCTATAAGGTGTTTGATGTATTCGGCGATAATATCCTCAACGCCGATGGAGATATTTGGCATAAC…
>LauCYP96T1-like-2(F124G)
ATGGCCACTTCTTCTGCATGGCTAATCTTTTCAGATCACTACCCTGAAATTCTCATCGCCATCGCTTGCTTCATAATCTTCTCATTGCTGCGCTCCGCTAGTTCCTCGAGCAAAGACAGCCTCCCTTACAAATGGCCGATCTTCGGGATGCTTCCTGAGATCATTTACAACAAACAATTCAACGAATTAGTCACTGCCCGCCTTCGCGAGACAGCCTGGACTTTCGTCTTCAAAGGCCCGTGGATCGTTAACATGGACCGCATCGTCACTTGTGACCCAGCCAACATGAACCACATGTTCAACCTCAAGTTCGAGAATTACCCGAAAGGCGACCTCTATAAGGTGTTCGATGTATTCGGCAATAATCTCGGCAACGCCGATGGAGATAATTGGTACAAC…
>LauCYP96T1-like-2(F124L)
ATGGCCACTTCTTCTGCATGGCTAATCTTTTCAGATCACTACCCTGAAATTCTCATCGCCATCGCTTGCTTCATAATCTTCTCATTGCTGCGCTCCGCTAGTTCCTCGAGCAAAGACAGCCTCCCTTACAAATGGCCGATCTTCGGGATGCTTCCTGAGATCATTTACAACAAACAATTCAACGAATTAGTCACTGCCCGCCTTCGCGAGACAGCCTGGACTTTCGTCTTCAAAGGCCCGTGGATCGTTAACATGGACCGCATCGTCACTTGTGACCCAGCCAACATGAACCACATGTTCAACCTCAAGTTCGAGAATTACCCGAAAGGCGACCTCTATAAGGTGTTCGATGTATTCGGCAATAATCTCCTCAACGCCGATGGAGATAATTGGTACAAC…
>LauCYP96T1-like-2(L123I/F124L)
ATGGCCACTTCTTCTGCATGGCTAATCTTTTCAGATCACTACCCTGAAATTCTCATCGCCATCGCTTGCTTCATAATCTTCTCATTGCTGCGCTCCGCTAGTTCCTCGAGCAAAGACAGCCTCCCTTACAAATGGCCGATCTTCGGGATGCTTCCTGAGATCATTTACAACAAACAATTCAACGAATTAGTCACTGCCCGCCTTCGCGAGACAGCCTGGACTTTCGTCTTCAAAGGCCCGTGGATCGTTAACATGGACCGCATCGTCACTTGTGACCCAGCCAACATGAACCACATGTTCAACCTCAAGTTCGAGAATTACCCGAAAGGCGACCTCTATAAGGTGTTCGATGTATTCGGCAATAATATCCTCAACGCCGATGGAGATAATTGGTACAAC…
>LauCYP96T1-like-3(L124F)
ATGGCCACTTCTTCTCCATGGCTAATCTTTTCAGATCACTACCCTGAAATTCTCATCGCCATCGCTTGCTTCATAATCTTCTCATTGCTGCGCTCCGCTAGTTCTTCGAGCAAAGACAGCCTCCCTTACAAATGGCCGATCTTCGGAATGCTTCCCGAGATCATTTACAACAAACAATTCAACGAATTAGTCACTACCCGCCTTCGCGAGACGGGCTGGACTTTCGTCTTCAAAGGCCCGTGGATCGTTAACATGGACCGCATTGTTACTTGTGACCCAGCCAACATGAACCACATGTTCAACCTCAAGTTCGAGAATTACCCGAAAGGCGACCTCTATAAGGTGTTTGATGTATTCGGCGATAATATCTTCAACGCCGATGGAGATATTTGGCATAAC…
>LauCYP96T1-like-3(L124W)
ATGGCCACTTCTTCTCCATGGCTAATCTTTTCAGATCACTACCCTGAAATTCTCATCGCCATCGCTTGCTTCATAATCTTCTCATTGCTGCGCTCCGCTAGTTCTTCGAGCAAAGACAGCCTCCCTTACAAATGGCCGATCTTCGGAATGCTTCCCGAGATCATTTACAACAAACAATTCAACGAATTAGTCACTACCCGCCTTCGCGAGACGGGCTGGACTTTCGTCTTCAAAGGCCCGTGGATCGTTAACATGGACCGCATTGTTACTTGTGACCCAGCCAACATGAACCACATGTTCAACCTCAAGTTCGAGAATTACCCGAAAGGCGACCTCTATAAGGTGTTTGATGTATTCGGCGATAATATCTGGAACGCCGATGGAGATATTTGGCATAAC…
>Chimera-1
ATGGCCACTTCTTCTCCATGGCTAATCTTTTCAGATCACTACCCTGAAATTCTCATCGCCATCGCTTGCTTCATAATCTTCTCATTGCTGCGCTCCGCTAGTTCTTCGAGCAAAGACAGCCTCCCTTACAAATGGCCGATCTTCGGAATGCTTCCCGAGATCATTTACAACAAACAATTCAACGAATTAGTCACTACCCGCCTTCGCGAGACGGGCTGGACTTTCGTCTTCAAAGGCCCGTGGATCGTTAACATGGACCGCATTGTTACTTGTGACCCAGCCAACATGAACCACATGTTCAACCTCAAGTTCGAGAATTACCCGAAAGGCGACCTCTATAAGGTGTTTGATGTATTCGGCGATAATATCTTCAACGCCGATGGAGATAATTGGTACAAC…
>Chimera-2
ATGGCCACTTCTTCTCCATGGCTAATCTTTTCAGATCACTACCCTGAAATTCTCATCGCCATCGCTTGCTTCATAATCTTCTCATTGCTGCGCTCCGCTAGTTCTTCGAGCAAAGACAGCCTCCCTTACAAATGGCCGATCTTCGGAATGCTTCCCGAGATCATTTACAACAAACAATTCAACGAATTAGTCACTACCCGCCTTCGCGAGACGGGCTGGACTTTCGTCTTCAAAGGCCCGTGGATCGTTAACATGGACCGCATTGTTACTTGTGACCCAGCCAACATGAACCACATGTTCAACCTCAAGTTCGAGAATTACCCGAAAGGCGACCTCTATAAGGTGTTTGATGTATTCGGCGATAATATCCTCAACGCCGATGGAGATAATTGGTACAAC…
>Chimera-3
ATGGCCACTTCTTCTGCATGGCTAATCTTTTCAGATCACTACCCTGAAATTCTCATCGCCATCGCTTGCTTCATAATCTTCTCATTGCTGCGCTCCGCTAGTTCCTCGAGCAAAGACAGCCTCCCTTACAAATGGCCGATCTTCGGGATGCTTCCTGAGATCATTTACAACAAACAATTCAACGAATTAGTCACTGCCCGCCTTCGCGAGACAGCCTGGACTTTCGTCTTCAAAGGCCCGTGGATCGTTAACATGGACCGCATCGTCACTTGTGACCCAGCCAACATGAACCACATGTTCAACCTCAAGTTCGAGAATTACCCGAAAGGCGACCTCTATAAGGTGTTCGATGTATTCGGCAATAATCTCCTCAACGCCGATGGAGATATTTGGCATAAC…

## Sheet: Table S11-Protein sequence
>LauCYP96T1
MATSSSAWLIFSDHYPEILIAIACFVIFSLLRSARSSSEDRLPYNWPIFGMLPAIISNNQFNNFTTARLHETGWTFIFKGPWLLDMDYIFTCDPDNINHMFNLNFENYPKGELGKVFDIFGNNIFNADGDLWRDHRKMAQTILWDGNYRAMQATFIRKKMESALIPILDSAACKRKPIDLQDVLLRFTFDTSCFSVLAADPESLTMEFPKVPFSKAADQGLDAALTRHITPRLIWKLKRFFNIGSERTLAMAWKVIDSYIYDKIAKLKANRKRMGKINSYDAVSFYMDSFNIHDDKFLRDNAFTLLLAQRNTQSLAMAWLFYALFENPKVEPKILSELTSIVDESSERKFKDGFTLFDSDMIQSAIYLHATLSEALRIYPPVPFEIKDAHKADVLPSGH…
>LauCYP96T1-like-1
MATSSPWLIFSDHYPEILIAIACFIILSLLRSASSSSKDSLPYKWPIFGMLPEIIYNKQFNELVTARLRETGWTFVFKGPWIVNMDRIVTCDPANMNHMFNLKFENYPKGDLYKVFDVFGDNILNADGDNWHNHRIMAQTVFWDRNYRAMQAKFVQDKVQNALIPILDSAAYKKKPLELQDVLLRFMFDTSCQCVLASDPGTLLLDFPTVPFAKACDEALDATLRRHITPPHIWKIKRFLNIGSEKMRANAWKVLDAYIYERIAKIKENIKRTGKNTSYNAMALYIDNCNLHNDRRLRDNAFTFLLVQRNTLSLTMAWLFYALFLNPRVVPKILDELQSILDKSSERRFKDGYALFDDNMIQSAIYLHATFCEVLRCYPPIPFEVKDALKADVLPSGHK…
>LauCYP96T1-like-2
MATSSAWLIFSDHYPEILIAIACFIIFSLLRSASSSSKDSLPYKWPIFGMLPEIIYNKQFNELVTARLRETAWTFVFKGPWIVNMDRIVTCDPANMNHMFNLKFENYPKGDLYKVFDVFGNNLFNADGDNWYNHRIMAQTVFWDGNYRAMQAKFVVDKVQNALIPILDSAACKEKPLDLQDVLLRFTFDISCQCVLASDPGTLFLEFPTVPFAKACDEALDATLRRHITPPHIWKLKRFFNIGSEKVLANAWKVVDAYIYERIAKIKENIKRTGKNSSCNAMALYIDNCNLHNDRLLRDAAYTFLLVQRNTLSLTMAWLFYALFLNPRVVPKILDELQSILDKSSERRFKDGYALFDGDMIQSAIYLHATFCEVLRYYPPVPFEIKDALKADVLPSGHK…
>LauCYP96T1-like-3
MATSSPWLIFSDHYPEILIAIACFIIFSLLRSASSSSKDSLPYKWPIFGMLPEIIYNKQFNELVTTRLRETGWTFVFKGPWIVNMDRIVTCDPANMNHMFNLKFENYPKGDLYKVFDVFGDNILNADGDIWHNHRIMAQTVFWDRNYRAMQAKFVQDKVQNALIPILDSAACKKKPLELQDVLLRFMFDTSCQCVLASDPGTLLLEFPTVPFAKACDEALDATLRRHITPPHIWKLKRFLNIGSEKMRANAWKVLDAYIYERIAKIKENIKRTGKNTSYNAMALYIDNCNLHNDRRLRDNAFTFLLVQRNTLSLTMVWLFYALFLNPRVVPKILDELQSILDKSSERRFKDGYALFDDNMIQSAIYLHATFCEVLRCYPPIPFEVKDALKADVLPSGHK…
>LauCYP96T1-like-2(F124G)
MATSSAWLIFSDHYPEILIAIACFIIFSLLRSASSSSKDSLPYKWPIFGMLPEIIYNKQF
NELVTARLRETAWTFVFKGPWIVNMDRIVTCDPANMNHMFNLKFENYPKGDLYKVFDVFG
NNLGNADGDNWYNHRIMAQTVFWDGNYRAMQAKFVVDKVQNALIPILDSAACKEKPLDLQ
DVLLRFTFDISCQCVLASDPGTLFLEFPTVPFAKACDEALDATLRRHITPPHIWKLKRFF
NIGSEKVLANAWKVVDAYIYERIAKIKENIKRTGKNSSCNAMALYIDNCNLHNDRLLRDA
AYTFLLVQRNTLSLTMAWLFYALFLNPRVVPKILDELQSILDKSSERRFKDGYALFDGDM
IQSAIYLHATFCEVLRYYPPVPFEIKDALKADVLPSGHKVRAGDKILFSPYAMARMKGIW
GDDCMEFKPERWITENGTLKHEPAYKFFAFSAGPRICLGKELAFTQMKIVAANIIYNFDV
QMVKGHVVEQRTAILMEMKQGLMVEVRKRSVM
>LauCYP96T1-like-2(F124L)
MATSSAWLIFSDHYPEILIAIACFIIFSLLRSASSSSKDSLPYKWPIFGMLPEIIYNKQF
NELVTARLRETAWTFVFKGPWIVNMDRIVTCDPANMNHMFNLKFENYPKGDLYKVFDVFG
NNLLNADGDNWYNHRIMAQTVFWDGNYRAMQAKFVVDKVQNALIPILDSAACKEKPLDLQ
DVLLRFTFDISCQCVLASDPGTLFLEFPTVPFAKACDEALDATLRRHITPPHIWKLKRFF
NIGSEKVLANAWKVVDAYIYERIAKIKENIKRTGKNSSCNAMALYIDNCNLHNDRLLRDA
AYTFLLVQRNTLSLTMAWLFYALFLNPRVVPKILDELQSILDKSSERRFKDGYALFDGDM
IQSAIYLHATFCEVLRYYPPVPFEIKDALKADVLPSGHKVRAGDKILFSPYAMARMKGIW
GDDCMEFKPERWITENGTLKHEPAYKFFAFSAGPRICLGKELAFTQMKIVAANIIYNFDV
QMVKGHVVEQRTAILMEMKQGLMVEVRKRSVM
>LauCYP96T1-like-2(L123I/F124L)
MATSSAWLIFSDHYPEILIAIACFIIFSLLRSASSSSKDSLPYKWPIFGMLPEIIYNKQF
NELVTARLRETAWTFVFKGPWIVNMDRIVTCDPANMNHMFNLKFENYPKGDLYKVFDVFG
NNILNADGDNWYNHRIMAQTVFWDGNYRAMQAKFVVDKVQNALIPILDSAACKEKPLDLQ
DVLLRFTFDISCQCVLASDPGTLFLEFPTVPFAKACDEALDATLRRHITPPHIWKLKRFF
NIGSEKVLANAWKVVDAYIYERIAKIKENIKRTGKNSSCNAMALYIDNCNLHNDRLLRDA
AYTFLLVQRNTLSLTMAWLFYALFLNPRVVPKILDELQSILDKSSERRFKDGYALFDGDM
IQSAIYLHATFCEVLRYYPPVPFEIKDALKADVLPSGHKVRAGDKILFSPYAMARMKGIW
GDDCMEFKPERWITENGTLKHEPAYKFFAFSAGPRICLGKELAFTQMKIVAANIIYNFDV
QMVKGHVVEQRTAILMEMKQGLMVEVRKRSVM
>LauCYP96T1-like-3(L124F)
MATSSPWLIFSDHYPEILIAIACFIIFSLLRSASSSSKDSLPYKWPIFGMLPEIIYNKQF
NELVTTRLRETGWTFVFKGPWIVNMDRIVTCDPANMNHMFNLKFENYPKGDLYKVFDVFG
DNIFNADGDIWHNHRIMAQTVFWDRNYRAMQAKFVQDKVQNALIPILDSAACKKKPLELQ
DVLLRFMFDTSCQCVLASDPGTLLLEFPTVPFAKACDEALDATLRRHITPPHIWKLKRFL
NIGSEKMRANAWKVLDAYIYERIAKIKENIKRTGKNTSYNAMALYIDNCNLHNDRRLRDN
AFTFLLVQRNTLSLTMVWLFYALFLNPRVVPKILDELQSILDKSSERRFKDGYALFDDNM
IQSAIYLHATFCEVLRCYPPIPFEVKDALKADVLPSGHKVRAGDKILFSPYAMARMKGIW
GDDCMEFKPERWITENGTLKHEPAYKFFAFSAGPRICLGKELAFTQMKIVAASIIYNFDV
QMVKGHVVEQRTTILMEMKHGLMVEVRKRSVM
>LauCYP96T1-like-3(L124W)
MATSSPWLIFSDHYPEILIAIACFIIFSLLRSASSSSKDSLPYKWPIFGMLPEIIYNKQF
NELVTTRLRETGWTFVFKGPWIVNMDRIVTCDPANMNHMFNLKFENYPKGDLYKVFDVFG
DNIWNADGDIWHNHRIMAQTVFWDRNYRAMQAKFVQDKVQNALIPILDSAACKKKPLELQ
DVLLRFMFDTSCQCVLASDPGTLLLEFPTVPFAKACDEALDATLRRHITPPHIWKLKRFL
NIGSEKMRANAWKVLDAYIYERIAKIKENIKRTGKNTSYNAMALYIDNCNLHNDRRLRDN
AFTFLLVQRNTLSLTMVWLFYALFLNPRVVPKILDELQSILDKSSERRFKDGYALFDDNM
IQSAIYLHATFCEVLRCYPPIPFEVKDALKADVLPSGHKVRAGDKILFSPYAMARMKGIW
GDDCMEFKPERWITENGTLKHEPAYKFFAFSAGPRICLGKELAFTQMKIVAASIIYNFDV
QMVKGHVVEQRTTILMEMKHGLMVEVRKRSVM
>Chimera-1
MATSSPWLIFSDHYPEILIAIACFIIFSLLRSASSSSKDSLPYKWPIFGMLPEIIYNKQF
NELVTTRLRETGWTFVFKGPWIVNMDRIVTCDPANMNHMFNLKFENYPKGDLYKVFDVFG
DNIFNADGDNWYNHRIMAQTVFWDGNYRAMQAKFVVDKVQNALIPILDSAACKEKPLDLQ
DVLLRFTFDISCQCVLASDPGTLFLEFPTVPFAKACDEALDATLRRHITPPHIWKLKRFF
NIGSEKVLANAWKVVDAYIYERIAKIKENIKRTGKNSSCNAMALYIDNCNLHNDRLLRDA
AYTFLLVQRNTLSLTMAWLFYALFLNPRVVPKILDELQSILDKSSERRFKDGYALFDGDM
IQSAIYLHATFCEVLRYYPPVPFEIKDALKADVLPSGHKVRAGDKILFSPYAMARMKGIW
GDDCMEFKPERWITENGTLKHEPAYKFFAFSAGPRICLGKELAFTQMKIVAANIIYNFDV
QMVKGHVVEQRTAILMEMKQGLMVEVRKRSVM
>Chimera-2
MATSSPWLIFSDHYPEILIAIACFIIFSLLRSASSSSKDSLPYKWPIFGMLPEIIYNKQF
NELVTTRLRETGWTFVFKGPWIVNMDRIVTCDPANMNHMFNLKFENYPKGDLYKVFDVFG
DNILNADGDNWYNHRIMAQTVFWDGNYRAMQAKFVVDKVQNALIPILDSAACKEKPLDLQ
DVLLRFTFDISCQCVLASDPGTLFLEFPTVPFAKACDEALDATLRRHITPPHIWKLKRFF
NIGSEKVLANAWKVVDAYIYERIAKIKENIKRTGKNSSCNAMALYIDNCNLHNDRLLRDA
AYTFLLVQRNTLSLTMAWLFYALFLNPRVVPKILDELQSILDKSSERRFKDGYALFDGDM
IQSAIYLHATFCEVLRYYPPVPFEIKDALKADVLPSGHKVRAGDKILFSPYAMARMKGIW
GDDCMEFKPERWITENGTLKHEPAYKFFAFSAGPRICLGKELAFTQMKIVAANIIYNFDV
QMVKGHVVEQRTAILMEMKQGLMVEVRKRSVM
>Chimera-3
MATSSAWLIFSDHYPEILIAIACFIIFSLLRSASSSSKDSLPYKWPIFGMLPEIIYNKQF
NELVTARLRETAWTFVFKGPWIVNMDRIVTCDPANMNHMFNLKFENYPKGDLYKVFDVFG
NNLLNADGDIWHNHRIMAQTVFWDRNYRAMQAKFVQDKVQNALIPILDSAACKKKPLELQ
DVLLRFMFDTSCQCVLASDPGTLLLEFPTVPFAKACDEALDATLRRHITPPHIWKLKRFL
NIGSEKMRANAWKVLDAYIYERIAKIKENIKRTGKNTSYNAMALYIDNCNLHNDRRLRDN
AFTFLLVQRNTLSLTMVWLFYALFLNPRVVPKILDELQSILDKSSERRFKDGYALFDDNM
IQSAIYLHATFCEVLRCYPPIPFEVKDALKADVLPSGHKVRAGDKILFSPYAMARMKGIW
GDDCMEFKPERWITENGTLKHEPAYKFFAFSAGPRICLGKELAFTQMKIVAASIIYNFDV
QMVKGHVVEQRTTILMEMKHGLMVEVRKRSVM
